# Supplementary material for: ﻿Revision of Taiwanese and Ryukyuan species of Pristepyris Kieffer, 1905, with description of a new species (Hymenoptera, Bethylidae)
Source: Zookeys. 2022 May 19;1102:1–42. doi: 10.3897/zookeys.1102.84953 (PMC9848667; doi:10.3897/zookeys.1102.84953)
Supplement: XML Treatment for Pristepyris seqalu [file zookeys.1102.84953-treatment1.xml]

<!DOCTYPE tp:taxon-treatment
  PUBLIC "-//TaxonX//DTD Taxonomic Treatment Publishing DTD v0 20100105//EN" "tax-treatment-NSO.dtd">
<tp:taxon-treatment xmlns:tp="http://www.plazi.org/taxpub"><tp:treatment-meta><kwd-group><label>Taxon classification</label><kwd>
                  <named-content content-type="kingdom">Animalia</named-content>
                </kwd><kwd>
                  <named-content content-type="order">Hymenoptera</named-content>
                </kwd><kwd>
                  <named-content content-type="family">Bethylidae</named-content>
                </kwd></kwd-group><mixed-citation publication-type="journal"><person-group><name><surname>Liao</surname><given-names>Hauchuan</given-names></name><name><surname>Terayama</surname><given-names>Mamoru</given-names></name><name><surname>Eguchi</surname><given-names>Katsuyuki</given-names></name></person-group><article-title>﻿Revision of Taiwanese and Ryukyuan species of <italic><tp:taxon-name><tp:taxon-name-part taxon-name-part-type="genus" reg="Pristepyris">Pristepyris</tp:taxon-name-part></tp:taxon-name></italic> Kieffer, 1905, with description of a new species (<tp:taxon-name><tp:taxon-name-part taxon-name-part-type="order">Hymenoptera</tp:taxon-name-part></tp:taxon-name>, <tp:taxon-name><tp:taxon-name-part taxon-name-part-type="family">Bethylidae</tp:taxon-name-part></tp:taxon-name>)</article-title><source>Zookeys</source><day>19</day><month>05</month><year>2022</year><volume>1102</volume><fpage>1</fpage><lpage>42</lpage><pub-id pub-id-type="doi">10.3897/zookeys.1102.84953</pub-id></mixed-citation></tp:treatment-meta><tp:nomenclature><label>﻿</label><tp:taxon-name>
                <object-id xmlns:xlink="http://www.w3.org/1999/xlink" content-type="arpha" xlink:type="simple">1879051D-033A-56D4-B595-AB0A8E105E36</object-id>
                <tp:taxon-name-part taxon-name-part-type="genus" reg="Pristepyris">Pristepyris</tp:taxon-name-part>
                <tp:taxon-name-part taxon-name-part-type="species" reg="seqalu">seqalu</tp:taxon-name-part>
                <object-id xmlns:xlink="http://www.w3.org/1999/xlink" content-type="zoobank" xlink:type="simple">http://zoobank.org/773D354A-5DF3-45A1-BCF6-3182C8D6A161</object-id>
              </tp:taxon-name><tp:taxon-status xmlns:xlink="http://www.w3.org/1999/xlink" xlink:type="simple">sp. nov.</tp:taxon-status><xref ref-type="fig" rid="F4">Figs 4</xref><xref ref-type="fig" rid="F5">, 5</xref><xref ref-type="table" rid="T1">; Table 1</xref></tp:nomenclature><tp:treatment-sec sec-type="Male diagnosis" id="SECID0EN6AK"><title>Male diagnosis.</title><p><abbrev xmlns:xlink="http://www.w3.org/1999/xlink" xlink:title="total body length" id="ABBRID0ET6AK" xlink:type="simple">TL</abbrev> ≈ 5.9–6.0 mm. <abbrev xmlns:xlink="http://www.w3.org/1999/xlink" xlink:title="head length" id="ABBRID0EX6AK" xlink:type="simple">HL</abbrev>/<abbrev xmlns:xlink="http://www.w3.org/1999/xlink" xlink:title="maximum width of head including compound eyes" id="ABBRID0E26AK" xlink:type="simple">HW</abbrev> × 100 = 98–105. Frons and vertex with shallow foveolae (ca. 0.03–0.05 mm in diameter), of which intervals are smooth and shining and narrower than diameter of foveolae. Anterior clypeal margin incurved medially. Mandible with five apical teeth. Transverse pronotal carina absent. Cervical pronotal area in lateral view round. <abbrev xmlns:xlink="http://www.w3.org/1999/xlink" xlink:title="length of the metapectal-propodeal complex, measured from the junction of the transverse anterior carina and median carina to the posteriormost of the metapectal-propodeal complex" id="ABBRID0E66AK" xlink:type="simple">LP</abbrev>/<abbrev xmlns:xlink="http://www.w3.org/1999/xlink" xlink:title="width of the metapectal-propodeal complex, measured along the transverse line passing the anteriormost points of the propodeal spiracles" id="ABBRID0EDABK" xlink:type="simple">WP</abbrev> = 1.02–1.20. Metapostnotal median carina complete posteriorly, but fading in anterior half. Tergum II with weak longitudinal sulcus and weak longitudinal ridge, sternum II without longitudinal median carina. Hypopygium with incurved posterior margin. Apical lobe of aedeagus in lateral view short and lobate, weakly curved ventrad.</p></tp:treatment-sec><tp:treatment-sec sec-type="Female diagnosis" id="SECID0EHABK"><title>Female diagnosis.</title><p>Unknown.</p></tp:treatment-sec><tp:treatment-sec sec-type="description" id="SECID0EMABK"><title>Male description.</title><p><bold><italic>Color</italic>.</bold> Head black; body dark brown; mandible, antenna and legs brown or light brown; fore- and hind-wings subhyaline, with veins brown or light brown.</p><p><bold><italic>Head</italic>.</bold> Head capsule in full-face view evenly round posteriorly, without remarkable posterolateral corner; <abbrev xmlns:xlink="http://www.w3.org/1999/xlink" xlink:title="head length" id="ABBRID0E5ABK" xlink:type="simple">HL</abbrev>/<abbrev xmlns:xlink="http://www.w3.org/1999/xlink" xlink:title="maximum width of head including compound eyes" id="ABBRID0ECBBK" xlink:type="simple">HW</abbrev> × 100 = 98–105 (98 in holotype). Occipital carina present. Clypeus imbricate, roundly produced anteriad, with median longitudinal carina which not reach anterior clypeal margin; anterior clypeal margin incurved medially. Frons and vertex with deep foveolae (ca. 0.03–0.05 mm in diameter), of which intervals are smooth and shining and narrower than diameter of foveolae. Compound eye large and convex, with sparse thin and relatively short erect setae. <abbrev xmlns:xlink="http://www.w3.org/1999/xlink" xlink:title="minimum distance between median margins of posterior ocelli" id="ABBRID0EGBBK" xlink:type="simple">POL</abbrev>:<abbrev xmlns:xlink="http://www.w3.org/1999/xlink" xlink:title="minimum distance between antero-inner margin of posterior ocellus and posterolateral margin of anterior ocellus" id="ABBRID0EKBBK" xlink:type="simple">AOL</abbrev> = 12:7; <abbrev xmlns:xlink="http://www.w3.org/1999/xlink" xlink:title="minimum distance between anterolateral margin of posterior ocellus and posteromedian margin of compound eye" id="ABBRID0EOBBK" xlink:type="simple">OOL</abbrev>:<abbrev xmlns:xlink="http://www.w3.org/1999/xlink" xlink:title="maximum distance between lateral margins of posterior ocelli" id="ABBRID0ESBBK" xlink:type="simple">WOT</abbrev> = 4:3; <abbrev xmlns:xlink="http://www.w3.org/1999/xlink" xlink:title="transverse diameter of anterior ocellus" id="ABBRID0EWBBK" xlink:type="simple">DAO</abbrev> = 0.12 mm. Mandible with five apical teeth; dorsal face faintly imbricate. Antennomere I (excluding basal neck and condylar bulb) 3× as long as maximum width; antennomere I:II:III = 17:3:12 in length; antennomere II 1.4× as long as maximum width, narrowed and bent in basal part; antennomere III–XI each 2.5–4.4× as long as maximum width; antennomere XII 5.2× as long as maximum width, elongate-cylindrical; antennomere XIII (terminal) 6.7× as long as maximum width, with pointed apex.</p><p><bold><italic>Mesosoma</italic>.</bold> Pronotum with pronotal flange extending anteriad beyond anterior margin of propleuron; cervical area in lateral view very steep. Dorsal area of pronotum subtrapezoidal, without distinct transverse pronotal carina (arrow in Fig. <xref ref-type="fig" rid="F4">4E</xref>), with incurved posterior margin, with deep foveolae, of which intervals are narrower than diameter of foveolae in anterior half, but wider in posterior half; <abbrev xmlns:xlink="http://www.w3.org/1999/xlink" xlink:title="length of the dorsal pronotal area, measured in lateral view from the junction between the pronotal flange and dorsal pronotal area to the posteriormost point of the dorsal pronotal area" id="ABBRID0EFCBK" xlink:type="simple">LPD</abbrev>/<abbrev xmlns:xlink="http://www.w3.org/1999/xlink" xlink:title="maximum width of the dorsal pronotal area" id="ABBRID0EJCBK" xlink:type="simple">WPD</abbrev> = 0.39–0.45 (0.39 in holotype). Mesoscutum smooth and shining in anterior 1/3; area along notauli and parapsidal signum foveolate; notaulus distinct in posterior 2/3 of mesoscutum, not reaching posterior margin; parapsidal signum distinct, almost reaching posterior margin of mesoscutum. Mesoscutellum smooth and shining, with sparse and deep foveolae. Mesoscuto-mesoscutellar suture deep and convex anteriad. Mesopleuron elongate; anterior, upper and lower fovea distinct; acropleural area (raised area surrounding anterior, upper and lower fovea) almost smooth and shining. Mesopleural pit absent. Mesodiscrimen concave, with weak median carina. Metasternum with metafurcal pit. Lateral surface of metapectal-propodeal complex obliquely and strongly rugose in marginal area and weakly rugose with intervals shining in central area. Metapectal-propodeal complex in dorsal view with <abbrev xmlns:xlink="http://www.w3.org/1999/xlink" xlink:title="length of the metapectal-propodeal complex, measured from the junction of the transverse anterior carina and median carina to the posteriormost of the metapectal-propodeal complex" id="ABBRID0ENCBK" xlink:type="simple">LP</abbrev>/<abbrev xmlns:xlink="http://www.w3.org/1999/xlink" xlink:title="width of the metapectal-propodeal complex, measured along the transverse line passing the anteriormost points of the propodeal spiracles" id="ABBRID0ERCBK" xlink:type="simple">WP</abbrev> = 1.02–1.20 (1.11 in holotype), with lateral margins subparallel, but slightly convex; metapostnotal median carina distinct, almost complete posteriorly, but fading in anterior half; submedian rugae and sublateral margin distinct, but irregularly running; posterior transverse margin indistinct; dorsomedian face sparsely rugoso-scabrous, with intervals smooth and shining; dorsolateral face densely rugoso-scabrous; median portion of propodeal declivity transversely rugoso-scabrous. Forewing with r-m<sub>2</sub> flexion line (arrows in Fig. <xref ref-type="fig" rid="F4">4F</xref>), without R<sub>2</sub> and 2M1<sub>2</sub> flexion line. Hindwing with five distal hamuli. Claws bifid, with thin and curved apical teeth.</p><fig id="F4" position="float" orientation="portrait"><object-id xmlns:xlink="http://www.w3.org/1999/xlink" content-type="doi" xlink:type="simple">10.3897/zookeys.1102.84953.figure4</object-id><object-id xmlns:xlink="http://www.w3.org/1999/xlink" content-type="arpha" xlink:type="simple">B62EC53A-B5B6-5959-A791-A9D10F2F484A</object-id><label>Figure 4.</label><caption><p><italic><tp:taxon-name><tp:taxon-name-part taxon-name-part-type="genus" reg="Pristepyris">Pristepyris</tp:taxon-name-part><tp:taxon-name-part taxon-name-part-type="species" reg="seqalu">seqalu</tp:taxon-name-part></tp:taxon-name></italic> sp. nov., male, holotype (TP170606_26) <bold>A</bold> head in full-face view <bold>B</bold> antenna (left) <bold>C</bold> mandible <bold>D</bold> mesosoma in lateral view <bold>E</bold> mesosoma in dorsal view; arrow indicating transverse pronotal carina absent <bold>F</bold> fore-wing <bold>G</bold> hindwing. Scale bars: 0.5 mm.</p></caption><graphic xmlns:xlink="http://www.w3.org/1999/xlink" xlink:href="zookeys-1102-001_article-84953__-g004.jpg" position="float" orientation="portrait" xlink:type="simple" id="oo_686032.jpg"><uri content-type="original_file" xlink:type="simple">https://binary.pensoft.net/fig/686032</uri></graphic></fig><p><bold><italic>Metasoma</italic>.</bold> Tergum II with weak longitudinal sulcus and weak longitudinal ridge; sternum II without longitudinal median carina. Hypopygium (subgenital plate) with spiculum much longer than S9ala; apical margin incurved medially; ventral face of apicomedian part with relatively dense setae. Gonostipes glabrous, unfused to harpe. Harpe in ventral view elongate, slightly curved inward, with blunt apex, entirely covered with setae which increase in length toward apex; median basal portion with concavity which accommodates digitus and cuspis. Cuspis lobate and extending laterad, curled, with short, thick, conical setae near apex; subbasal part facing digitus with short and thin hairs. Digitus extending laterad, curled; lateral face with short, thick, conical setae at apex. Apical lobe of aedeagus in lateral view short and lobate, weakly curved ventrad.</p><fig id="F5" position="float" orientation="portrait"><object-id xmlns:xlink="http://www.w3.org/1999/xlink" content-type="doi" xlink:type="simple">10.3897/zookeys.1102.84953.figure5</object-id><object-id xmlns:xlink="http://www.w3.org/1999/xlink" content-type="arpha" xlink:type="simple">841E4DAC-43F4-5A9D-ADD6-BE70D14F3A4D</object-id><label>Figure 5.</label><caption><p><italic><tp:taxon-name><tp:taxon-name-part taxon-name-part-type="genus" reg="Pristepyris">Pristepyris</tp:taxon-name-part><tp:taxon-name-part taxon-name-part-type="species" reg="seqalu">seqalu</tp:taxon-name-part></tp:taxon-name></italic> sp. nov., male genitalia, holotype (TP170606_26) <bold>A</bold> hypopygium <bold>B, C</bold> genitalia in ventral view <bold>D</bold> apical lobe in outer-lateral view. Scale bars: 0.2 mm.</p></caption><graphic xmlns:xlink="http://www.w3.org/1999/xlink" xlink:href="zookeys-1102-001_article-84953__-g005.jpg" position="float" orientation="portrait" xlink:type="simple" id="oo_686033.jpg"><uri content-type="original_file" xlink:type="simple">https://binary.pensoft.net/fig/686033</uri></graphic></fig></tp:treatment-sec><tp:treatment-sec sec-type="description" id="SECID0EKFBK"><title>Female description.</title><p>Unknown.</p></tp:treatment-sec><tp:treatment-sec sec-type="description" id="SECID0EPFBK"><title>Measurements.</title><p><bold><italic>Holotype</italic></bold>: <abbrev xmlns:xlink="http://www.w3.org/1999/xlink" xlink:title="head length" id="ABBRID0E1FBK" xlink:type="simple">HL</abbrev> 1.16 mm; <abbrev xmlns:xlink="http://www.w3.org/1999/xlink" xlink:title="maximum width of head including compound eyes" id="ABBRID0E5FBK" xlink:type="simple">HW</abbrev> 1.20 mm; <abbrev xmlns:xlink="http://www.w3.org/1999/xlink" xlink:title="compound eye length in dorsal view" id="ABBRID0ECGBK" xlink:type="simple">EL</abbrev> 0.56 mm; <abbrev xmlns:xlink="http://www.w3.org/1999/xlink" xlink:title="maximum distance between lateral margins of posterior ocelli" id="ABBRID0EGGBK" xlink:type="simple">WOT</abbrev> 0.28 mm; <abbrev xmlns:xlink="http://www.w3.org/1999/xlink" xlink:title="minimum distance between median margins of posterior ocelli" id="ABBRID0EKGBK" xlink:type="simple">POL</abbrev> 0.12 mm; <abbrev xmlns:xlink="http://www.w3.org/1999/xlink" xlink:title="minimum distance between antero-inner margin of posterior ocellus and posterolateral margin of anterior ocellus" id="ABBRID0EOGBK" xlink:type="simple">AOL</abbrev> 0.07 mm; <abbrev xmlns:xlink="http://www.w3.org/1999/xlink" xlink:title="minimum distance between anterolateral margin of posterior ocellus and posteromedian margin of compound eye" id="ABBRID0ESGBK" xlink:type="simple">OOL</abbrev> 0.40 mm; <abbrev xmlns:xlink="http://www.w3.org/1999/xlink" xlink:title="transverse diameter of anterior ocellus" id="ABBRID0EWGBK" xlink:type="simple">DAO</abbrev> 0.11 mm; <abbrev xmlns:xlink="http://www.w3.org/1999/xlink" xlink:title="length of mesosoma, measured from the anteriormost flange of the pronotum to the posteriormost of the metapectal-propodeal complex" id="ABBRID0E1GBK" xlink:type="simple">LM</abbrev> 2.25 mm; <abbrev xmlns:xlink="http://www.w3.org/1999/xlink" xlink:title="length of the dorsal pronotal area, measured in lateral view from the junction between the pronotal flange and dorsal pronotal area to the posteriormost point of the dorsal pronotal area" id="ABBRID0E5GBK" xlink:type="simple">LPD</abbrev> 0.47 mm; <abbrev xmlns:xlink="http://www.w3.org/1999/xlink" xlink:title="maximum width of the dorsal pronotal area" id="ABBRID0ECHBK" xlink:type="simple">WPD</abbrev> 1.06 mm; <abbrev xmlns:xlink="http://www.w3.org/1999/xlink" xlink:title="length of the metapectal-propodeal complex, measured from the junction of the transverse anterior carina and median carina to the posteriormost of the metapectal-propodeal complex" id="ABBRID0EGHBK" xlink:type="simple">LP</abbrev> 0.86 mm; <abbrev xmlns:xlink="http://www.w3.org/1999/xlink" xlink:title="width of the metapectal-propodeal complex, measured along the transverse line passing the anteriormost points of the propodeal spiracles" id="ABBRID0EKHBK" xlink:type="simple">WP</abbrev> 0.74 mm. Paratypes: <abbrev xmlns:xlink="http://www.w3.org/1999/xlink" xlink:title="head length" id="ABBRID0EOHBK" xlink:type="simple">HL</abbrev> 1.19–1.28 mm; <abbrev xmlns:xlink="http://www.w3.org/1999/xlink" xlink:title="maximum width of head including compound eyes" id="ABBRID0ESHBK" xlink:type="simple">HW</abbrev> 1.19–1.28 mm; <abbrev xmlns:xlink="http://www.w3.org/1999/xlink" xlink:title="compound eye length in dorsal view" id="ABBRID0EWHBK" xlink:type="simple">EL</abbrev> 0.56–0.61 mm; <abbrev xmlns:xlink="http://www.w3.org/1999/xlink" xlink:title="maximum distance between lateral margins of posterior ocelli" id="ABBRID0E1HBK" xlink:type="simple">WOT</abbrev> 0.30–0.32 mm; <abbrev xmlns:xlink="http://www.w3.org/1999/xlink" xlink:title="minimum distance between median margins of posterior ocelli" id="ABBRID0E5HBK" xlink:type="simple">POL</abbrev> 0.14 mm; <abbrev xmlns:xlink="http://www.w3.org/1999/xlink" xlink:title="minimum distance between antero-inner margin of posterior ocellus and posterolateral margin of anterior ocellus" id="ABBRID0ECIBK" xlink:type="simple">AOL</abbrev> 0.10 mm; <abbrev xmlns:xlink="http://www.w3.org/1999/xlink" xlink:title="minimum distance between anterolateral margin of posterior ocellus and posteromedian margin of compound eye" id="ABBRID0EGIBK" xlink:type="simple">OOL</abbrev> 0.40–0.42 mm; <abbrev xmlns:xlink="http://www.w3.org/1999/xlink" xlink:title="transverse diameter of anterior ocellus" id="ABBRID0EKIBK" xlink:type="simple">DAO</abbrev> 0.10 mm; <abbrev xmlns:xlink="http://www.w3.org/1999/xlink" xlink:title="length of mesosoma, measured from the anteriormost flange of the pronotum to the posteriormost of the metapectal-propodeal complex" id="ABBRID0EOIBK" xlink:type="simple">LM</abbrev> 2.25–2.38 mm; <abbrev xmlns:xlink="http://www.w3.org/1999/xlink" xlink:title="length of metasoma, measured from the posteriormost of the metapectal-propodeal complex to the apex of the gaster" id="ABBRID0ESIBK" xlink:type="simple">LMT</abbrev> 2.68–2.73 mm; <abbrev xmlns:xlink="http://www.w3.org/1999/xlink" xlink:title="length of the dorsal pronotal area, measured in lateral view from the junction between the pronotal flange and dorsal pronotal area to the posteriormost point of the dorsal pronotal area" id="ABBRID0EWIBK" xlink:type="simple">LPD</abbrev> 0.48–0.51 mm; <abbrev xmlns:xlink="http://www.w3.org/1999/xlink" xlink:title="maximum width of the dorsal pronotal area" id="ABBRID0E1IBK" xlink:type="simple">WPD</abbrev> 1.10–1.16 mm; <abbrev xmlns:xlink="http://www.w3.org/1999/xlink" xlink:title="length of the metapectal-propodeal complex, measured from the junction of the transverse anterior carina and median carina to the posteriormost of the metapectal-propodeal complex" id="ABBRID0E5IBK" xlink:type="simple">LP</abbrev> 0.85–1.00 mm; <abbrev xmlns:xlink="http://www.w3.org/1999/xlink" xlink:title="width of the metapectal-propodeal complex, measured along the transverse line passing the anteriormost points of the propodeal spiracles" id="ABBRID0ECJBK" xlink:type="simple">WP</abbrev> 0.80–0.87 mm; <abbrev xmlns:xlink="http://www.w3.org/1999/xlink" xlink:title="total body length" id="ABBRID0EGJBK" xlink:type="simple">TL</abbrev> 5.9–6.0 mm.</p></tp:treatment-sec><tp:treatment-sec sec-type="material" id="SECID0EKJBK"><title>Material examined.</title><p><bold><italic>Holotype</italic>.</bold> Mt. Kaoshihfo, Pingtung Country, Taiwan, <named-content xmlns:xlink="http://www.w3.org/1999/xlink" content-type="dwc:verbatimCoordinates" xlink:type="simple"><named-content content-type="geo-json" specific-use="{&#34;type&#34;:&#34;Point&#34;,&#34;coordinates&#34;:[120.811667,22.131389]}" id="NCID0EYJBK" xlink:type="simple">22°07'53"N, 120°48'42"E</named-content></named-content>, 483 m alt.; Yoto Komeda leg. (sweeping); 19/V/2017; <abbrev xmlns:xlink="http://www.w3.org/1999/xlink" content-type="institution" xlink:title="National Museum of Nature and Science, Tokyo, Japan" id="ABBRID0E4JBK" xlink:type="simple">NSMT</abbrev>. <bold><italic>Paratypes</italic>.</bold> 2 males (TP170606_11, 13); same data as for holotype; <named-content xmlns:xlink="http://www.w3.org/1999/xlink" content-type="dwc:institutional_code" xlink:title="Taiwan Agricultural Research Institute, Taichung" xlink:href="http://grbio.org/institution/taiwan-agricultural-research-institute" xlink:type="simple">TARI</named-content>.</p></tp:treatment-sec><tp:treatment-sec sec-type="etymology" id="SECID0ELKBK"><title>Etymology.</title><p>This species is named after “<tp:taxon-name><tp:taxon-name-part taxon-name-part-type="genus" reg="Pristepyris"/><tp:taxon-name-part taxon-name-part-type="species" reg="seqalu">seqalu</tp:taxon-name-part></tp:taxon-name>”, an aboriginal people who live primarily in Hengchen Township in Taiwan.</p></tp:treatment-sec><tp:treatment-sec sec-type="Taxonomic remarks" id="SECID0E1KBK"><title>Taxonomic remarks.</title><p>This species is most similar in general appearance to <italic><tp:taxon-name><tp:taxon-name-part taxon-name-part-type="genus" reg="Pristepyris">P.</tp:taxon-name-part><tp:taxon-name-part taxon-name-part-type="species" reg="rugulosus">rugulosus</tp:taxon-name-part></tp:taxon-name></italic> (<xref ref-type="bibr" rid="B35">Terayama et al. 2002</xref>) among the named species known from East and Southeast Asia. According to <xref ref-type="bibr" rid="B35">Terayama et al. (2002)</xref>, posterior transverse margin of metapectal-propodeal complex is distinct in <italic><tp:taxon-name><tp:taxon-name-part taxon-name-part-type="genus" reg="Pristepyris">P.</tp:taxon-name-part><tp:taxon-name-part taxon-name-part-type="species" reg="rugulosus">rugulosus</tp:taxon-name-part></tp:taxon-name></italic>, but indistinct in <italic><tp:taxon-name><tp:taxon-name-part taxon-name-part-type="genus" reg="Pristepyris">P.</tp:taxon-name-part><tp:taxon-name-part taxon-name-part-type="species" reg="seqalu">seqalu</tp:taxon-name-part></tp:taxon-name></italic> sp. nov.; apical margin of hypopygium is incurved fully in <italic><tp:taxon-name><tp:taxon-name-part taxon-name-part-type="genus" reg="Pristepyris">P.</tp:taxon-name-part><tp:taxon-name-part taxon-name-part-type="species" reg="rugulosus">rugulosus</tp:taxon-name-part></tp:taxon-name></italic>, but only incurved medially in <italic><tp:taxon-name><tp:taxon-name-part taxon-name-part-type="genus" reg="Pristepyris">P.</tp:taxon-name-part><tp:taxon-name-part taxon-name-part-type="species" reg="seqalu">seqalu</tp:taxon-name-part></tp:taxon-name></italic> sp. nov.; apical lobe of aedeagus in lateral view is relatively small and narrow in <italic><tp:taxon-name><tp:taxon-name-part taxon-name-part-type="genus" reg="Pristepyris">P.</tp:taxon-name-part><tp:taxon-name-part taxon-name-part-type="species" reg="rugulosus">rugulosus</tp:taxon-name-part></tp:taxon-name></italic>, but relatively well-developed, broad and lobate in <italic><tp:taxon-name><tp:taxon-name-part taxon-name-part-type="genus" reg="Pristepyris">P.</tp:taxon-name-part><tp:taxon-name-part taxon-name-part-type="species" reg="seqalu">seqalu</tp:taxon-name-part></tp:taxon-name></italic> sp. nov.</p></tp:treatment-sec><tp:treatment-sec sec-type="distribution" id="SECID0EVNBK"><title>Distribution and habitat.</title><p>Southern Taiwan; evergreen broadleaf forest.</p></tp:treatment-sec><tp:treatment-sec><!--Section generated to contain objects referenced in tp:taxon-treatment.--><table-wrap id="T1" position="float" orientation="portrait"><label>Table 1.</label><caption><p>Data of specimens used for molecular phylogenetic analysis. The data of the morphospecies name labelled “IA” were taken by <xref ref-type="bibr" rid="B4">Alencar et al. (2018)</xref>. <abbrev xmlns:xlink="http://www.w3.org/1999/xlink" xlink:title="Australia" id="ABBRID0EPMAE" xlink:type="simple">AU</abbrev> = Australia, <abbrev xmlns:xlink="http://www.w3.org/1999/xlink" xlink:title="Brazil" id="ABBRID0ETMAE" xlink:type="simple">BR</abbrev> = Brazil, <abbrev xmlns:xlink="http://www.w3.org/1999/xlink" xlink:title="Japan" id="ABBRID0EXMAE" xlink:type="simple">JP</abbrev> = Japan, <abbrev xmlns:xlink="http://www.w3.org/1999/xlink" xlink:title="Kenya" id="ABBRID0E2MAE" xlink:type="simple">KY</abbrev> = Kenya, <abbrev xmlns:xlink="http://www.w3.org/1999/xlink" xlink:title="Madagascar" id="ABBRID0E6MAE" xlink:type="simple">MA</abbrev> = Madagascar,<abbrev xmlns:xlink="http://www.w3.org/1999/xlink" xlink:title="Nigeria" id="ABBRID0EDNAE" xlink:type="simple">NI</abbrev> = Nigeria, <abbrev xmlns:xlink="http://www.w3.org/1999/xlink" xlink:title="Papua New Guinea" id="ABBRID0EHNAE" xlink:type="simple">PNG</abbrev> = Papua New Guinea, <abbrev xmlns:xlink="http://www.w3.org/1999/xlink" xlink:title="Thailand" id="ABBRID0ELNAE" xlink:type="simple">TH</abbrev> = Thailand, <abbrev xmlns:xlink="http://www.w3.org/1999/xlink" xlink:title="Taiwan" id="ABBRID0EPNAE" xlink:type="simple">TW</abbrev> = Taiwan.</p></caption><table id="TID0E2EAI" rules="all"><tbody><tr><th rowspan="2" colspan="1">Specimen no.</th><th rowspan="2" colspan="1">Country</th><th rowspan="2" colspan="1">Morphospecies</th><th rowspan="2" colspan="1">Sex</th><th rowspan="2" colspan="1">Coordinates</th><th rowspan="1" colspan="2">Accession number</th></tr><tr><th rowspan="1" colspan="1">28S</th><th rowspan="1" colspan="1">
                  <abbrev xmlns:xlink="http://www.w3.org/1999/xlink" xlink:title="Mitochondrial cytochrome oxidase subunit 1" id="ABBRID0ESOAE" xlink:type="simple">COI</abbrev>
                </th></tr><tr><td rowspan="1" colspan="7">
                  <bold>
                    <italic>
                      <tp:taxon-name><tp:taxon-name-part taxon-name-part-type="genus" reg="Pristepyris">Pristepyris</tp:taxon-name-part></tp:taxon-name>
                    </italic>
                  </bold>
                </td></tr><tr><td rowspan="1" colspan="1">JI170808_30</td><td rowspan="1" colspan="1">
                  <abbrev xmlns:xlink="http://www.w3.org/1999/xlink" xlink:title="Japan" id="ABBRID0ENPAE" xlink:type="simple">JP</abbrev>
                </td><td rowspan="1" colspan="1">
                  <italic>
                    <tp:taxon-name><tp:taxon-name-part taxon-name-part-type="genus" reg="Pristepyris">P.</tp:taxon-name-part><tp:taxon-name-part taxon-name-part-type="species" reg="ishigakiensis">ishigakiensis</tp:taxon-name-part></tp:taxon-name>
                  </italic>
                </td><td rowspan="1" colspan="1">M</td><td rowspan="1" colspan="1">
                  <named-content xmlns:xlink="http://www.w3.org/1999/xlink" content-type="dwc:verbatimCoordinates" xlink:type="simple">
                    <named-content content-type="geo-json" specific-use="{&#34;type&#34;:&#34;Point&#34;,&#34;coordinates&#34;:[124.083333,24.433333]}" id="NCID0EKQAE" xlink:type="simple">24°26'N, 124°05'E</named-content>
                  </named-content>
                </td><td rowspan="1" colspan="1" style="color: #152959">
                  <ext-link xmlns:xlink="http://www.w3.org/1999/xlink" ext-link-type="gen" xlink:href="LC705070" xlink:type="simple">LC705070</ext-link>
                </td><td rowspan="1" colspan="1" style="color: #152959">
                  <ext-link xmlns:xlink="http://www.w3.org/1999/xlink" ext-link-type="gen" xlink:href="LC704953" xlink:type="simple">LC704953</ext-link>
                </td></tr><tr><td rowspan="1" colspan="1">JI170808_33</td><td rowspan="1" colspan="1">
                  <abbrev xmlns:xlink="http://www.w3.org/1999/xlink" xlink:title="Japan" id="ABBRID0ELRAE" xlink:type="simple">JP</abbrev>
                </td><td rowspan="1" colspan="1">
                  <italic>
                    <tp:taxon-name><tp:taxon-name-part taxon-name-part-type="genus" reg="Pristepyris">P.</tp:taxon-name-part><tp:taxon-name-part taxon-name-part-type="species" reg="ishigakiensis">ishigakiensis</tp:taxon-name-part></tp:taxon-name>
                  </italic>
                </td><td rowspan="1" colspan="1">M</td><td rowspan="1" colspan="1">
                  <named-content xmlns:xlink="http://www.w3.org/1999/xlink" content-type="dwc:verbatimCoordinates" xlink:type="simple">
                    <named-content content-type="geo-json" specific-use="{&#34;type&#34;:&#34;Point&#34;,&#34;coordinates&#34;:[124.083333,24.433333]}" id="NCID0EISAE" xlink:type="simple">24°26'N, 124°05'E</named-content>
                  </named-content>
                </td><td rowspan="1" colspan="1" style="color: #152959">
                  <ext-link xmlns:xlink="http://www.w3.org/1999/xlink" ext-link-type="gen" xlink:href="LC705067" xlink:type="simple">LC705067</ext-link>
                </td><td rowspan="1" colspan="1" style="color: #152959">
                  <ext-link xmlns:xlink="http://www.w3.org/1999/xlink" ext-link-type="gen" xlink:href="LC704954" xlink:type="simple">LC704954</ext-link>
                </td></tr><tr><td rowspan="1" colspan="1">JI170808_34</td><td rowspan="1" colspan="1">
                  <abbrev xmlns:xlink="http://www.w3.org/1999/xlink" xlink:title="Japan" id="ABBRID0EJTAE" xlink:type="simple">JP</abbrev>
                </td><td rowspan="1" colspan="1">
                  <italic>
                    <tp:taxon-name><tp:taxon-name-part taxon-name-part-type="genus" reg="Pristepyris">P.</tp:taxon-name-part><tp:taxon-name-part taxon-name-part-type="species" reg="ishigakiensis">ishigakiensis</tp:taxon-name-part></tp:taxon-name>
                  </italic>
                </td><td rowspan="1" colspan="1">M</td><td rowspan="1" colspan="1">
                  <named-content xmlns:xlink="http://www.w3.org/1999/xlink" content-type="dwc:verbatimCoordinates" xlink:type="simple">
                    <named-content content-type="geo-json" specific-use="{&#34;type&#34;:&#34;Point&#34;,&#34;coordinates&#34;:[124.083333,24.433333]}" id="NCID0EGUAE" xlink:type="simple">24°26'N, 124°05'E</named-content>
                  </named-content>
                </td><td rowspan="1" colspan="1" style="color: #152959">
                  <ext-link xmlns:xlink="http://www.w3.org/1999/xlink" ext-link-type="gen" xlink:href="LC705068" xlink:type="simple">LC705068</ext-link>
                </td><td rowspan="1" colspan="1" style="color: #152959">
                  <ext-link xmlns:xlink="http://www.w3.org/1999/xlink" ext-link-type="gen" xlink:href="LC704955" xlink:type="simple">LC704955</ext-link>
                </td></tr><tr><td rowspan="1" colspan="1">JI170808_36</td><td rowspan="1" colspan="1">
                  <abbrev xmlns:xlink="http://www.w3.org/1999/xlink" xlink:title="Japan" id="ABBRID0EHVAE" xlink:type="simple">JP</abbrev>
                </td><td rowspan="1" colspan="1">
                  <italic>
                    <tp:taxon-name><tp:taxon-name-part taxon-name-part-type="genus" reg="Pristepyris">P.</tp:taxon-name-part><tp:taxon-name-part taxon-name-part-type="species" reg="ishigakiensis">ishigakiensis</tp:taxon-name-part></tp:taxon-name>
                  </italic>
                </td><td rowspan="1" colspan="1">M</td><td rowspan="1" colspan="1">
                  <named-content xmlns:xlink="http://www.w3.org/1999/xlink" content-type="dwc:verbatimCoordinates" xlink:type="simple">
                    <named-content content-type="geo-json" specific-use="{&#34;type&#34;:&#34;Point&#34;,&#34;coordinates&#34;:[124.083333,24.433333]}" id="NCID0EEWAE" xlink:type="simple">24°26'N, 124°05'E</named-content>
                  </named-content>
                </td><td rowspan="1" colspan="1" style="color: #152959">
                  <ext-link xmlns:xlink="http://www.w3.org/1999/xlink" ext-link-type="gen" xlink:href="LC705069" xlink:type="simple">LC705069</ext-link>
                </td><td rowspan="1" colspan="1" style="color: #152959">
                  <ext-link xmlns:xlink="http://www.w3.org/1999/xlink" ext-link-type="gen" xlink:href="LC704956" xlink:type="simple">LC704956</ext-link>
                </td></tr><tr><td rowspan="1" colspan="1">TP171019_10</td><td rowspan="1" colspan="1">
                  <abbrev xmlns:xlink="http://www.w3.org/1999/xlink" xlink:title="Taiwan" id="ABBRID0EFXAE" xlink:type="simple">TW</abbrev>
                </td><td rowspan="1" colspan="1">
                  <italic>
                    <tp:taxon-name><tp:taxon-name-part taxon-name-part-type="genus" reg="Pristepyris">P.</tp:taxon-name-part><tp:taxon-name-part taxon-name-part-type="species" reg="ishigakiensis">ishigakiensis</tp:taxon-name-part></tp:taxon-name>
                  </italic>
                </td><td rowspan="1" colspan="1">M</td><td rowspan="1" colspan="1">
                  <named-content xmlns:xlink="http://www.w3.org/1999/xlink" content-type="dwc:verbatimCoordinates" xlink:type="simple">
                    <named-content content-type="geo-json" specific-use="{&#34;type&#34;:&#34;Point&#34;,&#34;coordinates&#34;:[120.766667,24.066667]}" id="NCID0ECYAE" xlink:type="simple">24°04'N, 120°46'E</named-content>
                  </named-content>
                </td><td rowspan="1" colspan="1" style="color: #152959">
                  <ext-link xmlns:xlink="http://www.w3.org/1999/xlink" ext-link-type="gen" xlink:href="LC705075" xlink:type="simple">LC705075</ext-link>
                </td><td rowspan="1" colspan="1" style="color: #152959">
                  <ext-link xmlns:xlink="http://www.w3.org/1999/xlink" ext-link-type="gen" xlink:href="LC704961" xlink:type="simple">LC704961</ext-link>
                </td></tr><tr><td rowspan="1" colspan="1">TH171007_37</td><td rowspan="1" colspan="1">
                  <abbrev xmlns:xlink="http://www.w3.org/1999/xlink" xlink:title="Taiwan" id="ABBRID0EDZAE" xlink:type="simple">TW</abbrev>
                </td><td rowspan="1" colspan="1">
                  <italic>
                    <tp:taxon-name><tp:taxon-name-part taxon-name-part-type="genus" reg="Pristepyris">P.</tp:taxon-name-part><tp:taxon-name-part taxon-name-part-type="species" reg="ishigakiensis">ishigakiensis</tp:taxon-name-part></tp:taxon-name>
                  </italic>
                </td><td rowspan="1" colspan="1">M</td><td rowspan="1" colspan="1">
                  <named-content xmlns:xlink="http://www.w3.org/1999/xlink" content-type="dwc:verbatimCoordinates" xlink:type="simple">
                    <named-content content-type="geo-json" specific-use="{&#34;type&#34;:&#34;Point&#34;,&#34;coordinates&#34;:[121.550000,23.816667]}" id="NCID0EA1AE" xlink:type="simple">23°49'N, 121°33'E</named-content>
                  </named-content>
                </td><td rowspan="1" colspan="1" style="color: #152959">
                  <ext-link xmlns:xlink="http://www.w3.org/1999/xlink" ext-link-type="gen" xlink:href="LC705071" xlink:type="simple">LC705071</ext-link>
                </td><td rowspan="1" colspan="1" style="color: #152959">
                  <ext-link xmlns:xlink="http://www.w3.org/1999/xlink" ext-link-type="gen" xlink:href="LC704957" xlink:type="simple">LC704957</ext-link>
                </td></tr><tr><td rowspan="1" colspan="1">TH171007_40</td><td rowspan="1" colspan="1">
                  <abbrev xmlns:xlink="http://www.w3.org/1999/xlink" xlink:title="Taiwan" id="ABBRID0EB2AE" xlink:type="simple">TW</abbrev>
                </td><td rowspan="1" colspan="1">
                  <italic>
                    <tp:taxon-name><tp:taxon-name-part taxon-name-part-type="genus" reg="Pristepyris">P.</tp:taxon-name-part><tp:taxon-name-part taxon-name-part-type="species" reg="ishigakiensis">ishigakiensis</tp:taxon-name-part></tp:taxon-name>
                  </italic>
                </td><td rowspan="1" colspan="1">M</td><td rowspan="1" colspan="1">
                  <named-content xmlns:xlink="http://www.w3.org/1999/xlink" content-type="dwc:verbatimCoordinates" xlink:type="simple">
                    <named-content content-type="geo-json" specific-use="{&#34;type&#34;:&#34;Point&#34;,&#34;coordinates&#34;:[121.550000,23.816667]}" id="NCID0E52AE" xlink:type="simple">23°49'N, 121°33'E</named-content>
                  </named-content>
                </td><td rowspan="1" colspan="1" style="color: #152959">
                  <ext-link xmlns:xlink="http://www.w3.org/1999/xlink" ext-link-type="gen" xlink:href="LC705072" xlink:type="simple">LC705072</ext-link>
                </td><td rowspan="1" colspan="1" style="color: #152959">
                  <ext-link xmlns:xlink="http://www.w3.org/1999/xlink" ext-link-type="gen" xlink:href="LC704958" xlink:type="simple">LC704958</ext-link>
                </td></tr><tr><td rowspan="1" colspan="1">TH171007_41</td><td rowspan="1" colspan="1">
                  <abbrev xmlns:xlink="http://www.w3.org/1999/xlink" xlink:title="Taiwan" id="ABBRID0E63AE" xlink:type="simple">TW</abbrev>
                </td><td rowspan="1" colspan="1">
                  <italic>
                    <tp:taxon-name><tp:taxon-name-part taxon-name-part-type="genus" reg="Pristepyris">P.</tp:taxon-name-part><tp:taxon-name-part taxon-name-part-type="species" reg="ishigakiensis">ishigakiensis</tp:taxon-name-part></tp:taxon-name>
                  </italic>
                </td><td rowspan="1" colspan="1">M</td><td rowspan="1" colspan="1">
                  <named-content xmlns:xlink="http://www.w3.org/1999/xlink" content-type="dwc:verbatimCoordinates" xlink:type="simple">
                    <named-content content-type="geo-json" specific-use="{&#34;type&#34;:&#34;Point&#34;,&#34;coordinates&#34;:[121.550000,23.816667]}" id="NCID0E34AE" xlink:type="simple">23°49'N, 121°33'E</named-content>
                  </named-content>
                </td><td rowspan="1" colspan="1" style="color: #152959">
                  <ext-link xmlns:xlink="http://www.w3.org/1999/xlink" ext-link-type="gen" xlink:href="LC705073" xlink:type="simple">LC705073</ext-link>
                </td><td rowspan="1" colspan="1" style="color: #152959">
                  <ext-link xmlns:xlink="http://www.w3.org/1999/xlink" ext-link-type="gen" xlink:href="LC704959" xlink:type="simple">LC704959</ext-link>
                </td></tr><tr><td rowspan="1" colspan="1">TH171007_42</td><td rowspan="1" colspan="1">
                  <abbrev xmlns:xlink="http://www.w3.org/1999/xlink" xlink:title="Taiwan" id="ABBRID0E45AE" xlink:type="simple">TW</abbrev>
                </td><td rowspan="1" colspan="1">
                  <italic>
                    <tp:taxon-name><tp:taxon-name-part taxon-name-part-type="genus" reg="Pristepyris">P.</tp:taxon-name-part><tp:taxon-name-part taxon-name-part-type="species" reg="ishigakiensis">ishigakiensis</tp:taxon-name-part></tp:taxon-name>
                  </italic>
                </td><td rowspan="1" colspan="1">M</td><td rowspan="1" colspan="1">
                  <named-content xmlns:xlink="http://www.w3.org/1999/xlink" content-type="dwc:verbatimCoordinates" xlink:type="simple">
                    <named-content content-type="geo-json" specific-use="{&#34;type&#34;:&#34;Point&#34;,&#34;coordinates&#34;:[121.550000,23.816667]}" id="NCID0E16AE" xlink:type="simple">23°49'N, 121°33'E</named-content>
                  </named-content>
                </td><td rowspan="1" colspan="1" style="color: #152959">
                  <ext-link xmlns:xlink="http://www.w3.org/1999/xlink" ext-link-type="gen" xlink:href="LC705074" xlink:type="simple">LC705074</ext-link>
                </td><td rowspan="1" colspan="1" style="color: #152959">
                  <ext-link xmlns:xlink="http://www.w3.org/1999/xlink" ext-link-type="gen" xlink:href="LC704960" xlink:type="simple">LC704960</ext-link>
                </td></tr><tr><td rowspan="1" colspan="1">JT200820_03</td><td rowspan="1" colspan="1">
                  <abbrev xmlns:xlink="http://www.w3.org/1999/xlink" xlink:title="Japan" id="ABBRID0E3AAG" xlink:type="simple">JP</abbrev>
                </td><td rowspan="1" colspan="1">
                  <italic>
                    <tp:taxon-name><tp:taxon-name-part taxon-name-part-type="genus" reg="Pristepyris">P.</tp:taxon-name-part><tp:taxon-name-part taxon-name-part-type="species" reg="japonicus">japonicus</tp:taxon-name-part></tp:taxon-name>
                  </italic>
                </td><td rowspan="1" colspan="1">M</td><td rowspan="1" colspan="1">
                  <named-content xmlns:xlink="http://www.w3.org/1999/xlink" content-type="dwc:verbatimCoordinates" xlink:type="simple">
                    <named-content content-type="geo-json" specific-use="{&#34;type&#34;:&#34;Point&#34;,&#34;coordinates&#34;:[128.000000,26.566667]}" id="NCID0EZBAG" xlink:type="simple">26°34'N, 128°00'E</named-content>
                  </named-content>
                </td><td rowspan="1" colspan="1" style="color: #152959">
                  <ext-link xmlns:xlink="http://www.w3.org/1999/xlink" ext-link-type="gen" xlink:href="LC705077" xlink:type="simple">LC705077</ext-link>
                </td><td rowspan="1" colspan="1" style="color: #152959">
                  <ext-link xmlns:xlink="http://www.w3.org/1999/xlink" ext-link-type="gen" xlink:href="LC704963" xlink:type="simple">LC704963</ext-link>
                </td></tr><tr><td rowspan="1" colspan="1">TP170606_13</td><td rowspan="1" colspan="1">
                  <abbrev xmlns:xlink="http://www.w3.org/1999/xlink" xlink:title="Taiwan" id="ABBRID0E1CAG" xlink:type="simple">TW</abbrev>
                </td><td rowspan="1" colspan="1"><italic><tp:taxon-name><tp:taxon-name-part taxon-name-part-type="genus" reg="Pristepyris">P.</tp:taxon-name-part><tp:taxon-name-part taxon-name-part-type="species" reg="seqalu">seqalu</tp:taxon-name-part></tp:taxon-name></italic> sp. nov.</td><td rowspan="1" colspan="1">M</td><td rowspan="1" colspan="1">
                  <named-content xmlns:xlink="http://www.w3.org/1999/xlink" content-type="dwc:verbatimCoordinates" xlink:type="simple">
                    <named-content content-type="geo-json" specific-use="{&#34;type&#34;:&#34;Point&#34;,&#34;coordinates&#34;:[120.800000,22.133333]}" id="NCID0EXDAG" xlink:type="simple">22°08'N, 120°48'E</named-content>
                  </named-content>
                </td><td rowspan="1" colspan="1" style="color: #152959">
                  <ext-link xmlns:xlink="http://www.w3.org/1999/xlink" ext-link-type="gen" xlink:href="LC705062" xlink:type="simple">LC705062</ext-link>
                </td><td rowspan="1" colspan="1" style="color: #152959">
                  <ext-link xmlns:xlink="http://www.w3.org/1999/xlink" ext-link-type="gen" xlink:href="LC704964" xlink:type="simple">LC704964</ext-link>
                </td></tr><tr><td rowspan="1" colspan="1">TP170606_26</td><td rowspan="1" colspan="1">
                  <abbrev xmlns:xlink="http://www.w3.org/1999/xlink" xlink:title="Taiwan" id="ABBRID0EYEAG" xlink:type="simple">TW</abbrev>
                </td><td rowspan="1" colspan="1"><italic><tp:taxon-name><tp:taxon-name-part taxon-name-part-type="genus" reg="Pristepyris">P.</tp:taxon-name-part><tp:taxon-name-part taxon-name-part-type="species" reg="seqalu">seqalu</tp:taxon-name-part></tp:taxon-name></italic> sp. nov.</td><td rowspan="1" colspan="1">M</td><td rowspan="1" colspan="1">
                  <named-content xmlns:xlink="http://www.w3.org/1999/xlink" content-type="dwc:verbatimCoordinates" xlink:type="simple">
                    <named-content content-type="geo-json" specific-use="{&#34;type&#34;:&#34;Point&#34;,&#34;coordinates&#34;:[120.800000,22.133333]}" id="NCID0EVFAG" xlink:type="simple">22°08'N, 120°48'E</named-content>
                  </named-content>
                </td><td rowspan="1" colspan="1" style="color: #152959">
                  <ext-link xmlns:xlink="http://www.w3.org/1999/xlink" ext-link-type="gen" xlink:href="LC705063" xlink:type="simple">LC705063</ext-link>
                </td><td rowspan="1" colspan="1" style="color: #152959">
                  <ext-link xmlns:xlink="http://www.w3.org/1999/xlink" ext-link-type="gen" xlink:href="LC704949" xlink:type="simple">LC704949</ext-link>
                </td></tr><tr><td rowspan="1" colspan="1">TN170427_01</td><td rowspan="1" colspan="1">
                  <abbrev xmlns:xlink="http://www.w3.org/1999/xlink" xlink:title="Taiwan" id="ABBRID0EWGAG" xlink:type="simple">TW</abbrev>
                </td><td rowspan="1" colspan="1">
                  <italic>
                    <tp:taxon-name><tp:taxon-name-part taxon-name-part-type="genus" reg="Pristepyris">P.</tp:taxon-name-part><tp:taxon-name-part taxon-name-part-type="species" reg="zhejiangenisis">zhejiangenisis</tp:taxon-name-part></tp:taxon-name>
                  </italic>
                </td><td rowspan="1" colspan="1">F</td><td rowspan="1" colspan="1"/><td rowspan="1" colspan="1" style="color: #152959">
                  <ext-link xmlns:xlink="http://www.w3.org/1999/xlink" ext-link-type="gen" xlink:href="LC705084" xlink:type="simple">LC705084</ext-link>
                </td><td rowspan="1" colspan="1" style="color: #152959">
                  <ext-link xmlns:xlink="http://www.w3.org/1999/xlink" ext-link-type="gen" xlink:href="LC704971" xlink:type="simple">LC704971</ext-link>
                </td></tr><tr><td rowspan="1" colspan="1">TNT171019_04</td><td rowspan="1" colspan="1">
                  <abbrev xmlns:xlink="http://www.w3.org/1999/xlink" xlink:title="Taiwan" id="ABBRID0ELIAG" xlink:type="simple">TW</abbrev>
                </td><td rowspan="1" colspan="1">
                  <italic>
                    <tp:taxon-name><tp:taxon-name-part taxon-name-part-type="genus" reg="Pristepyris">P.</tp:taxon-name-part><tp:taxon-name-part taxon-name-part-type="species" reg="zhejiangenisis">zhejiangenisis</tp:taxon-name-part></tp:taxon-name>
                  </italic>
                </td><td rowspan="1" colspan="1">M</td><td rowspan="1" colspan="1">
                  <named-content xmlns:xlink="http://www.w3.org/1999/xlink" content-type="dwc:verbatimCoordinates" xlink:type="simple">
                    <named-content content-type="geo-json" specific-use="{&#34;type&#34;:&#34;Point&#34;,&#34;coordinates&#34;:[121.550000,24.850000]}" id="NCID0EIJAG" xlink:type="simple">24°51'N, 121°33'E</named-content>
                  </named-content>
                </td><td rowspan="1" colspan="1" style="color: #152959">
                  <ext-link xmlns:xlink="http://www.w3.org/1999/xlink" ext-link-type="gen" xlink:href="LC706441" xlink:type="simple">LC706441</ext-link>
                </td><td rowspan="1" colspan="1" style="color: #152959">
                  <ext-link xmlns:xlink="http://www.w3.org/1999/xlink" ext-link-type="gen" xlink:href="LC704972" xlink:type="simple">LC704972</ext-link>
                </td></tr><tr><td rowspan="1" colspan="1">TNT180504_01</td><td rowspan="1" colspan="1">
                  <abbrev xmlns:xlink="http://www.w3.org/1999/xlink" xlink:title="Taiwan" id="ABBRID0EJKAG" xlink:type="simple">TW</abbrev>
                </td><td rowspan="1" colspan="1">
                  <italic>
                    <tp:taxon-name><tp:taxon-name-part taxon-name-part-type="genus" reg="Pristepyris">P.</tp:taxon-name-part><tp:taxon-name-part taxon-name-part-type="species" reg="zhejiangenisis">zhejiangenisis</tp:taxon-name-part></tp:taxon-name>
                  </italic>
                </td><td rowspan="1" colspan="1">M</td><td rowspan="1" colspan="1">
                  <named-content xmlns:xlink="http://www.w3.org/1999/xlink" content-type="dwc:verbatimCoordinates" xlink:type="simple">
                    <named-content content-type="geo-json" specific-use="{&#34;type&#34;:&#34;Point&#34;,&#34;coordinates&#34;:[121.550000,24.850000]}" id="NCID0EGLAG" xlink:type="simple">24°51'N, 121°33'E</named-content>
                  </named-content>
                </td><td rowspan="1" colspan="1" style="color: #152959">
                  <ext-link xmlns:xlink="http://www.w3.org/1999/xlink" ext-link-type="gen" xlink:href="LC491436" xlink:type="simple">LC491436</ext-link>
                </td><td rowspan="1" colspan="1" style="color: #152959">
                  <ext-link xmlns:xlink="http://www.w3.org/1999/xlink" ext-link-type="gen" xlink:href="LC490571" xlink:type="simple">LC490571</ext-link>
                </td></tr><tr><td rowspan="1" colspan="1">TN190315_24</td><td rowspan="1" colspan="1">
                  <abbrev xmlns:xlink="http://www.w3.org/1999/xlink" xlink:title="Taiwan" id="ABBRID0EHMAG" xlink:type="simple">TW</abbrev>
                </td><td rowspan="1" colspan="1">
                  <italic>
                    <tp:taxon-name><tp:taxon-name-part taxon-name-part-type="genus" reg="Pristepyris">P.</tp:taxon-name-part><tp:taxon-name-part taxon-name-part-type="species" reg="zhejiangenisis">zhejiangenisis</tp:taxon-name-part></tp:taxon-name>
                  </italic>
                </td><td rowspan="1" colspan="1">M</td><td rowspan="1" colspan="1">
                  <named-content xmlns:xlink="http://www.w3.org/1999/xlink" content-type="dwc:verbatimCoordinates" xlink:type="simple">
                    <named-content content-type="geo-json" specific-use="{&#34;type&#34;:&#34;Point&#34;,&#34;coordinates&#34;:[120.933333,23.850000]}" id="NCID0EENAG" xlink:type="simple">23°51'N, 120°56'E</named-content>
                  </named-content>
                </td><td rowspan="1" colspan="1" style="color: #152959">
                  <ext-link xmlns:xlink="http://www.w3.org/1999/xlink" ext-link-type="gen" xlink:href="LC704973" xlink:type="simple">LC704973</ext-link>
                </td><td rowspan="1" colspan="1" style="color: #152959">
                  <ext-link xmlns:xlink="http://www.w3.org/1999/xlink" ext-link-type="gen" xlink:href="LC704973" xlink:type="simple">LC704973</ext-link>
                </td></tr><tr><td rowspan="1" colspan="1">JM190717_31</td><td rowspan="1" colspan="1">
                  <abbrev xmlns:xlink="http://www.w3.org/1999/xlink" xlink:title="Japan" id="ABBRID0EFOAG" xlink:type="simple">JP</abbrev>
                </td><td rowspan="1" colspan="1">
                  <italic>
                    <tp:taxon-name><tp:taxon-name-part taxon-name-part-type="genus" reg="Pristepyris">P.</tp:taxon-name-part><tp:taxon-name-part taxon-name-part-type="species" reg="zhejiangenisis">zhejiangenisis</tp:taxon-name-part></tp:taxon-name>
                  </italic>
                </td><td rowspan="1" colspan="1">M</td><td rowspan="1" colspan="1">
                  <named-content xmlns:xlink="http://www.w3.org/1999/xlink" content-type="dwc:verbatimCoordinates" xlink:type="simple">
                    <named-content content-type="geo-json" specific-use="{&#34;type&#34;:&#34;Point&#34;,&#34;coordinates&#34;:[125.216667,24.816667]}" id="NCID0ECPAG" xlink:type="simple">24°49'N, 125°13'E</named-content>
                  </named-content>
                </td><td rowspan="1" colspan="1" style="color: #152959">
                  <ext-link xmlns:xlink="http://www.w3.org/1999/xlink" ext-link-type="gen" xlink:href="LC705070" xlink:type="simple">LC705070</ext-link>
                </td><td rowspan="1" colspan="1" style="color: #152959">
                  <ext-link xmlns:xlink="http://www.w3.org/1999/xlink" ext-link-type="gen" xlink:href="LC704966" xlink:type="simple">LC704966</ext-link>
                </td></tr><tr><td rowspan="1" colspan="1">JM190717_32</td><td rowspan="1" colspan="1">
                  <abbrev xmlns:xlink="http://www.w3.org/1999/xlink" xlink:title="Japan" id="ABBRID0EDQAG" xlink:type="simple">JP</abbrev>
                </td><td rowspan="1" colspan="1">
                  <italic>
                    <tp:taxon-name><tp:taxon-name-part taxon-name-part-type="genus" reg="Pristepyris">P.</tp:taxon-name-part><tp:taxon-name-part taxon-name-part-type="species" reg="zhejiangenisis">zhejiangenisis</tp:taxon-name-part></tp:taxon-name>
                  </italic>
                </td><td rowspan="1" colspan="1">M</td><td rowspan="1" colspan="1">
                  <named-content xmlns:xlink="http://www.w3.org/1999/xlink" content-type="dwc:verbatimCoordinates" xlink:type="simple">
                    <named-content content-type="geo-json" specific-use="{&#34;type&#34;:&#34;Point&#34;,&#34;coordinates&#34;:[125.216667,24.816667]}" id="NCID0EARAG" xlink:type="simple">24°49'N, 125°13'E</named-content>
                  </named-content>
                </td><td rowspan="1" colspan="1" style="color: #152959">
                  <ext-link xmlns:xlink="http://www.w3.org/1999/xlink" ext-link-type="gen" xlink:href="LC705067" xlink:type="simple">LC705067</ext-link>
                </td><td rowspan="1" colspan="1" style="color: #152959">
                  <ext-link xmlns:xlink="http://www.w3.org/1999/xlink" ext-link-type="gen" xlink:href="LC704967" xlink:type="simple">LC704967</ext-link>
                </td></tr><tr><td rowspan="1" colspan="1">JM190717_37</td><td rowspan="1" colspan="1">
                  <abbrev xmlns:xlink="http://www.w3.org/1999/xlink" xlink:title="Japan" id="ABBRID0EBSAG" xlink:type="simple">JP</abbrev>
                </td><td rowspan="1" colspan="1">
                  <italic>
                    <tp:taxon-name><tp:taxon-name-part taxon-name-part-type="genus" reg="Pristepyris">P.</tp:taxon-name-part><tp:taxon-name-part taxon-name-part-type="species" reg="zhejiangenisis">zhejiangenisis</tp:taxon-name-part></tp:taxon-name>
                  </italic>
                </td><td rowspan="1" colspan="1">M</td><td rowspan="1" colspan="1">
                  <named-content xmlns:xlink="http://www.w3.org/1999/xlink" content-type="dwc:verbatimCoordinates" xlink:type="simple">
                    <named-content content-type="geo-json" specific-use="{&#34;type&#34;:&#34;Point&#34;,&#34;coordinates&#34;:[125.216667,24.816667]}" id="NCID0E5SAG" xlink:type="simple">24°49'N, 125°13'E</named-content>
                  </named-content>
                </td><td rowspan="1" colspan="1" style="color: #152959">
                  <ext-link xmlns:xlink="http://www.w3.org/1999/xlink" ext-link-type="gen" xlink:href="LC705082" xlink:type="simple">LC705082</ext-link>
                </td><td rowspan="1" colspan="1" style="color: #152959">
                  <ext-link xmlns:xlink="http://www.w3.org/1999/xlink" ext-link-type="gen" xlink:href="LC704969" xlink:type="simple">LC704969</ext-link>
                </td></tr><tr><td rowspan="1" colspan="1">JM190717_38</td><td rowspan="1" colspan="1">
                  <abbrev xmlns:xlink="http://www.w3.org/1999/xlink" xlink:title="Japan" id="ABBRID0E6TAG" xlink:type="simple">JP</abbrev>
                </td><td rowspan="1" colspan="1">
                  <italic>
                    <tp:taxon-name><tp:taxon-name-part taxon-name-part-type="genus" reg="Pristepyris">P.</tp:taxon-name-part><tp:taxon-name-part taxon-name-part-type="species" reg="zhejiangenisis">zhejiangenisis</tp:taxon-name-part></tp:taxon-name>
                  </italic>
                </td><td rowspan="1" colspan="1">M</td><td rowspan="1" colspan="1">
                  <named-content xmlns:xlink="http://www.w3.org/1999/xlink" content-type="dwc:verbatimCoordinates" xlink:type="simple">
                    <named-content content-type="geo-json" specific-use="{&#34;type&#34;:&#34;Point&#34;,&#34;coordinates&#34;:[125.216667,24.816667]}" id="NCID0E3UAG" xlink:type="simple">24°49'N, 125°13'E</named-content>
                  </named-content>
                </td><td rowspan="1" colspan="1" style="color: #152959">
                  <ext-link xmlns:xlink="http://www.w3.org/1999/xlink" ext-link-type="gen" xlink:href="LC705083" xlink:type="simple">LC705083</ext-link>
                </td><td rowspan="1" colspan="1" style="color: #152959">
                  <ext-link xmlns:xlink="http://www.w3.org/1999/xlink" ext-link-type="gen" xlink:href="LC704970" xlink:type="simple">LC704970</ext-link>
                </td></tr><tr><td rowspan="3" colspan="1">JIR190717_47</td><td rowspan="1" colspan="1">
                  <abbrev xmlns:xlink="http://www.w3.org/1999/xlink" xlink:title="Japan" id="ABBRID0E4VAG" xlink:type="simple">JP</abbrev>
                </td><td rowspan="1" colspan="1">
                  <italic>
                    <tp:taxon-name><tp:taxon-name-part taxon-name-part-type="genus" reg="Pristepyris">P.</tp:taxon-name-part><tp:taxon-name-part taxon-name-part-type="species" reg="zhejiangenisis">zhejiangenisis</tp:taxon-name-part></tp:taxon-name>
                  </italic>
                </td><td rowspan="1" colspan="1">M</td><td rowspan="3" colspan="1">
                  <named-content xmlns:xlink="http://www.w3.org/1999/xlink" content-type="dwc:verbatimCoordinates" xlink:type="simple">
                    <named-content content-type="geo-json" specific-use="{&#34;type&#34;:&#34;Point&#34;,&#34;coordinates&#34;:[123.800000,24.383333]}" id="NCID0E1WAG" xlink:type="simple">24°23'N, 123°48'E</named-content>
                  </named-content>
                </td><td rowspan="1" colspan="1" style="color: #152959">
                  <ext-link xmlns:xlink="http://www.w3.org/1999/xlink" ext-link-type="gen" xlink:href="LC705078" xlink:type="simple">LC705078</ext-link>
                </td><td rowspan="1" colspan="1" style="color: #152959">
                  <ext-link xmlns:xlink="http://www.w3.org/1999/xlink" ext-link-type="gen" xlink:href="LC704965" xlink:type="simple">LC704965</ext-link>
                </td></tr><tr><td rowspan="1" colspan="1">
                  <abbrev xmlns:xlink="http://www.w3.org/1999/xlink" xlink:title="Thailand" id="ABBRID0EYXAG" xlink:type="simple">TH</abbrev>
                </td><td rowspan="1" colspan="1"><italic><tp:taxon-name><tp:taxon-name-part taxon-name-part-type="genus" reg="Pristepyris">P.</tp:taxon-name-part></tp:taxon-name></italic> sp. 2 (IA)</td><td rowspan="1" colspan="1">M</td><td rowspan="1" colspan="1" style="color: #152959">
                  <ext-link xmlns:xlink="http://www.w3.org/1999/xlink" ext-link-type="gen" xlink:href="MG760740" xlink:type="simple">MG760740</ext-link>
                </td><td rowspan="1" colspan="1" style="color: #152959">
                  <ext-link xmlns:xlink="http://www.w3.org/1999/xlink" ext-link-type="gen" xlink:href="MG760791" xlink:type="simple">MG760791</ext-link>
                </td></tr><tr><td rowspan="1" colspan="1">
                  <abbrev xmlns:xlink="http://www.w3.org/1999/xlink" xlink:title="Thailand" id="ABBRID0EDZAG" xlink:type="simple">TH</abbrev>
                </td><td rowspan="1" colspan="1"><italic><tp:taxon-name><tp:taxon-name-part taxon-name-part-type="genus" reg="Pristepyris">P.</tp:taxon-name-part></tp:taxon-name></italic> sp. 3 (IA)</td><td rowspan="1" colspan="1">M</td><td rowspan="1" colspan="1" style="color: #152959">
                  <ext-link xmlns:xlink="http://www.w3.org/1999/xlink" ext-link-type="gen" xlink:href="MG760739" xlink:type="simple">MG760739</ext-link>
                </td><td rowspan="1" colspan="1" style="color: #152959">
                  <ext-link xmlns:xlink="http://www.w3.org/1999/xlink" ext-link-type="gen" xlink:href="MG760790" xlink:type="simple">MG760790</ext-link>
                </td></tr><tr><td rowspan="1" colspan="7">
                  <bold>
                    <italic>
                      <tp:taxon-name><tp:taxon-name-part taxon-name-part-type="genus" reg="Acrenesia">Acrenesia</tp:taxon-name-part></tp:taxon-name>
                    </italic>
                  </bold>
                </td></tr><tr><td rowspan="1" colspan="1"/><td rowspan="1" colspan="1">
                  <abbrev xmlns:xlink="http://www.w3.org/1999/xlink" xlink:title="Brazil" id="ABBRID0EA2AG" xlink:type="simple">BR</abbrev>
                </td><td rowspan="1" colspan="1"><italic><tp:taxon-name><tp:taxon-name-part taxon-name-part-type="genus" reg="Acrenesia">A.</tp:taxon-name-part></tp:taxon-name></italic> sp. 10 (IA)</td><td rowspan="1" colspan="1">M</td><td rowspan="1" colspan="1"/><td rowspan="1" colspan="1" style="color: #152959">
                  <ext-link xmlns:xlink="http://www.w3.org/1999/xlink" ext-link-type="gen" xlink:href="MG760753" xlink:type="simple">MG760753</ext-link>
                </td><td rowspan="1" colspan="1" style="color: #152959">
                  <ext-link xmlns:xlink="http://www.w3.org/1999/xlink" ext-link-type="gen" xlink:href="MG760804" xlink:type="simple">MG760804</ext-link>
                </td></tr><tr><td rowspan="1" colspan="1"/><td rowspan="1" colspan="1">
                  <abbrev xmlns:xlink="http://www.w3.org/1999/xlink" xlink:title="Brazil" id="ABBRID0ER3AG" xlink:type="simple">BR</abbrev>
                </td><td rowspan="1" colspan="1"><italic><tp:taxon-name><tp:taxon-name-part taxon-name-part-type="genus" reg="Acrenesia">A.</tp:taxon-name-part></tp:taxon-name></italic> sp. 11 (IA)</td><td rowspan="1" colspan="1">M</td><td rowspan="1" colspan="1"/><td rowspan="1" colspan="1" style="color: #152959">
                  <ext-link xmlns:xlink="http://www.w3.org/1999/xlink" ext-link-type="gen" xlink:href="MG760754" xlink:type="simple">MG760754</ext-link>
                </td><td rowspan="1" colspan="1" style="color: #152959">
                  <ext-link xmlns:xlink="http://www.w3.org/1999/xlink" ext-link-type="gen" xlink:href="MG760805" xlink:type="simple">MG760805</ext-link>
                </td></tr><tr><td rowspan="1" colspan="1"/><td rowspan="1" colspan="1">
                  <abbrev xmlns:xlink="http://www.w3.org/1999/xlink" xlink:title="Brazil" id="ABBRID0EC5AG" xlink:type="simple">BR</abbrev>
                </td><td rowspan="1" colspan="1"><italic><tp:taxon-name><tp:taxon-name-part taxon-name-part-type="genus" reg="Acrenesia">A.</tp:taxon-name-part></tp:taxon-name></italic> sp. 12 (IA)</td><td rowspan="1" colspan="1">M</td><td rowspan="1" colspan="1"/><td rowspan="1" colspan="1" style="color: #152959">
                  <ext-link xmlns:xlink="http://www.w3.org/1999/xlink" ext-link-type="gen" xlink:href="MG760755" xlink:type="simple">MG760755</ext-link>
                </td><td rowspan="1" colspan="1" style="color: #152959">
                  <ext-link xmlns:xlink="http://www.w3.org/1999/xlink" ext-link-type="gen" xlink:href="MG760806" xlink:type="simple">MG760806</ext-link>
                </td></tr><tr><td rowspan="2" colspan="1"/><td rowspan="1" colspan="1">
                  <abbrev xmlns:xlink="http://www.w3.org/1999/xlink" xlink:title="Brazil" id="ABBRID0ET6AG" xlink:type="simple">BR</abbrev>
                </td><td rowspan="1" colspan="1"><italic><tp:taxon-name><tp:taxon-name-part taxon-name-part-type="genus" reg="Acrenesia">A.</tp:taxon-name-part></tp:taxon-name></italic> sp. 13 (IA)</td><td rowspan="1" colspan="1">M</td><td rowspan="2" colspan="1"/><td rowspan="1" colspan="1" style="color: #152959">
                  <ext-link xmlns:xlink="http://www.w3.org/1999/xlink" ext-link-type="gen" xlink:href="MG760756" xlink:type="simple">MG760756</ext-link>
                </td><td rowspan="1" colspan="1" style="color: #152959">
                  <ext-link xmlns:xlink="http://www.w3.org/1999/xlink" ext-link-type="gen" xlink:href="MG760807" xlink:type="simple">MG760807</ext-link>
                </td></tr><tr><td rowspan="1" colspan="1">
                  <abbrev xmlns:xlink="http://www.w3.org/1999/xlink" xlink:title="Brazil" id="ABBRID0EBBBG" xlink:type="simple">BR</abbrev>
                </td><td rowspan="1" colspan="1"><italic><tp:taxon-name><tp:taxon-name-part taxon-name-part-type="genus" reg="Acrenesia">A.</tp:taxon-name-part></tp:taxon-name></italic> sp. 14 (IA)</td><td rowspan="1" colspan="1">M</td><td rowspan="1" colspan="1" style="color: #152959">
                  <ext-link xmlns:xlink="http://www.w3.org/1999/xlink" ext-link-type="gen" xlink:href="MG760757" xlink:type="simple">MG760757</ext-link>
                </td><td rowspan="1" colspan="1" style="color: #152959">
                  <ext-link xmlns:xlink="http://www.w3.org/1999/xlink" ext-link-type="gen" xlink:href="MG760808" xlink:type="simple">MG760808</ext-link>
                </td></tr><tr><td rowspan="1" colspan="7">
                  <bold>
                    <italic>
                      <tp:taxon-name><tp:taxon-name-part taxon-name-part-type="genus" reg="Apenesia">Apenesia</tp:taxon-name-part></tp:taxon-name>
                    </italic>
                  </bold>
                </td></tr><tr><td rowspan="1" colspan="1">JO180202_01</td><td rowspan="1" colspan="1">
                  <abbrev xmlns:xlink="http://www.w3.org/1999/xlink" xlink:title="Japan" id="ABBRID0E5CBG" xlink:type="simple">JP</abbrev>
                </td><td rowspan="1" colspan="1">
                  <italic>
                    <tp:taxon-name><tp:taxon-name-part taxon-name-part-type="genus" reg="Apenesia">A.</tp:taxon-name-part><tp:taxon-name-part taxon-name-part-type="species" reg="makiharai">makiharai</tp:taxon-name-part></tp:taxon-name>
                  </italic>
                </td><td rowspan="1" colspan="1">F</td><td rowspan="6" colspan="1"/><td rowspan="1" colspan="1" style="color: #152959">
                  <ext-link xmlns:xlink="http://www.w3.org/1999/xlink" ext-link-type="gen" xlink:href="LC598842" xlink:type="simple">LC598842</ext-link>
                </td><td rowspan="1" colspan="1" style="color: #152959">
                  <ext-link xmlns:xlink="http://www.w3.org/1999/xlink" ext-link-type="gen" xlink:href="LC598798" xlink:type="simple">LC598798</ext-link>
                </td></tr><tr><td rowspan="1" colspan="1">JK171031_03</td><td rowspan="1" colspan="1">
                  <abbrev xmlns:xlink="http://www.w3.org/1999/xlink" xlink:title="Japan" id="ABBRID0ETEBG" xlink:type="simple">JP</abbrev>
                </td><td rowspan="1" colspan="1">
                  <italic>
                    <tp:taxon-name><tp:taxon-name-part taxon-name-part-type="genus" reg="Apenesia">A.</tp:taxon-name-part><tp:taxon-name-part taxon-name-part-type="species" reg="makiharai">makiharai</tp:taxon-name-part></tp:taxon-name>
                  </italic>
                </td><td rowspan="1" colspan="1">F</td><td rowspan="1" colspan="1" style="color: #152959">
                  <ext-link xmlns:xlink="http://www.w3.org/1999/xlink" ext-link-type="gen" xlink:href="LC705058" xlink:type="simple">LC705058</ext-link>
                </td><td rowspan="1" colspan="1" style="color: #152959">
                  <ext-link xmlns:xlink="http://www.w3.org/1999/xlink" ext-link-type="gen" xlink:href="LC704945" xlink:type="simple">LC704945</ext-link>
                </td></tr><tr><td rowspan="4" colspan="1">JK171031_04</td><td rowspan="1" colspan="1">
                  <abbrev xmlns:xlink="http://www.w3.org/1999/xlink" xlink:title="Japan" id="ABBRID0EFGBG" xlink:type="simple">JP</abbrev>
                </td><td rowspan="1" colspan="1">
                  <italic>
                    <tp:taxon-name><tp:taxon-name-part taxon-name-part-type="genus" reg="Apenesia">A.</tp:taxon-name-part><tp:taxon-name-part taxon-name-part-type="species" reg="makiharai">makiharai</tp:taxon-name-part></tp:taxon-name>
                  </italic>
                </td><td rowspan="1" colspan="1">F</td><td rowspan="1" colspan="1" style="color: #152959">
                  <ext-link xmlns:xlink="http://www.w3.org/1999/xlink" ext-link-type="gen" xlink:href="LC705059" xlink:type="simple">LC705059</ext-link>
                </td><td rowspan="1" colspan="1" style="color: #152959">
                  <ext-link xmlns:xlink="http://www.w3.org/1999/xlink" ext-link-type="gen" xlink:href="LC704946" xlink:type="simple">LC704946</ext-link>
                </td></tr><tr><td rowspan="1" colspan="1">
                  <abbrev xmlns:xlink="http://www.w3.org/1999/xlink" xlink:title="Brazil" id="ABBRID0EUHBG" xlink:type="simple">BR</abbrev>
                </td><td rowspan="1" colspan="1"><italic><tp:taxon-name><tp:taxon-name-part taxon-name-part-type="genus" reg="Acrenesia">A.</tp:taxon-name-part><tp:taxon-name-part taxon-name-part-type="species" reg="perlonga">perlonga</tp:taxon-name-part></tp:taxon-name></italic> (IA)</td><td rowspan="1" colspan="1">M</td><td rowspan="1" colspan="1" style="color: #152959">
                  <ext-link xmlns:xlink="http://www.w3.org/1999/xlink" ext-link-type="gen" xlink:href="MG760761" xlink:type="simple">MG760761</ext-link>
                </td><td rowspan="1" colspan="1" style="color: #152959">
                  <ext-link xmlns:xlink="http://www.w3.org/1999/xlink" ext-link-type="gen" xlink:href="MG760812" xlink:type="simple">MG760812</ext-link>
                </td></tr><tr><td rowspan="1" colspan="1">
                  <abbrev xmlns:xlink="http://www.w3.org/1999/xlink" xlink:title="Papua New Guinea" id="ABBRID0EDJBG" xlink:type="simple">PNG</abbrev>
                </td><td rowspan="1" colspan="1"><italic><tp:taxon-name><tp:taxon-name-part taxon-name-part-type="genus" reg="Acrenesia">A.</tp:taxon-name-part></tp:taxon-name></italic> sp. 1 (IA)</td><td rowspan="1" colspan="1">M</td><td rowspan="1" colspan="1" style="color: #152959">
                  <ext-link xmlns:xlink="http://www.w3.org/1999/xlink" ext-link-type="gen" xlink:href="MG760759" xlink:type="simple">MG760759</ext-link>
                </td><td rowspan="1" colspan="1" style="color: #152959">
                  <ext-link xmlns:xlink="http://www.w3.org/1999/xlink" ext-link-type="gen" xlink:href="MG760810" xlink:type="simple">MG760810</ext-link>
                </td></tr><tr><td rowspan="1" colspan="1">
                  <abbrev xmlns:xlink="http://www.w3.org/1999/xlink" xlink:title="Papua New Guinea" id="ABBRID0EOKBG" xlink:type="simple">PNG</abbrev>
                </td><td rowspan="1" colspan="1"><italic><tp:taxon-name><tp:taxon-name-part taxon-name-part-type="genus" reg="Acrenesia">A.</tp:taxon-name-part></tp:taxon-name></italic> sp. 2 (IA)</td><td rowspan="1" colspan="1">M</td><td rowspan="1" colspan="1" style="color: #152959">
                  <ext-link xmlns:xlink="http://www.w3.org/1999/xlink" ext-link-type="gen" xlink:href="MG760760" xlink:type="simple">MG760760</ext-link>
                </td><td rowspan="1" colspan="1" style="color: #152959">
                  <ext-link xmlns:xlink="http://www.w3.org/1999/xlink" ext-link-type="gen" xlink:href="MG760811" xlink:type="simple">MG760811</ext-link>
                </td></tr><tr><td rowspan="1" colspan="7">
                  <bold>
                    <italic>
                      <tp:taxon-name><tp:taxon-name-part taxon-name-part-type="genus" reg="Austranesia">Austranesia</tp:taxon-name-part></tp:taxon-name>
                    </italic>
                  </bold>
                </td></tr><tr><td rowspan="3" colspan="1"/><td rowspan="1" colspan="1">
                  <abbrev xmlns:xlink="http://www.w3.org/1999/xlink" xlink:title="Australia" id="ABBRID0ELMBG" xlink:type="simple">AU</abbrev>
                </td><td rowspan="1" colspan="1"><italic><tp:taxon-name><tp:taxon-name-part taxon-name-part-type="genus" reg="Acrenesia">A.</tp:taxon-name-part></tp:taxon-name></italic> sp. 16 (IA)</td><td rowspan="1" colspan="1">M</td><td rowspan="3" colspan="1"/><td rowspan="1" colspan="1" style="color: #152959">
                  <ext-link xmlns:xlink="http://www.w3.org/1999/xlink" ext-link-type="gen" xlink:href="MG760750" xlink:type="simple">MG760750</ext-link>
                </td><td rowspan="1" colspan="1" style="color: #152959">
                  <ext-link xmlns:xlink="http://www.w3.org/1999/xlink" ext-link-type="gen" xlink:href="MG760801" xlink:type="simple">MG760801</ext-link>
                </td></tr><tr><td rowspan="1" colspan="1">
                  <abbrev xmlns:xlink="http://www.w3.org/1999/xlink" xlink:title="Australia" id="ABBRID0EZNBG" xlink:type="simple">AU</abbrev>
                </td><td rowspan="1" colspan="1"><italic><tp:taxon-name><tp:taxon-name-part taxon-name-part-type="genus" reg="Acrenesia">A.</tp:taxon-name-part></tp:taxon-name></italic> sp. 17 (IA)</td><td rowspan="1" colspan="1">M</td><td rowspan="1" colspan="1" style="color: #152959">
                  <ext-link xmlns:xlink="http://www.w3.org/1999/xlink" ext-link-type="gen" xlink:href="MG760751" xlink:type="simple">MG760751</ext-link>
                </td><td rowspan="1" colspan="1" style="color: #152959">
                  <ext-link xmlns:xlink="http://www.w3.org/1999/xlink" ext-link-type="gen" xlink:href="MG760802" xlink:type="simple">MG760802</ext-link>
                </td></tr><tr><td rowspan="1" colspan="1">
                  <abbrev xmlns:xlink="http://www.w3.org/1999/xlink" xlink:title="Australia" id="ABBRID0EEPBG" xlink:type="simple">AU</abbrev>
                </td><td rowspan="1" colspan="1"><italic><tp:taxon-name><tp:taxon-name-part taxon-name-part-type="genus" reg="Acrenesia">A.</tp:taxon-name-part></tp:taxon-name></italic> sp. 18 (IA)</td><td rowspan="1" colspan="1">M</td><td rowspan="1" colspan="1" style="color: #152959">
                  <ext-link xmlns:xlink="http://www.w3.org/1999/xlink" ext-link-type="gen" xlink:href="MG760752" xlink:type="simple">MG760752</ext-link>
                </td><td rowspan="1" colspan="1" style="color: #152959">
                  <ext-link xmlns:xlink="http://www.w3.org/1999/xlink" ext-link-type="gen" xlink:href="MG760803" xlink:type="simple">MG760803</ext-link>
                </td></tr><tr><td rowspan="1" colspan="7">
                  <bold>
                    <italic>
                      <tp:taxon-name><tp:taxon-name-part taxon-name-part-type="genus" reg="Cleistepyris">Cleistepyris</tp:taxon-name-part></tp:taxon-name>
                    </italic>
                  </bold>
                </td></tr><tr><td rowspan="3" colspan="1"/><td rowspan="1" colspan="1">
                  <abbrev xmlns:xlink="http://www.w3.org/1999/xlink" xlink:title="Brazil" id="ABBRID0EBRBG" xlink:type="simple">BR</abbrev>
                </td><td rowspan="1" colspan="1"><italic><tp:taxon-name><tp:taxon-name-part taxon-name-part-type="genus" reg="Cleistepyris">C.</tp:taxon-name-part></tp:taxon-name></italic> sp. 1 (IA)</td><td rowspan="1" colspan="1">M</td><td rowspan="3" colspan="1"/><td rowspan="1" colspan="1" style="color: #152959">
                  <ext-link xmlns:xlink="http://www.w3.org/1999/xlink" ext-link-type="gen" xlink:href="MG760774" xlink:type="simple">MG760774</ext-link>
                </td><td rowspan="1" colspan="1" style="color: #152959">
                  <ext-link xmlns:xlink="http://www.w3.org/1999/xlink" ext-link-type="gen" xlink:href="MG760830" xlink:type="simple">MG760830</ext-link>
                </td></tr><tr><td rowspan="1" colspan="1">
                  <abbrev xmlns:xlink="http://www.w3.org/1999/xlink" xlink:title="Brazil" id="ABBRID0EPSBG" xlink:type="simple">BR</abbrev>
                </td><td rowspan="1" colspan="1"><italic><tp:taxon-name><tp:taxon-name-part taxon-name-part-type="genus" reg="Cleistepyris">C.</tp:taxon-name-part></tp:taxon-name></italic> sp. 2 (IA)</td><td rowspan="1" colspan="1">M</td><td rowspan="1" colspan="1" style="color: #152959">
                  <ext-link xmlns:xlink="http://www.w3.org/1999/xlink" ext-link-type="gen" xlink:href="MG760776" xlink:type="simple">MG760776</ext-link>
                </td><td rowspan="1" colspan="1" style="color: #152959">
                  <ext-link xmlns:xlink="http://www.w3.org/1999/xlink" ext-link-type="gen" xlink:href="MG760832" xlink:type="simple">MG760832</ext-link>
                </td></tr><tr><td rowspan="1" colspan="1">
                  <abbrev xmlns:xlink="http://www.w3.org/1999/xlink" xlink:title="Brazil" id="ABBRID0E1TBG" xlink:type="simple">BR</abbrev>
                </td><td rowspan="1" colspan="1"><italic><tp:taxon-name><tp:taxon-name-part taxon-name-part-type="genus" reg="Cleistepyris">C.</tp:taxon-name-part></tp:taxon-name></italic> sp. 3 (IA)</td><td rowspan="1" colspan="1">M</td><td rowspan="1" colspan="1" style="color: #152959">
                  <ext-link xmlns:xlink="http://www.w3.org/1999/xlink" ext-link-type="gen" xlink:href="MG760780" xlink:type="simple">MG760780</ext-link>
                </td><td rowspan="1" colspan="1" style="color: #152959">
                  <ext-link xmlns:xlink="http://www.w3.org/1999/xlink" ext-link-type="gen" xlink:href="MG760836" xlink:type="simple">MG760836</ext-link>
                </td></tr><tr><td rowspan="1" colspan="7">
                  <bold>
                    <italic>
                      <tp:taxon-name><tp:taxon-name-part taxon-name-part-type="genus" reg="Dissomphalus">Dissomphalus</tp:taxon-name-part></tp:taxon-name>
                    </italic>
                  </bold>
                </td></tr><tr><td rowspan="1" colspan="1">TP170606_28</td><td rowspan="1" colspan="1">
                  <abbrev xmlns:xlink="http://www.w3.org/1999/xlink" xlink:title="Taiwan" id="ABBRID0EXVBG" xlink:type="simple">TW</abbrev>
                </td><td rowspan="1" colspan="1">
                  <italic>
                    <tp:taxon-name><tp:taxon-name-part taxon-name-part-type="genus" reg="Dissomphalus">D.</tp:taxon-name-part><tp:taxon-name-part taxon-name-part-type="species" reg="wusheanus">wusheanus</tp:taxon-name-part></tp:taxon-name>
                  </italic>
                </td><td rowspan="1" colspan="1">M</td><td rowspan="1" colspan="1">
                  <named-content xmlns:xlink="http://www.w3.org/1999/xlink" content-type="dwc:verbatimCoordinates" xlink:type="simple">
                    <named-content content-type="geo-json" specific-use="{&#34;type&#34;:&#34;Point&#34;,&#34;coordinates&#34;:[120.800000,22.133333]}" id="NCID0EUWBG" xlink:type="simple">22°08'N, 120°48'E</named-content>
                  </named-content>
                </td><td rowspan="1" colspan="1" style="color: #152959">
                  <ext-link xmlns:xlink="http://www.w3.org/1999/xlink" ext-link-type="gen" xlink:href="LC704947" xlink:type="simple">LC704947</ext-link>
                </td><td rowspan="1" colspan="1" style="color: #152959">
                  <ext-link xmlns:xlink="http://www.w3.org/1999/xlink" ext-link-type="gen" xlink:href="LC704947" xlink:type="simple">LC704947</ext-link>
                </td></tr><tr><td rowspan="3" colspan="1">TP170606_30</td><td rowspan="1" colspan="1">
                  <abbrev xmlns:xlink="http://www.w3.org/1999/xlink" xlink:title="Taiwan" id="ABBRID0EVXBG" xlink:type="simple">TW</abbrev>
                </td><td rowspan="1" colspan="1">
                  <italic>
                    <tp:taxon-name><tp:taxon-name-part taxon-name-part-type="genus" reg="Dissomphalus">D.</tp:taxon-name-part><tp:taxon-name-part taxon-name-part-type="species" reg="wusheanus">wusheanus</tp:taxon-name-part></tp:taxon-name>
                  </italic>
                </td><td rowspan="1" colspan="1">M</td><td rowspan="3" colspan="1">
                  <named-content xmlns:xlink="http://www.w3.org/1999/xlink" content-type="dwc:verbatimCoordinates" xlink:type="simple">
                    <named-content content-type="geo-json" specific-use="{&#34;type&#34;:&#34;Point&#34;,&#34;coordinates&#34;:[120.800000,22.133333]}" id="NCID0ESYBG" xlink:type="simple">22°08'N, 120°48'E</named-content>
                  </named-content>
                </td><td rowspan="1" colspan="1" style="color: #152959">
                  <ext-link xmlns:xlink="http://www.w3.org/1999/xlink" ext-link-type="gen" xlink:href="LC704950" xlink:type="simple">LC704950</ext-link>
                </td><td rowspan="1" colspan="1" style="color: #152959">
                  <ext-link xmlns:xlink="http://www.w3.org/1999/xlink" ext-link-type="gen" xlink:href="LC704950" xlink:type="simple">LC704950</ext-link>
                </td></tr><tr><td rowspan="1" colspan="1">
                  <abbrev xmlns:xlink="http://www.w3.org/1999/xlink" xlink:title="Nigeria" id="ABBRID0EQZBG" xlink:type="simple">NI</abbrev>
                </td><td rowspan="1" colspan="1"><italic><tp:taxon-name><tp:taxon-name-part taxon-name-part-type="genus" reg="Dissomphalus">D.</tp:taxon-name-part></tp:taxon-name></italic> sp. 2 (IA)</td><td rowspan="1" colspan="1">M</td><td rowspan="1" colspan="1" style="color: #152959">
                  <ext-link xmlns:xlink="http://www.w3.org/1999/xlink" ext-link-type="gen" xlink:href="MG760768" xlink:type="simple">MG760768</ext-link>
                </td><td rowspan="1" colspan="1" style="color: #152959">
                  <ext-link xmlns:xlink="http://www.w3.org/1999/xlink" ext-link-type="gen" xlink:href="MG760821" xlink:type="simple">MG760821</ext-link>
                </td></tr><tr><td rowspan="1" colspan="1">
                  <abbrev xmlns:xlink="http://www.w3.org/1999/xlink" xlink:title="Nigeria" id="ABBRID0E21BG" xlink:type="simple">NI</abbrev>
                </td><td rowspan="1" colspan="1"><italic><tp:taxon-name><tp:taxon-name-part taxon-name-part-type="genus" reg="Dissomphalus">D.</tp:taxon-name-part></tp:taxon-name></italic> sp. 3 (IA)</td><td rowspan="1" colspan="1">M</td><td rowspan="1" colspan="1" style="color: #152959">
                  <ext-link xmlns:xlink="http://www.w3.org/1999/xlink" ext-link-type="gen" xlink:href="MG760769" xlink:type="simple">MG760769</ext-link>
                </td><td rowspan="1" colspan="1" style="color: #152959">
                  <ext-link xmlns:xlink="http://www.w3.org/1999/xlink" ext-link-type="gen" xlink:href="MG760822" xlink:type="simple">MG760822</ext-link>
                </td></tr><tr><td rowspan="1" colspan="7">
                  <bold>
                    <italic>
                      <tp:taxon-name><tp:taxon-name-part taxon-name-part-type="genus" reg="Dracunesia">Dracunesia</tp:taxon-name-part></tp:taxon-name>
                    </italic>
                  </bold>
                </td></tr><tr><td rowspan="3" colspan="1"/><td rowspan="1" colspan="1">
                  <abbrev xmlns:xlink="http://www.w3.org/1999/xlink" xlink:title="Brazil" id="ABBRID0EY3BG" xlink:type="simple">BR</abbrev>
                </td><td rowspan="1" colspan="1"><italic><tp:taxon-name><tp:taxon-name-part taxon-name-part-type="genus" reg="Dissomphalus">D.</tp:taxon-name-part></tp:taxon-name></italic> sp. 19 (IA)</td><td rowspan="1" colspan="1">M</td><td rowspan="3" colspan="1"/><td rowspan="1" colspan="1" style="color: #152959">
                  <ext-link xmlns:xlink="http://www.w3.org/1999/xlink" ext-link-type="gen" xlink:href="MG760747" xlink:type="simple">MG760747</ext-link>
                </td><td rowspan="1" colspan="1" style="color: #152959">
                  <ext-link xmlns:xlink="http://www.w3.org/1999/xlink" ext-link-type="gen" xlink:href="MG760798" xlink:type="simple">MG760798</ext-link>
                </td></tr><tr><td rowspan="1" colspan="1">
                  <abbrev xmlns:xlink="http://www.w3.org/1999/xlink" xlink:title="Brazil" id="ABBRID0EG5BG" xlink:type="simple">BR</abbrev>
                </td><td rowspan="1" colspan="1"><italic><tp:taxon-name><tp:taxon-name-part taxon-name-part-type="genus" reg="Dissomphalus">D.</tp:taxon-name-part></tp:taxon-name></italic> sp. 21 (IA)</td><td rowspan="1" colspan="1">M</td><td rowspan="1" colspan="1" style="color: #152959">
                  <ext-link xmlns:xlink="http://www.w3.org/1999/xlink" ext-link-type="gen" xlink:href="MG760748" xlink:type="simple">MG760748</ext-link>
                </td><td rowspan="1" colspan="1" style="color: #152959">
                  <ext-link xmlns:xlink="http://www.w3.org/1999/xlink" ext-link-type="gen" xlink:href="MG760799" xlink:type="simple">MG760799</ext-link>
                </td></tr><tr><td rowspan="1" colspan="1">
                  <abbrev xmlns:xlink="http://www.w3.org/1999/xlink" xlink:title="Brazil" id="ABBRID0ER6BG" xlink:type="simple">BR</abbrev>
                </td><td rowspan="1" colspan="1"><italic><tp:taxon-name><tp:taxon-name-part taxon-name-part-type="genus" reg="Dissomphalus">D.</tp:taxon-name-part></tp:taxon-name></italic> sp. 22 (IA)</td><td rowspan="1" colspan="1">M</td><td rowspan="1" colspan="1" style="color: #152959">
                  <ext-link xmlns:xlink="http://www.w3.org/1999/xlink" ext-link-type="gen" xlink:href="MG760749" xlink:type="simple">MG760749</ext-link>
                </td><td rowspan="1" colspan="1" style="color: #152959">
                  <ext-link xmlns:xlink="http://www.w3.org/1999/xlink" ext-link-type="gen" xlink:href="MG760800" xlink:type="simple">MG760800</ext-link>
                </td></tr><tr><td rowspan="1" colspan="7">
                  <bold>
                    <italic>
                      <tp:taxon-name><tp:taxon-name-part taxon-name-part-type="genus" reg="Eleganesia">Eleganesia</tp:taxon-name-part></tp:taxon-name>
                    </italic>
                  </bold>
                </td></tr><tr><td rowspan="1" colspan="1">TN160725_25</td><td rowspan="1" colspan="1">
                  <abbrev xmlns:xlink="http://www.w3.org/1999/xlink" xlink:title="Taiwan" id="ABBRID0EPBAI" xlink:type="simple">TW</abbrev>
                </td><td rowspan="1" colspan="1">
                  <italic>
                    <tp:taxon-name><tp:taxon-name-part taxon-name-part-type="genus" reg="Eleganesia">E.</tp:taxon-name-part><tp:taxon-name-part taxon-name-part-type="species" reg="chitouensis">chitouensis</tp:taxon-name-part></tp:taxon-name>
                  </italic>
                </td><td rowspan="1" colspan="1">M</td><td rowspan="1" colspan="1">
                  <named-content xmlns:xlink="http://www.w3.org/1999/xlink" content-type="dwc:verbatimCoordinates" xlink:type="simple">
                    <named-content content-type="geo-json" specific-use="{&#34;type&#34;:&#34;Point&#34;,&#34;coordinates&#34;:[121.016667,24.083333]}" id="NCID0EMCAI" xlink:type="simple">24°05'N, 121°01'E</named-content>
                  </named-content>
                </td><td rowspan="1" colspan="1" style="color: #152959">
                  <ext-link xmlns:xlink="http://www.w3.org/1999/xlink" ext-link-type="gen" xlink:href="LC598843" xlink:type="simple">LC598843</ext-link>
                </td><td rowspan="1" colspan="1" style="color: #152959">
                  <ext-link xmlns:xlink="http://www.w3.org/1999/xlink" ext-link-type="gen" xlink:href="LC598799" xlink:type="simple">LC598799</ext-link>
                </td></tr><tr><td rowspan="1" colspan="1">TP170606_25</td><td rowspan="1" colspan="1">
                  <abbrev xmlns:xlink="http://www.w3.org/1999/xlink" xlink:title="Taiwan" id="ABBRID0ENDAI" xlink:type="simple">TW</abbrev>
                </td><td rowspan="1" colspan="1">
                  <italic>
                    <tp:taxon-name><tp:taxon-name-part taxon-name-part-type="genus" reg="Eleganesia">E.</tp:taxon-name-part><tp:taxon-name-part taxon-name-part-type="species" reg="chitouensis">chitouensis</tp:taxon-name-part></tp:taxon-name>
                  </italic>
                </td><td rowspan="1" colspan="1">M</td><td rowspan="1" colspan="1">
                  <named-content xmlns:xlink="http://www.w3.org/1999/xlink" content-type="dwc:verbatimCoordinates" xlink:type="simple">
                    <named-content content-type="geo-json" specific-use="{&#34;type&#34;:&#34;Point&#34;,&#34;coordinates&#34;:[120.783333,22.116667]}" id="NCID0EKEAI" xlink:type="simple">22°07'N, 120°47'E</named-content>
                  </named-content>
                </td><td rowspan="1" colspan="1" style="color: #152959">
                  <ext-link xmlns:xlink="http://www.w3.org/1999/xlink" ext-link-type="gen" xlink:href="LC598846" xlink:type="simple">LC598846</ext-link>
                </td><td rowspan="1" colspan="1" style="color: #152959">
                  <ext-link xmlns:xlink="http://www.w3.org/1999/xlink" ext-link-type="gen" xlink:href="LC598800" xlink:type="simple">LC598800</ext-link>
                </td></tr><tr><td rowspan="1" colspan="1">TN181022_01</td><td rowspan="1" colspan="1">
                  <abbrev xmlns:xlink="http://www.w3.org/1999/xlink" xlink:title="Taiwan" id="ABBRID0ELFAI" xlink:type="simple">TW</abbrev>
                </td><td rowspan="1" colspan="1">
                  <italic>
                    <tp:taxon-name><tp:taxon-name-part taxon-name-part-type="genus" reg="Eleganesia">E.</tp:taxon-name-part><tp:taxon-name-part taxon-name-part-type="species" reg="meifuiae">meifuiae</tp:taxon-name-part></tp:taxon-name>
                  </italic>
                </td><td rowspan="1" colspan="1">M</td><td rowspan="1" colspan="1">
                  <named-content xmlns:xlink="http://www.w3.org/1999/xlink" content-type="dwc:verbatimCoordinates" xlink:type="simple">
                    <named-content content-type="geo-json" specific-use="{&#34;type&#34;:&#34;Point&#34;,&#34;coordinates&#34;:[121.166667,24.083333]}" id="NCID0EIGAI" xlink:type="simple">24°05'N, 121°10'E</named-content>
                  </named-content>
                </td><td rowspan="1" colspan="1" style="color: #152959">
                  <ext-link xmlns:xlink="http://www.w3.org/1999/xlink" ext-link-type="gen" xlink:href="LC598862" xlink:type="simple">LC598862</ext-link>
                </td><td rowspan="1" colspan="1" style="color: #152959">
                  <ext-link xmlns:xlink="http://www.w3.org/1999/xlink" ext-link-type="gen" xlink:href="LC598807" xlink:type="simple">LC598807</ext-link>
                </td></tr><tr><td rowspan="1" colspan="1">JO170808_05</td><td rowspan="1" colspan="1">
                  <abbrev xmlns:xlink="http://www.w3.org/1999/xlink" xlink:title="Japan" id="ABBRID0EJHAI" xlink:type="simple">JP</abbrev>
                </td><td rowspan="1" colspan="1"><italic><tp:taxon-name><tp:taxon-name-part taxon-name-part-type="genus" reg="Eleganesia">E.</tp:taxon-name-part><tp:taxon-name-part taxon-name-part-type="species" reg="minuta">minuta</tp:taxon-name-part></tp:taxon-name></italic> comb. nov</td><td rowspan="1" colspan="1">M</td><td rowspan="1" colspan="1">
                  <named-content xmlns:xlink="http://www.w3.org/1999/xlink" content-type="dwc:verbatimCoordinates" xlink:type="simple">
                    <named-content content-type="geo-json" specific-use="{&#34;type&#34;:&#34;Point&#34;,&#34;coordinates&#34;:[128.000000,26.566667]}" id="NCID0EGIAI" xlink:type="simple">26°34'N, 128°00'E</named-content>
                  </named-content>
                </td><td rowspan="1" colspan="1" style="color: #152959">
                  <ext-link xmlns:xlink="http://www.w3.org/1999/xlink" ext-link-type="gen" xlink:href="LC705098" xlink:type="simple">LC705098</ext-link>
                </td><td rowspan="1" colspan="1" style="color: #152959">
                  <ext-link xmlns:xlink="http://www.w3.org/1999/xlink" ext-link-type="gen" xlink:href="LC704986" xlink:type="simple">LC704986</ext-link>
                </td></tr><tr><td rowspan="1" colspan="1">JA170808_13</td><td rowspan="1" colspan="1">
                  <abbrev xmlns:xlink="http://www.w3.org/1999/xlink" xlink:title="Japan" id="ABBRID0EHJAI" xlink:type="simple">JP</abbrev>
                </td><td rowspan="1" colspan="1"><italic><tp:taxon-name><tp:taxon-name-part taxon-name-part-type="genus" reg="Eleganesia">E.</tp:taxon-name-part><tp:taxon-name-part taxon-name-part-type="species" reg="minuta">minuta</tp:taxon-name-part></tp:taxon-name></italic> comb. nov</td><td rowspan="1" colspan="1">M</td><td rowspan="1" colspan="1">
                  <named-content xmlns:xlink="http://www.w3.org/1999/xlink" content-type="dwc:verbatimCoordinates" xlink:type="simple">
                    <named-content content-type="geo-json" specific-use="{&#34;type&#34;:&#34;Point&#34;,&#34;coordinates&#34;:[129.316667,28.266667]}" id="NCID0EEKAI" xlink:type="simple">28°16'N, 129°19'E</named-content>
                  </named-content>
                </td><td rowspan="1" colspan="1" style="color: #152959">
                  <ext-link xmlns:xlink="http://www.w3.org/1999/xlink" ext-link-type="gen" xlink:href="LC705092" xlink:type="simple">LC705092</ext-link>
                </td><td rowspan="1" colspan="1" style="color: #152959">
                  <ext-link xmlns:xlink="http://www.w3.org/1999/xlink" ext-link-type="gen" xlink:href="LC704980" xlink:type="simple">LC704980</ext-link>
                </td></tr><tr><td rowspan="1" colspan="1">JI170808_28</td><td rowspan="1" colspan="1">
                  <abbrev xmlns:xlink="http://www.w3.org/1999/xlink" xlink:title="Japan" id="ABBRID0EFLAI" xlink:type="simple">JP</abbrev>
                </td><td rowspan="1" colspan="1"><italic><tp:taxon-name><tp:taxon-name-part taxon-name-part-type="genus" reg="Eleganesia">E.</tp:taxon-name-part><tp:taxon-name-part taxon-name-part-type="species" reg="minuta">minuta</tp:taxon-name-part></tp:taxon-name></italic> comb. nov</td><td rowspan="1" colspan="1">M</td><td rowspan="1" colspan="1">
                  <named-content xmlns:xlink="http://www.w3.org/1999/xlink" content-type="dwc:verbatimCoordinates" xlink:type="simple">
                    <named-content content-type="geo-json" specific-use="{&#34;type&#34;:&#34;Point&#34;,&#34;coordinates&#34;:[124.083333,24.433333]}" id="NCID0ECMAI" xlink:type="simple">24°26'N, 124°05'E</named-content>
                  </named-content>
                </td><td rowspan="1" colspan="1" style="color: #152959">
                  <ext-link xmlns:xlink="http://www.w3.org/1999/xlink" ext-link-type="gen" xlink:href="LC705093" xlink:type="simple">LC705093</ext-link>
                </td><td rowspan="1" colspan="1" style="color: #152959">
                  <ext-link xmlns:xlink="http://www.w3.org/1999/xlink" ext-link-type="gen" xlink:href="LC704981" xlink:type="simple">LC704981</ext-link>
                </td></tr><tr><td rowspan="1" colspan="1">JI170808_35</td><td rowspan="1" colspan="1">
                  <abbrev xmlns:xlink="http://www.w3.org/1999/xlink" xlink:title="Japan" id="ABBRID0EDNAI" xlink:type="simple">JP</abbrev>
                </td><td rowspan="1" colspan="1"><italic><tp:taxon-name><tp:taxon-name-part taxon-name-part-type="genus" reg="Eleganesia">E.</tp:taxon-name-part><tp:taxon-name-part taxon-name-part-type="species" reg="minuta">minuta</tp:taxon-name-part></tp:taxon-name></italic> comb. nov</td><td rowspan="1" colspan="1">M</td><td rowspan="1" colspan="1">
                  <named-content xmlns:xlink="http://www.w3.org/1999/xlink" content-type="dwc:verbatimCoordinates" xlink:type="simple">
                    <named-content content-type="geo-json" specific-use="{&#34;type&#34;:&#34;Point&#34;,&#34;coordinates&#34;:[124.083333,24.433333]}" id="NCID0EAOAI" xlink:type="simple">24°26'N, 124°05'E</named-content>
                  </named-content>
                </td><td rowspan="1" colspan="1" style="color: #152959">
                  <ext-link xmlns:xlink="http://www.w3.org/1999/xlink" ext-link-type="gen" xlink:href="LC705099" xlink:type="simple">LC705099</ext-link>
                </td><td rowspan="1" colspan="1" style="color: #152959">
                  <ext-link xmlns:xlink="http://www.w3.org/1999/xlink" ext-link-type="gen" xlink:href="LC704987" xlink:type="simple">LC704987</ext-link>
                </td></tr><tr><td rowspan="1" colspan="1">TNT180629_11</td><td rowspan="1" colspan="1">
                  <abbrev xmlns:xlink="http://www.w3.org/1999/xlink" xlink:title="Taiwan" id="ABBRID0EBPAI" xlink:type="simple">TW</abbrev>
                </td><td rowspan="1" colspan="1"><italic><tp:taxon-name><tp:taxon-name-part taxon-name-part-type="genus" reg="Eleganesia">E.</tp:taxon-name-part><tp:taxon-name-part taxon-name-part-type="species" reg="minuta">minuta</tp:taxon-name-part></tp:taxon-name></italic> comb. nov</td><td rowspan="1" colspan="1">M</td><td rowspan="1" colspan="1">
                  <named-content xmlns:xlink="http://www.w3.org/1999/xlink" content-type="dwc:verbatimCoordinates" xlink:type="simple">
                    <named-content content-type="geo-json" specific-use="{&#34;type&#34;:&#34;Point&#34;,&#34;coordinates&#34;:[121.500000,24.900000]}" id="NCID0E5PAI" xlink:type="simple">24°54'N, 121°30'E</named-content>
                  </named-content>
                </td><td rowspan="1" colspan="1" style="color: #152959">
                  <ext-link xmlns:xlink="http://www.w3.org/1999/xlink" ext-link-type="gen" xlink:href="LC705103" xlink:type="simple">LC705103</ext-link>
                </td><td rowspan="1" colspan="1" style="color: #152959">
                  <ext-link xmlns:xlink="http://www.w3.org/1999/xlink" ext-link-type="gen" xlink:href="LC704991" xlink:type="simple">LC704991</ext-link>
                </td></tr><tr><td rowspan="1" colspan="1">TNT180706_01</td><td rowspan="1" colspan="1">
                  <abbrev xmlns:xlink="http://www.w3.org/1999/xlink" xlink:title="Taiwan" id="ABBRID0E6QAI" xlink:type="simple">TW</abbrev>
                </td><td rowspan="1" colspan="1"><italic><tp:taxon-name><tp:taxon-name-part taxon-name-part-type="genus" reg="Eleganesia">E.</tp:taxon-name-part><tp:taxon-name-part taxon-name-part-type="species" reg="minuta">minuta</tp:taxon-name-part></tp:taxon-name></italic> comb. nov</td><td rowspan="1" colspan="1">M</td><td rowspan="1" colspan="1">
                  <named-content xmlns:xlink="http://www.w3.org/1999/xlink" content-type="dwc:verbatimCoordinates" xlink:type="simple">
                    <named-content content-type="geo-json" specific-use="{&#34;type&#34;:&#34;Point&#34;,&#34;coordinates&#34;:[121.566667,24.883333]}" id="NCID0E3RAI" xlink:type="simple">24°53'N, 121°34'E</named-content>
                  </named-content>
                </td><td rowspan="1" colspan="1" style="color: #152959">
                  <ext-link xmlns:xlink="http://www.w3.org/1999/xlink" ext-link-type="gen" xlink:href="LC705104" xlink:type="simple">LC705104</ext-link>
                </td><td rowspan="1" colspan="1" style="color: #152959">
                  <ext-link xmlns:xlink="http://www.w3.org/1999/xlink" ext-link-type="gen" xlink:href="LC704992" xlink:type="simple">LC704992</ext-link>
                </td></tr><tr><td rowspan="1" colspan="1">TNT180706_06</td><td rowspan="1" colspan="1">
                  <abbrev xmlns:xlink="http://www.w3.org/1999/xlink" xlink:title="Taiwan" id="ABBRID0E4SAI" xlink:type="simple">TW</abbrev>
                </td><td rowspan="1" colspan="1"><italic><tp:taxon-name><tp:taxon-name-part taxon-name-part-type="genus" reg="Eleganesia">E.</tp:taxon-name-part><tp:taxon-name-part taxon-name-part-type="species" reg="minuta">minuta</tp:taxon-name-part></tp:taxon-name></italic> comb. nov</td><td rowspan="1" colspan="1">M</td><td rowspan="1" colspan="1">
                  <named-content xmlns:xlink="http://www.w3.org/1999/xlink" content-type="dwc:verbatimCoordinates" xlink:type="simple">
                    <named-content content-type="geo-json" specific-use="{&#34;type&#34;:&#34;Point&#34;,&#34;coordinates&#34;:[121.566667,24.883333]}" id="NCID0E1TAI" xlink:type="simple">24°53'N, 121°34'E</named-content>
                  </named-content>
                </td><td rowspan="1" colspan="1" style="color: #152959">
                  <ext-link xmlns:xlink="http://www.w3.org/1999/xlink" ext-link-type="gen" xlink:href="LC705105" xlink:type="simple">LC705105</ext-link>
                </td><td rowspan="1" colspan="1" style="color: #152959">
                  <ext-link xmlns:xlink="http://www.w3.org/1999/xlink" ext-link-type="gen" xlink:href="LC704993" xlink:type="simple">LC704993</ext-link>
                </td></tr><tr><td rowspan="1" colspan="1">TNT180706_07</td><td rowspan="1" colspan="1">
                  <abbrev xmlns:xlink="http://www.w3.org/1999/xlink" xlink:title="Taiwan" id="ABBRID0E2UAI" xlink:type="simple">TW</abbrev>
                </td><td rowspan="1" colspan="1"><italic><tp:taxon-name><tp:taxon-name-part taxon-name-part-type="genus" reg="Eleganesia">E.</tp:taxon-name-part><tp:taxon-name-part taxon-name-part-type="species" reg="minuta">minuta</tp:taxon-name-part></tp:taxon-name></italic> comb. nov</td><td rowspan="1" colspan="1">M</td><td rowspan="1" colspan="1">
                  <named-content xmlns:xlink="http://www.w3.org/1999/xlink" content-type="dwc:verbatimCoordinates" xlink:type="simple">
                    <named-content content-type="geo-json" specific-use="{&#34;type&#34;:&#34;Point&#34;,&#34;coordinates&#34;:[121.566667,24.883333]}" id="NCID0EYVAI" xlink:type="simple">24°53'N, 121°34'E</named-content>
                  </named-content>
                </td><td rowspan="1" colspan="1" style="color: #152959">
                  <ext-link xmlns:xlink="http://www.w3.org/1999/xlink" ext-link-type="gen" xlink:href="LC705106" xlink:type="simple">LC705106</ext-link>
                </td><td rowspan="1" colspan="1" style="color: #152959">
                  <ext-link xmlns:xlink="http://www.w3.org/1999/xlink" ext-link-type="gen" xlink:href="LC704994" xlink:type="simple">LC704994</ext-link>
                </td></tr><tr><td rowspan="1" colspan="1">TNT180706_08</td><td rowspan="1" colspan="1">
                  <abbrev xmlns:xlink="http://www.w3.org/1999/xlink" xlink:title="Taiwan" id="ABBRID0EZWAI" xlink:type="simple">TW</abbrev>
                </td><td rowspan="1" colspan="1"><italic><tp:taxon-name><tp:taxon-name-part taxon-name-part-type="genus" reg="Eleganesia">E.</tp:taxon-name-part><tp:taxon-name-part taxon-name-part-type="species" reg="minuta">minuta</tp:taxon-name-part></tp:taxon-name></italic> comb. nov</td><td rowspan="1" colspan="1">M</td><td rowspan="1" colspan="1">
                  <named-content xmlns:xlink="http://www.w3.org/1999/xlink" content-type="dwc:verbatimCoordinates" xlink:type="simple">
                    <named-content content-type="geo-json" specific-use="{&#34;type&#34;:&#34;Point&#34;,&#34;coordinates&#34;:[121.566667,24.883333]}" id="NCID0EWXAI" xlink:type="simple">24°53'N, 121°34'E</named-content>
                  </named-content>
                </td><td rowspan="1" colspan="1" style="color: #152959">
                  <ext-link xmlns:xlink="http://www.w3.org/1999/xlink" ext-link-type="gen" xlink:href="LC705107" xlink:type="simple">LC705107</ext-link>
                </td><td rowspan="1" colspan="1" style="color: #152959">
                  <ext-link xmlns:xlink="http://www.w3.org/1999/xlink" ext-link-type="gen" xlink:href="LC704995" xlink:type="simple">LC704995</ext-link>
                </td></tr><tr><td rowspan="1" colspan="1">TN181022_47</td><td rowspan="1" colspan="1">
                  <abbrev xmlns:xlink="http://www.w3.org/1999/xlink" xlink:title="Taiwan" id="ABBRID0EXYAI" xlink:type="simple">TW</abbrev>
                </td><td rowspan="1" colspan="1"><italic><tp:taxon-name><tp:taxon-name-part taxon-name-part-type="genus" reg="Eleganesia">E.</tp:taxon-name-part><tp:taxon-name-part taxon-name-part-type="species" reg="minuta">minuta</tp:taxon-name-part></tp:taxon-name></italic> comb. nov</td><td rowspan="1" colspan="1">M</td><td rowspan="1" colspan="1">
                  <named-content xmlns:xlink="http://www.w3.org/1999/xlink" content-type="dwc:verbatimCoordinates" xlink:type="simple">
                    <named-content content-type="geo-json" specific-use="{&#34;type&#34;:&#34;Point&#34;,&#34;coordinates&#34;:[120.933333,23.850000]}" id="NCID0EUZAI" xlink:type="simple">23°51'N, 120°56'E</named-content>
                  </named-content>
                </td><td rowspan="1" colspan="1" style="color: #152959">
                  <ext-link xmlns:xlink="http://www.w3.org/1999/xlink" ext-link-type="gen" xlink:href="LC705102" xlink:type="simple">LC705102</ext-link>
                </td><td rowspan="1" colspan="1" style="color: #152959">
                  <ext-link xmlns:xlink="http://www.w3.org/1999/xlink" ext-link-type="gen" xlink:href="LC704990" xlink:type="simple">LC704990</ext-link>
                </td></tr><tr><td rowspan="1" colspan="1">JO190717_15</td><td rowspan="1" colspan="1">
                  <abbrev xmlns:xlink="http://www.w3.org/1999/xlink" xlink:title="Japan" id="ABBRID0EV1AI" xlink:type="simple">JP</abbrev>
                </td><td rowspan="1" colspan="1"><italic><tp:taxon-name><tp:taxon-name-part taxon-name-part-type="genus" reg="Eleganesia">E.</tp:taxon-name-part><tp:taxon-name-part taxon-name-part-type="species" reg="minuta">minuta</tp:taxon-name-part></tp:taxon-name></italic> comb. nov</td><td rowspan="1" colspan="1">M</td><td rowspan="1" colspan="1">
                  <named-content xmlns:xlink="http://www.w3.org/1999/xlink" content-type="dwc:verbatimCoordinates" xlink:type="simple">
                    <named-content content-type="geo-json" specific-use="{&#34;type&#34;:&#34;Point&#34;,&#34;coordinates&#34;:[128.200000,26.750000]}" id="NCID0ES2AI" xlink:type="simple">26°45'N, 128°12'E</named-content>
                  </named-content>
                </td><td rowspan="1" colspan="1" style="color: #152959">
                  <ext-link xmlns:xlink="http://www.w3.org/1999/xlink" ext-link-type="gen" xlink:href="LC705100" xlink:type="simple">LC705100</ext-link>
                </td><td rowspan="1" colspan="1" style="color: #152959">
                  <ext-link xmlns:xlink="http://www.w3.org/1999/xlink" ext-link-type="gen" xlink:href="LC704988" xlink:type="simple">LC704988</ext-link>
                </td></tr><tr><td rowspan="1" colspan="1">JIR190717_49</td><td rowspan="1" colspan="1">
                  <abbrev xmlns:xlink="http://www.w3.org/1999/xlink" xlink:title="Japan" id="ABBRID0ET3AI" xlink:type="simple">JP</abbrev>
                </td><td rowspan="1" colspan="1"><italic><tp:taxon-name><tp:taxon-name-part taxon-name-part-type="genus" reg="Eleganesia">E.</tp:taxon-name-part><tp:taxon-name-part taxon-name-part-type="species" reg="minuta">minuta</tp:taxon-name-part></tp:taxon-name></italic> comb. nov</td><td rowspan="1" colspan="1">M</td><td rowspan="1" colspan="1">
                  <named-content xmlns:xlink="http://www.w3.org/1999/xlink" content-type="dwc:verbatimCoordinates" xlink:type="simple">
                    <named-content content-type="geo-json" specific-use="{&#34;type&#34;:&#34;Point&#34;,&#34;coordinates&#34;:[123.800000,24.383333]}" id="NCID0EQ4AI" xlink:type="simple">24°23'N, 123°48'E</named-content>
                  </named-content>
                </td><td rowspan="1" colspan="1" style="color: #152959">
                  <ext-link xmlns:xlink="http://www.w3.org/1999/xlink" ext-link-type="gen" xlink:href="LC704985" xlink:type="simple">LC704985</ext-link>
                </td><td rowspan="1" colspan="1" style="color: #152959">
                  <ext-link xmlns:xlink="http://www.w3.org/1999/xlink" ext-link-type="gen" xlink:href="LC704985" xlink:type="simple">LC704985</ext-link>
                </td></tr><tr><td rowspan="1" colspan="1">JIR190717_54</td><td rowspan="1" colspan="1">
                  <abbrev xmlns:xlink="http://www.w3.org/1999/xlink" xlink:title="Japan" id="ABBRID0ER5AI" xlink:type="simple">JP</abbrev>
                </td><td rowspan="1" colspan="1"><italic><tp:taxon-name><tp:taxon-name-part taxon-name-part-type="genus" reg="Eleganesia">E.</tp:taxon-name-part><tp:taxon-name-part taxon-name-part-type="species" reg="minuta">minuta</tp:taxon-name-part></tp:taxon-name></italic> comb. nov</td><td rowspan="1" colspan="1">M</td><td rowspan="1" colspan="1">
                  <named-content xmlns:xlink="http://www.w3.org/1999/xlink" content-type="dwc:verbatimCoordinates" xlink:type="simple">
                    <named-content content-type="geo-json" specific-use="{&#34;type&#34;:&#34;Point&#34;,&#34;coordinates&#34;:[123.800000,24.383333]}" id="NCID0EO6AI" xlink:type="simple">24°23'N, 123°48'E</named-content>
                  </named-content>
                </td><td rowspan="1" colspan="1" style="color: #152959">
                  <ext-link xmlns:xlink="http://www.w3.org/1999/xlink" ext-link-type="gen" xlink:href="LC705094" xlink:type="simple">LC705094</ext-link>
                </td><td rowspan="1" colspan="1" style="color: #152959">
                  <ext-link xmlns:xlink="http://www.w3.org/1999/xlink" ext-link-type="gen" xlink:href="LC704982" xlink:type="simple">LC704982</ext-link>
                </td></tr><tr><td rowspan="1" colspan="1">JT200820_05</td><td rowspan="1" colspan="1">
                  <abbrev xmlns:xlink="http://www.w3.org/1999/xlink" xlink:title="Japan" id="ABBRID0EPABI" xlink:type="simple">JP</abbrev>
                </td><td rowspan="1" colspan="1"><italic><tp:taxon-name><tp:taxon-name-part taxon-name-part-type="genus" reg="Eleganesia">E.</tp:taxon-name-part><tp:taxon-name-part taxon-name-part-type="species" reg="minuta">minuta</tp:taxon-name-part></tp:taxon-name></italic> comb. nov</td><td rowspan="1" colspan="1">M</td><td rowspan="1" colspan="1">
                  <named-content xmlns:xlink="http://www.w3.org/1999/xlink" content-type="dwc:verbatimCoordinates" xlink:type="simple">
                    <named-content content-type="geo-json" specific-use="{&#34;type&#34;:&#34;Point&#34;,&#34;coordinates&#34;:[128.000000,26.566667]}" id="NCID0EMBBI" xlink:type="simple">26°34'N, 128°00'E</named-content>
                  </named-content>
                </td><td rowspan="1" colspan="1" style="color: #152959">
                  <ext-link xmlns:xlink="http://www.w3.org/1999/xlink" ext-link-type="gen" xlink:href="LC705101" xlink:type="simple">LC705101</ext-link>
                </td><td rowspan="1" colspan="1" style="color: #152959">
                  <ext-link xmlns:xlink="http://www.w3.org/1999/xlink" ext-link-type="gen" xlink:href="LC704989" xlink:type="simple">LC704989</ext-link>
                </td></tr><tr><td rowspan="1" colspan="1">JK210921_05</td><td rowspan="1" colspan="1">
                  <abbrev xmlns:xlink="http://www.w3.org/1999/xlink" xlink:title="Japan" id="ABBRID0ENCBI" xlink:type="simple">JP</abbrev>
                </td><td rowspan="1" colspan="1"><italic><tp:taxon-name><tp:taxon-name-part taxon-name-part-type="genus" reg="Eleganesia">E.</tp:taxon-name-part><tp:taxon-name-part taxon-name-part-type="species" reg="minuta">minuta</tp:taxon-name-part></tp:taxon-name></italic> comb. nov</td><td rowspan="1" colspan="1">M</td><td rowspan="1" colspan="1">
                  <named-content xmlns:xlink="http://www.w3.org/1999/xlink" content-type="dwc:verbatimCoordinates" xlink:type="simple">
                    <named-content content-type="geo-json" specific-use="{&#34;type&#34;:&#34;Point&#34;,&#34;coordinates&#34;:[130.416667,30.300000]}" id="NCID0EKDBI" xlink:type="simple">30°18'N, 130°25'E</named-content>
                  </named-content>
                </td><td rowspan="1" colspan="1" style="color: #152959">
                  <ext-link xmlns:xlink="http://www.w3.org/1999/xlink" ext-link-type="gen" xlink:href="LC705095" xlink:type="simple">LC705095</ext-link>
                </td><td rowspan="1" colspan="1" style="color: #152959">
                  <ext-link xmlns:xlink="http://www.w3.org/1999/xlink" ext-link-type="gen" xlink:href="LC704983" xlink:type="simple">LC704983</ext-link>
                </td></tr><tr><td rowspan="1" colspan="1">JK210921_07</td><td rowspan="1" colspan="1">
                  <abbrev xmlns:xlink="http://www.w3.org/1999/xlink" xlink:title="Japan" id="ABBRID0ELEBI" xlink:type="simple">JP</abbrev>
                </td><td rowspan="1" colspan="1"><italic><tp:taxon-name><tp:taxon-name-part taxon-name-part-type="genus" reg="Eleganesia">E.</tp:taxon-name-part><tp:taxon-name-part taxon-name-part-type="species" reg="minuta">minuta</tp:taxon-name-part></tp:taxon-name></italic> comb. nov</td><td rowspan="1" colspan="1">M</td><td rowspan="1" colspan="1">
                  <named-content xmlns:xlink="http://www.w3.org/1999/xlink" content-type="dwc:verbatimCoordinates" xlink:type="simple">
                    <named-content content-type="geo-json" specific-use="{&#34;type&#34;:&#34;Point&#34;,&#34;coordinates&#34;:[130.416667,30.300000]}" id="NCID0EIFBI" xlink:type="simple">30°18'N, 130°25'E</named-content>
                  </named-content>
                </td><td rowspan="1" colspan="1" style="color: #152959">
                  <ext-link xmlns:xlink="http://www.w3.org/1999/xlink" ext-link-type="gen" xlink:href="LC705096" xlink:type="simple">LC705096</ext-link>
                </td><td rowspan="1" colspan="1" style="color: #152959">
                  <ext-link xmlns:xlink="http://www.w3.org/1999/xlink" ext-link-type="gen" xlink:href="LC704984" xlink:type="simple">LC704984</ext-link>
                </td></tr><tr><td rowspan="1" colspan="1">TN190315_26</td><td rowspan="1" colspan="1">
                  <abbrev xmlns:xlink="http://www.w3.org/1999/xlink" xlink:title="Taiwan" id="ABBRID0EJGBI" xlink:type="simple">TW</abbrev>
                </td><td rowspan="1" colspan="1">
                  <italic>
                    <tp:taxon-name><tp:taxon-name-part taxon-name-part-type="genus" reg="Eleganesia">E.</tp:taxon-name-part><tp:taxon-name-part taxon-name-part-type="species" reg="takasago">takasago</tp:taxon-name-part></tp:taxon-name>
                  </italic>
                </td><td rowspan="1" colspan="1">M</td><td rowspan="1" colspan="1">
                  <named-content xmlns:xlink="http://www.w3.org/1999/xlink" content-type="dwc:verbatimCoordinates" xlink:type="simple">
                    <named-content content-type="geo-json" specific-use="{&#34;type&#34;:&#34;Point&#34;,&#34;coordinates&#34;:[120.916667,23.866667]}" id="NCID0EGHBI" xlink:type="simple">23°52'N, 120°55'E</named-content>
                  </named-content>
                </td><td rowspan="1" colspan="1" style="color: #152959">
                  <ext-link xmlns:xlink="http://www.w3.org/1999/xlink" ext-link-type="gen" xlink:href="LC598834" xlink:type="simple">LC598834</ext-link>
                </td><td rowspan="1" colspan="1" style="color: #152959">
                  <ext-link xmlns:xlink="http://www.w3.org/1999/xlink" ext-link-type="gen" xlink:href="LC598874" xlink:type="simple">LC598874</ext-link>
                </td></tr><tr><td rowspan="1" colspan="1">TP170606_C2</td><td rowspan="1" colspan="1">
                  <abbrev xmlns:xlink="http://www.w3.org/1999/xlink" xlink:title="Taiwan" id="ABBRID0EHIBI" xlink:type="simple">TW</abbrev>
                </td><td rowspan="1" colspan="1">
                  <italic>
                    <tp:taxon-name><tp:taxon-name-part taxon-name-part-type="genus" reg="Eleganesia">E.</tp:taxon-name-part><tp:taxon-name-part taxon-name-part-type="species" reg="takasago">takasago</tp:taxon-name-part></tp:taxon-name>
                  </italic>
                </td><td rowspan="1" colspan="1">F</td><td rowspan="1" colspan="1">
                  <named-content xmlns:xlink="http://www.w3.org/1999/xlink" content-type="dwc:verbatimCoordinates" xlink:type="simple">
                    <named-content content-type="geo-json" specific-use="{&#34;type&#34;:&#34;Point&#34;,&#34;coordinates&#34;:[120.800000,22.116667]}" id="NCID0EEJBI" xlink:type="simple">22°07'N, 120°48'E</named-content>
                  </named-content>
                </td><td rowspan="1" colspan="1" style="color: #152959">
                  <ext-link xmlns:xlink="http://www.w3.org/1999/xlink" ext-link-type="gen" xlink:href="LC598838" xlink:type="simple">LC598838</ext-link>
                </td><td rowspan="1" colspan="1" style="color: #152959">
                  <ext-link xmlns:xlink="http://www.w3.org/1999/xlink" ext-link-type="gen" xlink:href="LC598876" xlink:type="simple">LC598876</ext-link>
                </td></tr><tr><td rowspan="1" colspan="1">TT191007_09</td><td rowspan="1" colspan="1">
                  <abbrev xmlns:xlink="http://www.w3.org/1999/xlink" xlink:title="Taiwan" id="ABBRID0EFKBI" xlink:type="simple">TW</abbrev>
                </td><td rowspan="1" colspan="1">
                  <italic>
                    <tp:taxon-name><tp:taxon-name-part taxon-name-part-type="genus" reg="Eleganesia">E.</tp:taxon-name-part><tp:taxon-name-part taxon-name-part-type="species" reg="takasago">takasago</tp:taxon-name-part></tp:taxon-name>
                  </italic>
                </td><td rowspan="1" colspan="1">M</td><td rowspan="1" colspan="1">
                  <named-content xmlns:xlink="http://www.w3.org/1999/xlink" content-type="dwc:verbatimCoordinates" xlink:type="simple">
                    <named-content content-type="geo-json" specific-use="{&#34;type&#34;:&#34;Point&#34;,&#34;coordinates&#34;:[121.533333,25.083333]}" id="NCID0ECLBI" xlink:type="simple">25°05'N, 121°32'E</named-content>
                  </named-content>
                </td><td rowspan="1" colspan="1" style="color: #152959">
                  <ext-link xmlns:xlink="http://www.w3.org/1999/xlink" ext-link-type="gen" xlink:href="LC598839" xlink:type="simple">LC598839</ext-link>
                </td><td rowspan="1" colspan="1" style="color: #152959">
                  <ext-link xmlns:xlink="http://www.w3.org/1999/xlink" ext-link-type="gen" xlink:href="LC598877" xlink:type="simple">LC598877</ext-link>
                </td></tr><tr><td rowspan="1" colspan="1">JT200820_02</td><td rowspan="1" colspan="1">
                  <abbrev xmlns:xlink="http://www.w3.org/1999/xlink" xlink:title="Taiwan" id="ABBRID0EDMBI" xlink:type="simple">TW</abbrev>
                </td><td rowspan="1" colspan="1">
                  <italic>
                    <tp:taxon-name><tp:taxon-name-part taxon-name-part-type="genus" reg="Eleganesia">E.</tp:taxon-name-part><tp:taxon-name-part taxon-name-part-type="species" reg="elegans">elegans</tp:taxon-name-part></tp:taxon-name>
                  </italic>
                </td><td rowspan="1" colspan="1">M</td><td rowspan="1" colspan="1">
                  <named-content xmlns:xlink="http://www.w3.org/1999/xlink" content-type="dwc:verbatimCoordinates" xlink:type="simple">
                    <named-content content-type="geo-json" specific-use="{&#34;type&#34;:&#34;Point&#34;,&#34;coordinates&#34;:[139.383333,35.616667]}" id="NCID0EANBI" xlink:type="simple">35°37'N, 139°23'E</named-content>
                  </named-content>
                </td><td rowspan="1" colspan="1" style="color: #152959">
                  <ext-link xmlns:xlink="http://www.w3.org/1999/xlink" ext-link-type="gen" xlink:href="LC598803" xlink:type="simple">LC598803</ext-link>
                </td><td rowspan="1" colspan="1" style="color: #152959">
                  <ext-link xmlns:xlink="http://www.w3.org/1999/xlink" ext-link-type="gen" xlink:href="LC598857" xlink:type="simple">LC598857</ext-link>
                </td></tr><tr><td rowspan="1" colspan="1">JM190717_46</td><td rowspan="1" colspan="1">
                  <abbrev xmlns:xlink="http://www.w3.org/1999/xlink" xlink:title="Japan" id="ABBRID0EBOBI" xlink:type="simple">JP</abbrev>
                </td><td rowspan="1" colspan="1">
                  <italic>
                    <tp:taxon-name><tp:taxon-name-part taxon-name-part-type="genus" reg="Eleganesia">E.</tp:taxon-name-part><tp:taxon-name-part taxon-name-part-type="species" reg="kijimuna">kijimuna</tp:taxon-name-part></tp:taxon-name>
                  </italic>
                </td><td rowspan="1" colspan="1">M</td><td rowspan="1" colspan="1">
                  <named-content xmlns:xlink="http://www.w3.org/1999/xlink" content-type="dwc:verbatimCoordinates" xlink:type="simple">
                    <named-content content-type="geo-json" specific-use="{&#34;type&#34;:&#34;Point&#34;,&#34;coordinates&#34;:[125.300000,24.916667]}" id="NCID0E5OBI" xlink:type="simple">24°55'N, 125°18'E</named-content>
                  </named-content>
                </td><td rowspan="1" colspan="1" style="color: #152959">
                  <ext-link xmlns:xlink="http://www.w3.org/1999/xlink" ext-link-type="gen" xlink:href="LC598819" xlink:type="simple">LC598819</ext-link>
                </td><td rowspan="1" colspan="1" style="color: #152959">
                  <ext-link xmlns:xlink="http://www.w3.org/1999/xlink" ext-link-type="gen" xlink:href="LC598848" xlink:type="simple">LC598848</ext-link>
                </td></tr><tr><td rowspan="1" colspan="1">JO170808_04</td><td rowspan="1" colspan="1">
                  <abbrev xmlns:xlink="http://www.w3.org/1999/xlink" xlink:title="Japan" id="ABBRID0E6PBI" xlink:type="simple">JP</abbrev>
                </td><td rowspan="1" colspan="1">
                  <italic>
                    <tp:taxon-name><tp:taxon-name-part taxon-name-part-type="genus" reg="Eleganesia">E.</tp:taxon-name-part><tp:taxon-name-part taxon-name-part-type="species" reg="kijimuna">kijimuna</tp:taxon-name-part></tp:taxon-name>
                  </italic>
                </td><td rowspan="1" colspan="1">M</td><td rowspan="1" colspan="1">
                  <named-content xmlns:xlink="http://www.w3.org/1999/xlink" content-type="dwc:verbatimCoordinates" xlink:type="simple">
                    <named-content content-type="geo-json" specific-use="{&#34;type&#34;:&#34;Point&#34;,&#34;coordinates&#34;:[128.000000,26.566667]}" id="NCID0E3QBI" xlink:type="simple">26°34'N, 128°00'E</named-content>
                  </named-content>
                </td><td rowspan="1" colspan="1" style="color: #152959">
                  <ext-link xmlns:xlink="http://www.w3.org/1999/xlink" ext-link-type="gen" xlink:href="LC598820" xlink:type="simple">LC598820</ext-link>
                </td><td rowspan="1" colspan="1" style="color: #152959">
                  <ext-link xmlns:xlink="http://www.w3.org/1999/xlink" ext-link-type="gen" xlink:href="LC598849" xlink:type="simple">LC598849</ext-link>
                </td></tr><tr><td rowspan="1" colspan="1">TP170606_14</td><td rowspan="1" colspan="1">
                  <abbrev xmlns:xlink="http://www.w3.org/1999/xlink" xlink:title="Taiwan" id="ABBRID0E4RBI" xlink:type="simple">TW</abbrev>
                </td><td rowspan="1" colspan="1">
                  <italic>
                    <tp:taxon-name><tp:taxon-name-part taxon-name-part-type="genus" reg="Eleganesia">E.</tp:taxon-name-part><tp:taxon-name-part taxon-name-part-type="species" reg="paiwan">paiwan</tp:taxon-name-part></tp:taxon-name>
                  </italic>
                </td><td rowspan="1" colspan="1">M</td><td rowspan="1" colspan="1">
                  <named-content xmlns:xlink="http://www.w3.org/1999/xlink" content-type="dwc:verbatimCoordinates" xlink:type="simple">
                    <named-content content-type="geo-json" specific-use="{&#34;type&#34;:&#34;Point&#34;,&#34;coordinates&#34;:[120.800000,22.116667]}" id="NCID0E1SBI" xlink:type="simple">22°07'N, 120°48'E</named-content>
                  </named-content>
                </td><td rowspan="1" colspan="1" style="color: #152959">
                  <ext-link xmlns:xlink="http://www.w3.org/1999/xlink" ext-link-type="gen" xlink:href="LC598818" xlink:type="simple">LC598818</ext-link>
                </td><td rowspan="1" colspan="1" style="color: #152959">
                  <ext-link xmlns:xlink="http://www.w3.org/1999/xlink" ext-link-type="gen" xlink:href="LC598859" xlink:type="simple">LC598859</ext-link>
                </td></tr><tr><td rowspan="1" colspan="7">
                  <bold>
                    <italic>
                      <tp:taxon-name><tp:taxon-name-part taxon-name-part-type="genus" reg="Epynesia">Epynesia</tp:taxon-name-part></tp:taxon-name>
                    </italic>
                  </bold>
                </td></tr><tr><td rowspan="1" colspan="1">JO190717_22</td><td rowspan="1" colspan="1">
                  <abbrev xmlns:xlink="http://www.w3.org/1999/xlink" xlink:title="Japan" id="ABBRID0EKUBI" xlink:type="simple">JP</abbrev>
                </td><td rowspan="1" colspan="1">
                  <italic>
                    <tp:taxon-name><tp:taxon-name-part taxon-name-part-type="genus" reg="Eleganesia">E.</tp:taxon-name-part><tp:taxon-name-part taxon-name-part-type="species" reg="bishamon">bishamon</tp:taxon-name-part></tp:taxon-name>
                  </italic>
                </td><td rowspan="1" colspan="1">M</td><td rowspan="3" colspan="1">
                  <named-content xmlns:xlink="http://www.w3.org/1999/xlink" content-type="dwc:verbatimCoordinates" xlink:type="simple">
                    <named-content content-type="geo-json" specific-use="{&#34;type&#34;:&#34;Point&#34;,&#34;coordinates&#34;:[128.200000,26.750000]}" id="NCID0EHVBI" xlink:type="simple">26°45'N, 128°12'E</named-content>
                  </named-content>
                </td><td rowspan="1" colspan="1" style="color: #152959">
                  <ext-link xmlns:xlink="http://www.w3.org/1999/xlink" ext-link-type="gen" xlink:href="LC598841" xlink:type="simple">LC598841</ext-link>
                </td><td rowspan="1" colspan="1" style="color: #152959">
                  <ext-link xmlns:xlink="http://www.w3.org/1999/xlink" ext-link-type="gen" xlink:href="LC598879" xlink:type="simple">LC598879</ext-link>
                </td></tr><tr><td rowspan="1" colspan="1">TN170110_27</td><td rowspan="1" colspan="1">
                  <abbrev xmlns:xlink="http://www.w3.org/1999/xlink" xlink:title="Taiwan" id="ABBRID0EIWBI" xlink:type="simple">TW</abbrev>
                </td><td rowspan="1" colspan="1">
                  <italic>
                    <tp:taxon-name><tp:taxon-name-part taxon-name-part-type="genus" reg="Eleganesia">E.</tp:taxon-name-part><tp:taxon-name-part taxon-name-part-type="species" reg="bishamon">bishamon</tp:taxon-name-part></tp:taxon-name>
                  </italic>
                </td><td rowspan="1" colspan="1">M</td><td rowspan="1" colspan="1" style="color: #152959">
                  <ext-link xmlns:xlink="http://www.w3.org/1999/xlink" ext-link-type="gen" xlink:href="LC704952" xlink:type="simple">LC704952</ext-link>
                </td><td rowspan="1" colspan="1" style="color: #152959">
                  <ext-link xmlns:xlink="http://www.w3.org/1999/xlink" ext-link-type="gen" xlink:href="LC704952" xlink:type="simple">LC704952</ext-link>
                </td></tr><tr><td rowspan="1" colspan="1">TD200628_01</td><td rowspan="1" colspan="1">
                  <abbrev xmlns:xlink="http://www.w3.org/1999/xlink" xlink:title="Taiwan" id="ABBRID0E1XBI" xlink:type="simple">TW</abbrev>
                </td><td rowspan="1" colspan="1">
                  <italic>
                    <tp:taxon-name><tp:taxon-name-part taxon-name-part-type="genus" reg="Eleganesia">E.</tp:taxon-name-part><tp:taxon-name-part taxon-name-part-type="species" reg="bishamon">bishamon</tp:taxon-name-part></tp:taxon-name>
                  </italic>
                </td><td rowspan="1" colspan="1">F</td><td rowspan="1" colspan="1" style="color: #152959">
                  <ext-link xmlns:xlink="http://www.w3.org/1999/xlink" ext-link-type="gen" xlink:href="LC704951" xlink:type="simple">LC704951</ext-link>
                </td><td rowspan="1" colspan="1" style="color: #152959">
                  <ext-link xmlns:xlink="http://www.w3.org/1999/xlink" ext-link-type="gen" xlink:href="LC704951" xlink:type="simple">LC704951</ext-link>
                </td></tr><tr><td rowspan="1" colspan="7">
                  <bold>
                    <italic>
                      <tp:taxon-name><tp:taxon-name-part taxon-name-part-type="genus" reg="Pristocera">Pristocera</tp:taxon-name-part></tp:taxon-name>
                    </italic>
                  </bold>
                </td></tr><tr><td rowspan="1" colspan="1">TH191007_25</td><td rowspan="1" colspan="1">Taiwan</td><td rowspan="1" colspan="1">
                  <italic>
                    <tp:taxon-name><tp:taxon-name-part taxon-name-part-type="genus" reg="Pristepyris">P.</tp:taxon-name-part><tp:taxon-name-part taxon-name-part-type="species" reg="formosana">formosana</tp:taxon-name-part></tp:taxon-name>
                  </italic>
                </td><td rowspan="1" colspan="1">M</td><td rowspan="1" colspan="1">
                  <named-content xmlns:xlink="http://www.w3.org/1999/xlink" content-type="dwc:verbatimCoordinates" xlink:type="simple">
                    <named-content content-type="geo-json" specific-use="{&#34;type&#34;:&#34;Point&#34;,&#34;coordinates&#34;:[121.516667,23.933333]}" id="NCID0ET1BI" xlink:type="simple">23°56'N, 121°31'E</named-content>
                  </named-content>
                </td><td rowspan="1" colspan="1" style="color: #152959">
                  <ext-link xmlns:xlink="http://www.w3.org/1999/xlink" ext-link-type="gen" xlink:href="LC705061" xlink:type="simple">LC705061</ext-link>
                </td><td rowspan="1" colspan="1" style="color: #152959">
                  <ext-link xmlns:xlink="http://www.w3.org/1999/xlink" ext-link-type="gen" xlink:href="LC704948" xlink:type="simple">LC704948</ext-link>
                </td></tr><tr><td rowspan="1" colspan="1">TNT171019_01</td><td rowspan="1" colspan="1">Taiwan</td><td rowspan="1" colspan="1">
                  <italic>
                    <tp:taxon-name><tp:taxon-name-part taxon-name-part-type="genus" reg="Pristepyris">P.</tp:taxon-name-part><tp:taxon-name-part taxon-name-part-type="species" reg="formosana">formosana</tp:taxon-name-part></tp:taxon-name>
                  </italic>
                </td><td rowspan="1" colspan="1">M</td><td rowspan="1" colspan="1">
                  <named-content xmlns:xlink="http://www.w3.org/1999/xlink" content-type="dwc:verbatimCoordinates" xlink:type="simple">
                    <named-content content-type="geo-json" specific-use="{&#34;type&#34;:&#34;Point&#34;,&#34;coordinates&#34;:[121.550000,24.850000]}" id="NCID0EM3BI" xlink:type="simple">24°51'N, 121°33'E</named-content>
                  </named-content>
                </td><td rowspan="1" colspan="1" style="color: #152959">
                  <ext-link xmlns:xlink="http://www.w3.org/1999/xlink" ext-link-type="gen" xlink:href="LC705087" xlink:type="simple">LC705087</ext-link>
                </td><td rowspan="1" colspan="1" style="color: #152959">
                  <ext-link xmlns:xlink="http://www.w3.org/1999/xlink" ext-link-type="gen" xlink:href="LC704975" xlink:type="simple">LC704975</ext-link>
                </td></tr><tr><td rowspan="5" colspan="1">TP171019_08</td><td rowspan="1" colspan="1">
                  <abbrev xmlns:xlink="http://www.w3.org/1999/xlink" xlink:title="Taiwan" id="ABBRID0EN4BI" xlink:type="simple">TW</abbrev>
                </td><td rowspan="1" colspan="1">
                  <italic>
                    <tp:taxon-name><tp:taxon-name-part taxon-name-part-type="genus" reg="Pristepyris">P.</tp:taxon-name-part><tp:taxon-name-part taxon-name-part-type="species" reg="formosana">formosana</tp:taxon-name-part></tp:taxon-name>
                  </italic>
                </td><td rowspan="1" colspan="1">M</td><td rowspan="5" colspan="1">
                  <named-content xmlns:xlink="http://www.w3.org/1999/xlink" content-type="dwc:verbatimCoordinates" xlink:type="simple">
                    <named-content content-type="geo-json" specific-use="{&#34;type&#34;:&#34;Point&#34;,&#34;coordinates&#34;:[120.750000,22.116667]}" id="NCID0EK5BI" xlink:type="simple">22°07'N, 120°45'E</named-content>
                  </named-content>
                </td><td rowspan="1" colspan="1" style="color: #152959">
                  <ext-link xmlns:xlink="http://www.w3.org/1999/xlink" ext-link-type="gen" xlink:href="LC490570" xlink:type="simple">LC490570</ext-link>
                </td><td rowspan="1" colspan="1" style="color: #152959">
                  <ext-link xmlns:xlink="http://www.w3.org/1999/xlink" ext-link-type="gen" xlink:href="LC490572" xlink:type="simple">LC490572</ext-link>
                </td></tr><tr><td rowspan="1" colspan="1">
                  <abbrev xmlns:xlink="http://www.w3.org/1999/xlink" xlink:title="Kenya" id="ABBRID0EI6BI" xlink:type="simple">KY</abbrev>
                </td><td rowspan="1" colspan="1"><italic><tp:taxon-name><tp:taxon-name-part taxon-name-part-type="genus" reg="Pristepyris">P.</tp:taxon-name-part></tp:taxon-name></italic> sp. 1 (IA)</td><td rowspan="1" colspan="1">M</td><td rowspan="1" colspan="1" style="color: #152959">
                  <ext-link xmlns:xlink="http://www.w3.org/1999/xlink" ext-link-type="gen" xlink:href="MG760741" xlink:type="simple">MG760741</ext-link>
                </td><td rowspan="1" colspan="1" style="color: #152959">
                  <ext-link xmlns:xlink="http://www.w3.org/1999/xlink" ext-link-type="gen" xlink:href="MG760792" xlink:type="simple">MG760792</ext-link>
                </td></tr><tr><td rowspan="1" colspan="1">UAE</td><td rowspan="1" colspan="1"><italic><tp:taxon-name><tp:taxon-name-part taxon-name-part-type="genus" reg="Pristepyris">P.</tp:taxon-name-part></tp:taxon-name></italic> sp. 2 (IA)</td><td rowspan="1" colspan="1">M</td><td rowspan="1" colspan="1" style="color: #152959">
                  <ext-link xmlns:xlink="http://www.w3.org/1999/xlink" ext-link-type="gen" xlink:href="MG760772" xlink:type="simple">MG760772</ext-link>
                </td><td rowspan="1" colspan="1" style="color: #152959">
                  <ext-link xmlns:xlink="http://www.w3.org/1999/xlink" ext-link-type="gen" xlink:href="MG760825" xlink:type="simple">MG760825</ext-link>
                </td></tr><tr><td rowspan="1" colspan="1">
                  <abbrev xmlns:xlink="http://www.w3.org/1999/xlink" xlink:title="Thailand" id="ABBRID0EZBCI" xlink:type="simple">TH</abbrev>
                </td><td rowspan="1" colspan="1"><italic><tp:taxon-name><tp:taxon-name-part taxon-name-part-type="genus" reg="Pristepyris">P.</tp:taxon-name-part></tp:taxon-name></italic> sp. 3 (IA)</td><td rowspan="1" colspan="1">M</td><td rowspan="1" colspan="1" style="color: #152959">
                  <ext-link xmlns:xlink="http://www.w3.org/1999/xlink" ext-link-type="gen" xlink:href="MG760770" xlink:type="simple">MG760770</ext-link>
                </td><td rowspan="1" colspan="1" style="color: #152959">
                  <ext-link xmlns:xlink="http://www.w3.org/1999/xlink" ext-link-type="gen" xlink:href="MG760823" xlink:type="simple">MG760823</ext-link>
                </td></tr><tr><td rowspan="1" colspan="1">
                  <abbrev xmlns:xlink="http://www.w3.org/1999/xlink" xlink:title="Kenya" id="ABBRID0EEDCI" xlink:type="simple">KY</abbrev>
                </td><td rowspan="1" colspan="1"><italic><tp:taxon-name><tp:taxon-name-part taxon-name-part-type="genus" reg="Pristepyris">P.</tp:taxon-name-part></tp:taxon-name></italic> sp. 4 (IA)</td><td rowspan="1" colspan="1">M</td><td rowspan="1" colspan="1" style="color: #152959">
                  <ext-link xmlns:xlink="http://www.w3.org/1999/xlink" ext-link-type="gen" xlink:href="MG760742" xlink:type="simple">MG760742</ext-link>
                </td><td rowspan="1" colspan="1" style="color: #152959">
                  <ext-link xmlns:xlink="http://www.w3.org/1999/xlink" ext-link-type="gen" xlink:href="MG760793" xlink:type="simple">MG760793</ext-link>
                </td></tr><tr><td rowspan="1" colspan="7">
                  <bold>
                    <italic>
                      <tp:taxon-name><tp:taxon-name-part taxon-name-part-type="genus" reg="Propristocera">Propristocera</tp:taxon-name-part></tp:taxon-name>
                    </italic>
                  </bold>
                </td></tr><tr><td rowspan="1" colspan="1">JO170808_01</td><td rowspan="1" colspan="1">
                  <abbrev xmlns:xlink="http://www.w3.org/1999/xlink" xlink:title="Japan" id="ABBRID0EBFCI" xlink:type="simple">JP</abbrev>
                </td><td rowspan="1" colspan="1">
                  <italic>
                    <tp:taxon-name><tp:taxon-name-part taxon-name-part-type="genus" reg="Pristepyris">P.</tp:taxon-name-part><tp:taxon-name-part taxon-name-part-type="species" reg="okinawensis">okinawensis</tp:taxon-name-part></tp:taxon-name>
                  </italic>
                </td><td rowspan="1" colspan="1">M</td><td rowspan="1" colspan="1">
                  <named-content xmlns:xlink="http://www.w3.org/1999/xlink" content-type="dwc:verbatimCoordinates" xlink:type="simple">
                    <named-content content-type="geo-json" specific-use="{&#34;type&#34;:&#34;Point&#34;,&#34;coordinates&#34;:[128.000000,26.566667]}" id="NCID0E5FCI" xlink:type="simple">26°34'N, 128°00'E</named-content>
                  </named-content>
                </td><td rowspan="1" colspan="1" style="color: #152959">
                  <ext-link xmlns:xlink="http://www.w3.org/1999/xlink" ext-link-type="gen" xlink:href="LC479553" xlink:type="simple">LC479553</ext-link>
                </td><td rowspan="1" colspan="1" style="color: #152959">
                  <ext-link xmlns:xlink="http://www.w3.org/1999/xlink" ext-link-type="gen" xlink:href="LC480272" xlink:type="simple">LC480272</ext-link>
                </td></tr><tr><td rowspan="1" colspan="1">TN160725_9-2</td><td rowspan="1" colspan="1">
                  <abbrev xmlns:xlink="http://www.w3.org/1999/xlink" xlink:title="Taiwan" id="ABBRID0E6GCI" xlink:type="simple">TW</abbrev>
                </td><td rowspan="1" colspan="1">
                  <italic>
                    <tp:taxon-name><tp:taxon-name-part taxon-name-part-type="genus" reg="Pristepyris">P.</tp:taxon-name-part><tp:taxon-name-part taxon-name-part-type="species" reg="okinawensis">okinawensis</tp:taxon-name-part></tp:taxon-name>
                  </italic>
                </td><td rowspan="1" colspan="1">M</td><td rowspan="1" colspan="1">
                  <named-content xmlns:xlink="http://www.w3.org/1999/xlink" content-type="dwc:verbatimCoordinates" xlink:type="simple">
                    <named-content content-type="geo-json" specific-use="{&#34;type&#34;:&#34;Point&#34;,&#34;coordinates&#34;:[121.033333,24.083333]}" id="NCID0E3HCI" xlink:type="simple">24°05'N, 121°02'E</named-content>
                  </named-content>
                </td><td rowspan="1" colspan="1" style="color: #152959">
                  <ext-link xmlns:xlink="http://www.w3.org/1999/xlink" ext-link-type="gen" xlink:href="LC479556" xlink:type="simple">LC479556</ext-link>
                </td><td rowspan="1" colspan="1" style="color: #152959">
                  <ext-link xmlns:xlink="http://www.w3.org/1999/xlink" ext-link-type="gen" xlink:href="LC480275" xlink:type="simple">LC480275</ext-link>
                </td></tr><tr><td rowspan="1" colspan="1">TP170606_18</td><td rowspan="1" colspan="1">
                  <abbrev xmlns:xlink="http://www.w3.org/1999/xlink" xlink:title="Taiwan" id="ABBRID0E4ICI" xlink:type="simple">TW</abbrev>
                </td><td rowspan="1" colspan="1">
                  <italic>
                    <tp:taxon-name><tp:taxon-name-part taxon-name-part-type="genus" reg="Pristepyris">P.</tp:taxon-name-part><tp:taxon-name-part taxon-name-part-type="species" reg="okinawensis">okinawensis</tp:taxon-name-part></tp:taxon-name>
                  </italic>
                </td><td rowspan="1" colspan="1">M</td><td rowspan="1" colspan="1">
                  <named-content xmlns:xlink="http://www.w3.org/1999/xlink" content-type="dwc:verbatimCoordinates" xlink:type="simple">
                    <named-content content-type="geo-json" specific-use="{&#34;type&#34;:&#34;Point&#34;,&#34;coordinates&#34;:[121.033333,22.116667]}" id="NCID0E1JCI" xlink:type="simple">22°07'N, 121°02'E</named-content>
                  </named-content>
                </td><td rowspan="1" colspan="1" style="color: #152959">
                  <ext-link xmlns:xlink="http://www.w3.org/1999/xlink" ext-link-type="gen" xlink:href="LC479561" xlink:type="simple">LC479561</ext-link>
                </td><td rowspan="1" colspan="1" style="color: #152959">
                  <ext-link xmlns:xlink="http://www.w3.org/1999/xlink" ext-link-type="gen" xlink:href="LC480280" xlink:type="simple">LC480280</ext-link>
                </td></tr><tr><td rowspan="1" colspan="1">JI170808_19</td><td rowspan="1" colspan="1">
                  <abbrev xmlns:xlink="http://www.w3.org/1999/xlink" xlink:title="Japan" id="ABBRID0E2KCI" xlink:type="simple">JP</abbrev>
                </td><td rowspan="1" colspan="1">
                  <italic>
                    <tp:taxon-name><tp:taxon-name-part taxon-name-part-type="genus" reg="Pristepyris">P.</tp:taxon-name-part><tp:taxon-name-part taxon-name-part-type="species" reg="seediq">seediq</tp:taxon-name-part></tp:taxon-name>
                  </italic>
                </td><td rowspan="1" colspan="1">M</td><td rowspan="1" colspan="1">
                  <named-content xmlns:xlink="http://www.w3.org/1999/xlink" content-type="dwc:verbatimCoordinates" xlink:type="simple">
                    <named-content content-type="geo-json" specific-use="{&#34;type&#34;:&#34;Point&#34;,&#34;coordinates&#34;:[124.083333,24.433333]}" id="NCID0EYLCI" xlink:type="simple">24°26'N, 124°05'E</named-content>
                  </named-content>
                </td><td rowspan="1" colspan="1" style="color: #152959">
                  <ext-link xmlns:xlink="http://www.w3.org/1999/xlink" ext-link-type="gen" xlink:href="LC479571" xlink:type="simple">LC479571</ext-link>
                </td><td rowspan="1" colspan="1" style="color: #152959">
                  <ext-link xmlns:xlink="http://www.w3.org/1999/xlink" ext-link-type="gen" xlink:href="LC480290" xlink:type="simple">LC480290</ext-link>
                </td></tr><tr><td rowspan="1" colspan="1">TNT180706_02</td><td rowspan="1" colspan="1">
                  <abbrev xmlns:xlink="http://www.w3.org/1999/xlink" xlink:title="Taiwan" id="ABBRID0EZMCI" xlink:type="simple">TW</abbrev>
                </td><td rowspan="1" colspan="1">
                  <italic>
                    <tp:taxon-name><tp:taxon-name-part taxon-name-part-type="genus" reg="Pristepyris">P.</tp:taxon-name-part><tp:taxon-name-part taxon-name-part-type="species" reg="seediq">seediq</tp:taxon-name-part></tp:taxon-name>
                  </italic>
                </td><td rowspan="1" colspan="1">M</td><td rowspan="1" colspan="1">
                  <named-content xmlns:xlink="http://www.w3.org/1999/xlink" content-type="dwc:verbatimCoordinates" xlink:type="simple">
                    <named-content content-type="geo-json" specific-use="{&#34;type&#34;:&#34;Point&#34;,&#34;coordinates&#34;:[121.566667,24.866667]}" id="NCID0EWNCI" xlink:type="simple">24°52'N, 121°34'E</named-content>
                  </named-content>
                </td><td rowspan="1" colspan="1" style="color: #152959">
                  <ext-link xmlns:xlink="http://www.w3.org/1999/xlink" ext-link-type="gen" xlink:href="LC479579" xlink:type="simple">LC479579</ext-link>
                </td><td rowspan="1" colspan="1" style="color: #152959">
                  <ext-link xmlns:xlink="http://www.w3.org/1999/xlink" ext-link-type="gen" xlink:href="LC480298" xlink:type="simple">LC480298</ext-link>
                </td></tr><tr><td rowspan="1" colspan="1">TN160725_01</td><td rowspan="1" colspan="1">
                  <abbrev xmlns:xlink="http://www.w3.org/1999/xlink" xlink:title="Taiwan" id="ABBRID0EXOCI" xlink:type="simple">TW</abbrev>
                </td><td rowspan="1" colspan="1">
                  <italic>
                    <tp:taxon-name><tp:taxon-name-part taxon-name-part-type="genus" reg="Pristepyris">P.</tp:taxon-name-part><tp:taxon-name-part taxon-name-part-type="species" reg="seediq">seediq</tp:taxon-name-part></tp:taxon-name>
                  </italic>
                </td><td rowspan="1" colspan="1">M</td><td rowspan="1" colspan="1">
                  <named-content xmlns:xlink="http://www.w3.org/1999/xlink" content-type="dwc:verbatimCoordinates" xlink:type="simple">
                    <named-content content-type="geo-json" specific-use="{&#34;type&#34;:&#34;Point&#34;,&#34;coordinates&#34;:[121.033333,24.083333]}" id="NCID0EUPCI" xlink:type="simple">24°05'N, 121°02'E</named-content>
                  </named-content>
                </td><td rowspan="1" colspan="1" style="color: #152959">
                  <ext-link xmlns:xlink="http://www.w3.org/1999/xlink" ext-link-type="gen" xlink:href="LC479576" xlink:type="simple">LC479576</ext-link>
                </td><td rowspan="1" colspan="1" style="color: #152959">
                  <ext-link xmlns:xlink="http://www.w3.org/1999/xlink" ext-link-type="gen" xlink:href="LC480295" xlink:type="simple">LC480295</ext-link>
                </td></tr><tr><td rowspan="1" colspan="1">TP170606_32</td><td rowspan="1" colspan="1">
                  <abbrev xmlns:xlink="http://www.w3.org/1999/xlink" xlink:title="Taiwan" id="ABBRID0EVQCI" xlink:type="simple">TW</abbrev>
                </td><td rowspan="1" colspan="1">
                  <italic>
                    <tp:taxon-name><tp:taxon-name-part taxon-name-part-type="genus" reg="Pristepyris">P.</tp:taxon-name-part><tp:taxon-name-part taxon-name-part-type="species" reg="seediq">seediq</tp:taxon-name-part></tp:taxon-name>
                  </italic>
                </td><td rowspan="1" colspan="1">M</td><td rowspan="1" colspan="1">
                  <named-content xmlns:xlink="http://www.w3.org/1999/xlink" content-type="dwc:verbatimCoordinates" xlink:type="simple">
                    <named-content content-type="geo-json" specific-use="{&#34;type&#34;:&#34;Point&#34;,&#34;coordinates&#34;:[120.783333,22.116667]}" id="NCID0ESRCI" xlink:type="simple">22°07'N, 120°47'E</named-content>
                  </named-content>
                </td><td rowspan="1" colspan="1" style="color: #152959">
                  <ext-link xmlns:xlink="http://www.w3.org/1999/xlink" ext-link-type="gen" xlink:href="LC479582" xlink:type="simple">LC479582</ext-link>
                </td><td rowspan="1" colspan="1" style="color: #152959">
                  <ext-link xmlns:xlink="http://www.w3.org/1999/xlink" ext-link-type="gen" xlink:href="LC480301" xlink:type="simple">LC480301</ext-link>
                </td></tr><tr><td rowspan="1" colspan="1">JA170808_14</td><td rowspan="1" colspan="1">
                  <abbrev xmlns:xlink="http://www.w3.org/1999/xlink" xlink:title="Japan" id="ABBRID0ETSCI" xlink:type="simple">JP</abbrev>
                </td><td rowspan="1" colspan="1">
                  <italic>
                    <tp:taxon-name><tp:taxon-name-part taxon-name-part-type="genus" reg="Pristepyris">P.</tp:taxon-name-part><tp:taxon-name-part taxon-name-part-type="species" reg="pingtungensis">pingtungensis</tp:taxon-name-part></tp:taxon-name>
                  </italic>
                </td><td rowspan="1" colspan="1">M</td><td rowspan="1" colspan="1">
                  <named-content xmlns:xlink="http://www.w3.org/1999/xlink" content-type="dwc:verbatimCoordinates" xlink:type="simple">
                    <named-content content-type="geo-json" specific-use="{&#34;type&#34;:&#34;Point&#34;,&#34;coordinates&#34;:[129.316667,28.266667]}" id="NCID0EQTCI" xlink:type="simple">28°16'N, 129°19'E</named-content>
                  </named-content>
                </td><td rowspan="1" colspan="1" style="color: #152959">
                  <ext-link xmlns:xlink="http://www.w3.org/1999/xlink" ext-link-type="gen" xlink:href="LC479543" xlink:type="simple">LC479543</ext-link>
                </td><td rowspan="1" colspan="1" style="color: #152959">
                  <ext-link xmlns:xlink="http://www.w3.org/1999/xlink" ext-link-type="gen" xlink:href="LC480262" xlink:type="simple">LC480262</ext-link>
                </td></tr><tr><td rowspan="1" colspan="1">JI170808_17</td><td rowspan="1" colspan="1">
                  <abbrev xmlns:xlink="http://www.w3.org/1999/xlink" xlink:title="Japan" id="ABBRID0ERUCI" xlink:type="simple">JP</abbrev>
                </td><td rowspan="1" colspan="1">
                  <italic>
                    <tp:taxon-name><tp:taxon-name-part taxon-name-part-type="genus" reg="Pristepyris">P.</tp:taxon-name-part><tp:taxon-name-part taxon-name-part-type="species" reg="pingtungensis">pingtungensis</tp:taxon-name-part></tp:taxon-name>
                  </italic>
                </td><td rowspan="1" colspan="1">M</td><td rowspan="1" colspan="1">
                  <named-content xmlns:xlink="http://www.w3.org/1999/xlink" content-type="dwc:verbatimCoordinates" xlink:type="simple">
                    <named-content content-type="geo-json" specific-use="{&#34;type&#34;:&#34;Point&#34;,&#34;coordinates&#34;:[124.083333,24.433333]}" id="NCID0EOVCI" xlink:type="simple">24°26'N, 124°05'E</named-content>
                  </named-content>
                </td><td rowspan="1" colspan="1" style="color: #152959">
                  <ext-link xmlns:xlink="http://www.w3.org/1999/xlink" ext-link-type="gen" xlink:href="LC479544" xlink:type="simple">LC479544</ext-link>
                </td><td rowspan="1" colspan="1" style="color: #152959">
                  <ext-link xmlns:xlink="http://www.w3.org/1999/xlink" ext-link-type="gen" xlink:href="LC480263" xlink:type="simple">LC480263</ext-link>
                </td></tr><tr><td rowspan="1" colspan="1">TH191007_38</td><td rowspan="1" colspan="1">
                  <abbrev xmlns:xlink="http://www.w3.org/1999/xlink" xlink:title="Taiwan" id="ABBRID0EPWCI" xlink:type="simple">TW</abbrev>
                </td><td rowspan="1" colspan="1">
                  <italic>
                    <tp:taxon-name><tp:taxon-name-part taxon-name-part-type="genus" reg="Pristepyris">P.</tp:taxon-name-part><tp:taxon-name-part taxon-name-part-type="species" reg="pingtungensis">pingtungensis</tp:taxon-name-part></tp:taxon-name>
                  </italic>
                </td><td rowspan="1" colspan="1">M</td><td rowspan="1" colspan="1">
                  <named-content xmlns:xlink="http://www.w3.org/1999/xlink" content-type="dwc:verbatimCoordinates" xlink:type="simple">
                    <named-content content-type="geo-json" specific-use="{&#34;type&#34;:&#34;Point&#34;,&#34;coordinates&#34;:[121.533333,24.016667]}" id="NCID0EMXCI" xlink:type="simple">24°01'N, 121°32'E</named-content>
                  </named-content>
                </td><td rowspan="1" colspan="1" style="color: #152959">
                  <ext-link xmlns:xlink="http://www.w3.org/1999/xlink" ext-link-type="gen" xlink:href="LC705088" xlink:type="simple">LC705088</ext-link>
                </td><td rowspan="1" colspan="1" style="color: #152959">
                  <ext-link xmlns:xlink="http://www.w3.org/1999/xlink" ext-link-type="gen" xlink:href="LC704976" xlink:type="simple">LC704976</ext-link>
                </td></tr><tr><td rowspan="1" colspan="1">TN160725_7-2</td><td rowspan="1" colspan="1">
                  <abbrev xmlns:xlink="http://www.w3.org/1999/xlink" xlink:title="Taiwan" id="ABBRID0ENYCI" xlink:type="simple">TW</abbrev>
                </td><td rowspan="1" colspan="1">
                  <italic>
                    <tp:taxon-name><tp:taxon-name-part taxon-name-part-type="genus" reg="Pristepyris">P.</tp:taxon-name-part><tp:taxon-name-part taxon-name-part-type="species" reg="pingtungensis">pingtungensis</tp:taxon-name-part></tp:taxon-name>
                  </italic>
                </td><td rowspan="1" colspan="1">M</td><td rowspan="1" colspan="1">
                  <named-content xmlns:xlink="http://www.w3.org/1999/xlink" content-type="dwc:verbatimCoordinates" xlink:type="simple">
                    <named-content content-type="geo-json" specific-use="{&#34;type&#34;:&#34;Point&#34;,&#34;coordinates&#34;:[121.033333,24.083333]}" id="NCID0EKZCI" xlink:type="simple">24°05'N, 121°02'E</named-content>
                  </named-content>
                </td><td rowspan="1" colspan="1" style="color: #152959">
                  <ext-link xmlns:xlink="http://www.w3.org/1999/xlink" ext-link-type="gen" xlink:href="LC479546" xlink:type="simple">LC479546</ext-link>
                </td><td rowspan="1" colspan="1" style="color: #152959">
                  <ext-link xmlns:xlink="http://www.w3.org/1999/xlink" ext-link-type="gen" xlink:href="LC480265" xlink:type="simple">LC480265</ext-link>
                </td></tr><tr><td rowspan="1" colspan="1">TP171019_15</td><td rowspan="1" colspan="1">
                  <abbrev xmlns:xlink="http://www.w3.org/1999/xlink" xlink:title="Taiwan" id="ABBRID0EL1CI" xlink:type="simple">TW</abbrev>
                </td><td rowspan="1" colspan="1">
                  <italic>
                    <tp:taxon-name><tp:taxon-name-part taxon-name-part-type="genus" reg="Pristepyris">P.</tp:taxon-name-part><tp:taxon-name-part taxon-name-part-type="species" reg="pingtungensis">pingtungensis</tp:taxon-name-part></tp:taxon-name>
                  </italic>
                </td><td rowspan="1" colspan="1">M</td><td rowspan="1" colspan="1">
                  <named-content xmlns:xlink="http://www.w3.org/1999/xlink" content-type="dwc:verbatimCoordinates" xlink:type="simple">
                    <named-content content-type="geo-json" specific-use="{&#34;type&#34;:&#34;Point&#34;,&#34;coordinates&#34;:[120.750000,22.116667]}" id="NCID0EI2CI" xlink:type="simple">22°07'N, 120°45'E</named-content>
                  </named-content>
                </td><td rowspan="1" colspan="1" style="color: #152959">
                  <ext-link xmlns:xlink="http://www.w3.org/1999/xlink" ext-link-type="gen" xlink:href="LC479552" xlink:type="simple">LC479552</ext-link>
                </td><td rowspan="1" colspan="1" style="color: #152959">
                  <ext-link xmlns:xlink="http://www.w3.org/1999/xlink" ext-link-type="gen" xlink:href="LC480271" xlink:type="simple">LC480271</ext-link>
                </td></tr><tr><td rowspan="1" colspan="7">
                  <bold>
                    <italic>
                      <tp:taxon-name><tp:taxon-name-part taxon-name-part-type="genus" reg="Protisobrachium">Protisobrachium</tp:taxon-name-part></tp:taxon-name>
                    </italic>
                  </bold>
                </td></tr><tr><td rowspan="1" colspan="1"/><td rowspan="1" colspan="1">
                  <abbrev xmlns:xlink="http://www.w3.org/1999/xlink" xlink:title="Madagascar" id="ABBRID0EY3CI" xlink:type="simple">MA</abbrev>
                </td><td rowspan="1" colspan="1"><italic><tp:taxon-name><tp:taxon-name-part taxon-name-part-type="genus" reg="Pristepyris">P.</tp:taxon-name-part></tp:taxon-name></italic> sp. 2</td><td rowspan="1" colspan="1">M</td><td rowspan="1" colspan="1"/><td rowspan="1" colspan="1" style="color: #152959">
                  <ext-link xmlns:xlink="http://www.w3.org/1999/xlink" ext-link-type="gen" xlink:href="MG760767" xlink:type="simple">MG760767</ext-link>
                </td><td rowspan="1" colspan="1" style="color: #152959">
                  <ext-link xmlns:xlink="http://www.w3.org/1999/xlink" ext-link-type="gen" xlink:href="MG760820" xlink:type="simple">MG760820</ext-link>
                </td></tr><tr><td rowspan="1" colspan="7">
                  <bold>
                    <italic>
                      <tp:taxon-name><tp:taxon-name-part taxon-name-part-type="genus" reg="Pseudisobrachium">Pseudisobrachium</tp:taxon-name-part></tp:taxon-name>
                    </italic>
                  </bold>
                </td></tr><tr><td rowspan="1" colspan="1">JI170808_27</td><td rowspan="1" colspan="1">
                  <abbrev xmlns:xlink="http://www.w3.org/1999/xlink" xlink:title="Japan" id="ABBRID0EY5CI" xlink:type="simple">JP</abbrev>
                </td><td rowspan="1" colspan="1">
                  <italic>
                    <tp:taxon-name><tp:taxon-name-part taxon-name-part-type="genus" reg="Pristepyris">P.</tp:taxon-name-part><tp:taxon-name-part taxon-name-part-type="species" reg="ryukyunum">ryukyunum</tp:taxon-name-part></tp:taxon-name>
                  </italic>
                </td><td rowspan="1" colspan="1">M</td><td rowspan="1" colspan="1">
                  <named-content xmlns:xlink="http://www.w3.org/1999/xlink" content-type="dwc:verbatimCoordinates" xlink:type="simple">
                    <named-content content-type="geo-json" specific-use="{&#34;type&#34;:&#34;Point&#34;,&#34;coordinates&#34;:[124.100000,24.433333]}" id="NCID0EV6CI" xlink:type="simple">24°26'N, 124°06'E</named-content>
                  </named-content>
                </td><td rowspan="1" colspan="1" style="color: #152959">
                  <ext-link xmlns:xlink="http://www.w3.org/1999/xlink" ext-link-type="gen" xlink:href="LC705091" xlink:type="simple">LC705091</ext-link>
                </td><td rowspan="1" colspan="1" style="color: #152959">
                  <ext-link xmlns:xlink="http://www.w3.org/1999/xlink" ext-link-type="gen" xlink:href="LC704977" xlink:type="simple">LC704977</ext-link>
                </td></tr><tr><td rowspan="1" colspan="1">TN170110_22</td><td rowspan="1" colspan="1">
                  <abbrev xmlns:xlink="http://www.w3.org/1999/xlink" xlink:title="Taiwan" id="ABBRID0EWADI" xlink:type="simple">TW</abbrev>
                </td><td rowspan="1" colspan="1">
                  <italic>
                    <tp:taxon-name><tp:taxon-name-part taxon-name-part-type="genus" reg="Pristepyris">P.</tp:taxon-name-part><tp:taxon-name-part taxon-name-part-type="species" reg="ryukyunum">ryukyunum</tp:taxon-name-part></tp:taxon-name>
                  </italic>
                </td><td rowspan="1" colspan="1">M</td><td rowspan="1" colspan="1">
                  <named-content xmlns:xlink="http://www.w3.org/1999/xlink" content-type="dwc:verbatimCoordinates" xlink:type="simple">
                    <named-content content-type="geo-json" specific-use="{&#34;type&#34;:&#34;Point&#34;,&#34;coordinates&#34;:[121.166667,24.033333]}" id="NCID0ETBDI" xlink:type="simple">24°02'N, 121°10'E</named-content>
                  </named-content>
                </td><td rowspan="1" colspan="1" style="color: #152959">
                  <ext-link xmlns:xlink="http://www.w3.org/1999/xlink" ext-link-type="gen" xlink:href="LC705090" xlink:type="simple">LC705090</ext-link>
                </td><td rowspan="1" colspan="1" style="color: #152959">
                  <ext-link xmlns:xlink="http://www.w3.org/1999/xlink" ext-link-type="gen" xlink:href="LC704978" xlink:type="simple">LC704978</ext-link>
                </td></tr><tr><td rowspan="4" colspan="1">TT191007_01</td><td rowspan="1" colspan="1">
                  <abbrev xmlns:xlink="http://www.w3.org/1999/xlink" xlink:title="Taiwan" id="ABBRID0EUCDI" xlink:type="simple">TW</abbrev>
                </td><td rowspan="1" colspan="1">
                  <italic>
                    <tp:taxon-name><tp:taxon-name-part taxon-name-part-type="genus" reg="Pristepyris">P.</tp:taxon-name-part><tp:taxon-name-part taxon-name-part-type="species" reg="ryukyunum">ryukyunum</tp:taxon-name-part></tp:taxon-name>
                  </italic>
                </td><td rowspan="1" colspan="1">M</td><td rowspan="4" colspan="1">
                  <named-content xmlns:xlink="http://www.w3.org/1999/xlink" content-type="dwc:verbatimCoordinates" xlink:type="simple">
                    <named-content content-type="geo-json" specific-use="{&#34;type&#34;:&#34;Point&#34;,&#34;coordinates&#34;:[121.600000,25.083333]}" id="NCID0ERDDI" xlink:type="simple">25°05'N, 121°36'E</named-content>
                  </named-content>
                </td><td rowspan="1" colspan="1" style="color: #152959">
                  <ext-link xmlns:xlink="http://www.w3.org/1999/xlink" ext-link-type="gen" xlink:href="LC705089" xlink:type="simple">LC705089</ext-link>
                </td><td rowspan="1" colspan="1" style="color: #152959">
                  <ext-link xmlns:xlink="http://www.w3.org/1999/xlink" ext-link-type="gen" xlink:href="LC704979" xlink:type="simple">LC704979</ext-link>
                </td></tr><tr><td rowspan="1" colspan="1">
                  <abbrev xmlns:xlink="http://www.w3.org/1999/xlink" xlink:title="Brazil" id="ABBRID0EPEDI" xlink:type="simple">BR</abbrev>
                </td><td rowspan="1" colspan="1"><italic><tp:taxon-name><tp:taxon-name-part taxon-name-part-type="genus" reg="Pristepyris">P.</tp:taxon-name-part></tp:taxon-name></italic> sp. 1 (IA)</td><td rowspan="1" colspan="1">M</td><td rowspan="1" colspan="1" style="color: #152959">
                  <ext-link xmlns:xlink="http://www.w3.org/1999/xlink" ext-link-type="gen" xlink:href="MG760787" xlink:type="simple">MG760787</ext-link>
                </td><td rowspan="1" colspan="1" style="color: #152959">
                  <ext-link xmlns:xlink="http://www.w3.org/1999/xlink" ext-link-type="gen" xlink:href="MG760843" xlink:type="simple">MG760843</ext-link>
                </td></tr><tr><td rowspan="1" colspan="1">
                  <abbrev xmlns:xlink="http://www.w3.org/1999/xlink" xlink:title="Brazil" id="ABBRID0E1FDI" xlink:type="simple">BR</abbrev>
                </td><td rowspan="1" colspan="1"><italic><tp:taxon-name><tp:taxon-name-part taxon-name-part-type="genus" reg="Pristepyris">P.</tp:taxon-name-part></tp:taxon-name></italic> sp. 2 (IA)</td><td rowspan="1" colspan="1">F</td><td rowspan="1" colspan="1" style="color: #152959">
                  <ext-link xmlns:xlink="http://www.w3.org/1999/xlink" ext-link-type="gen" xlink:href="MG760788" xlink:type="simple">MG760788</ext-link>
                </td><td rowspan="1" colspan="1" style="color: #152959">
                  <ext-link xmlns:xlink="http://www.w3.org/1999/xlink" ext-link-type="gen" xlink:href="MG760844" xlink:type="simple">MG760844</ext-link>
                </td></tr><tr><td rowspan="1" colspan="1">USA</td><td rowspan="1" colspan="1"><italic><tp:taxon-name><tp:taxon-name-part taxon-name-part-type="genus" reg="Pristepyris">P.</tp:taxon-name-part></tp:taxon-name></italic> sp. 3 (IA)</td><td rowspan="1" colspan="1">M</td><td rowspan="1" colspan="1" style="color: #152959">
                  <ext-link xmlns:xlink="http://www.w3.org/1999/xlink" ext-link-type="gen" xlink:href="MG760789" xlink:type="simple">MG760789</ext-link>
                </td><td rowspan="1" colspan="1" style="color: #152959">
                  <ext-link xmlns:xlink="http://www.w3.org/1999/xlink" ext-link-type="gen" xlink:href="MG760845" xlink:type="simple">MG760845</ext-link>
                </td></tr><tr><td rowspan="1" colspan="7">
                  <bold>
                    <italic>
                      <tp:taxon-name><tp:taxon-name-part taxon-name-part-type="genus" reg="Trichiscus">Trichiscus</tp:taxon-name-part></tp:taxon-name>
                    </italic>
                  </bold>
                </td></tr><tr><td rowspan="2" colspan="1"/><td rowspan="1" colspan="1">
                  <abbrev xmlns:xlink="http://www.w3.org/1999/xlink" xlink:title="Kenya" id="ABBRID0E4IDI" xlink:type="simple">KY</abbrev>
                </td><td rowspan="1" colspan="1"><italic><tp:taxon-name><tp:taxon-name-part taxon-name-part-type="genus" reg="Trichiscus">T.</tp:taxon-name-part></tp:taxon-name></italic> sp. 1 (IA)</td><td rowspan="1" colspan="1">M</td><td rowspan="2" colspan="1"/><td rowspan="1" colspan="1" style="color: #152959">
                  <ext-link xmlns:xlink="http://www.w3.org/1999/xlink" ext-link-type="gen" xlink:href="MG760764" xlink:type="simple">MG760764</ext-link>
                </td><td rowspan="1" colspan="1" style="color: #152959">
                  <ext-link xmlns:xlink="http://www.w3.org/1999/xlink" ext-link-type="gen" xlink:href="MG760817" xlink:type="simple">MG760817</ext-link>
                </td></tr><tr><td rowspan="1" colspan="1">
                  <abbrev xmlns:xlink="http://www.w3.org/1999/xlink" xlink:title="Kenya" id="ABBRID0ELKDI" xlink:type="simple">KY</abbrev>
                </td><td rowspan="1" colspan="1"><italic><tp:taxon-name><tp:taxon-name-part taxon-name-part-type="genus" reg="Trichiscus">T.</tp:taxon-name-part></tp:taxon-name></italic> sp. 2 (IA)</td><td rowspan="1" colspan="1">M</td><td rowspan="1" colspan="1" style="color: #152959">
                  <ext-link xmlns:xlink="http://www.w3.org/1999/xlink" ext-link-type="gen" xlink:href="MG760765" xlink:type="simple">MG760765</ext-link>
                </td><td rowspan="1" colspan="1" style="color: #152959">
                  <ext-link xmlns:xlink="http://www.w3.org/1999/xlink" ext-link-type="gen" xlink:href="MG760818" xlink:type="simple">MG760818</ext-link>
                </td></tr><tr><td rowspan="1" colspan="7">
                  <bold>
                    <italic>
                      <tp:taxon-name><tp:taxon-name-part taxon-name-part-type="genus" reg="Holepyris">Holepyris</tp:taxon-name-part></tp:taxon-name>
                    </italic>
                  </bold>
                </td></tr><tr><td rowspan="1" colspan="1">JT200820_11</td><td rowspan="1" colspan="1">
                  <abbrev xmlns:xlink="http://www.w3.org/1999/xlink" xlink:title="Japan" id="ABBRID0EIMDI" xlink:type="simple">JP</abbrev>
                </td><td rowspan="1" colspan="1">
                  <italic>
                    <tp:taxon-name><tp:taxon-name-part taxon-name-part-type="genus" reg="Holepyris">H.</tp:taxon-name-part><tp:taxon-name-part taxon-name-part-type="species" reg="benten">benten</tp:taxon-name-part></tp:taxon-name>
                  </italic>
                </td><td rowspan="1" colspan="1">M</td><td rowspan="1" colspan="1">
                  <named-content xmlns:xlink="http://www.w3.org/1999/xlink" content-type="dwc:verbatimCoordinates" xlink:type="simple">
                    <named-content content-type="geo-json" specific-use="{&#34;type&#34;:&#34;Point&#34;,&#34;coordinates&#34;:[128.000000,26.566667]}" id="NCID0EFNDI" xlink:type="simple">26°34'N, 128°00'E</named-content>
                  </named-content>
                </td><td rowspan="1" colspan="1" style="color: #152959">
                  <ext-link xmlns:xlink="http://www.w3.org/1999/xlink" ext-link-type="gen" xlink:href="LC705108" xlink:type="simple">LC705108</ext-link>
                </td><td rowspan="1" colspan="1" style="color: #152959">
                  <ext-link xmlns:xlink="http://www.w3.org/1999/xlink" ext-link-type="gen" xlink:href="LC704996" xlink:type="simple">LC704996</ext-link>
                </td></tr><tr><td rowspan="1" colspan="7">
                  <bold>
                    <italic>
                      <tp:taxon-name><tp:taxon-name-part taxon-name-part-type="genus" reg="Sclerodermus">Sclerodermus</tp:taxon-name-part></tp:taxon-name>
                    </italic>
                  </bold>
                </td></tr><tr><td rowspan="1" colspan="1">JK171103_01</td><td rowspan="1" colspan="1">
                  <abbrev xmlns:xlink="http://www.w3.org/1999/xlink" xlink:title="Japan" id="ABBRID0EVODI" xlink:type="simple">JP</abbrev>
                </td><td rowspan="1" colspan="1"><italic><tp:taxon-name><tp:taxon-name-part taxon-name-part-type="genus" reg="Sclerodermus">Sclerodermus</tp:taxon-name-part></tp:taxon-name></italic> sp.</td><td rowspan="1" colspan="1">F</td><td rowspan="1" colspan="1"/><td rowspan="1" colspan="1" style="color: #152959">
                  <ext-link xmlns:xlink="http://www.w3.org/1999/xlink" ext-link-type="gen" xlink:href="LC705109" xlink:type="simple">LC705109</ext-link>
                </td><td rowspan="1" colspan="1" style="color: #152959">
                  <ext-link xmlns:xlink="http://www.w3.org/1999/xlink" ext-link-type="gen" xlink:href="LC704997" xlink:type="simple">LC704997</ext-link>
                </td></tr></tbody></table></table-wrap></tp:treatment-sec><ref-list><ref id="B4"><mixed-citation xmlns:xlink="http://www.w3.org/1999/xlink" xlink:type="simple"><person-group><name name-style="western"><surname>Alencar</surname><given-names>IDCC</given-names></name><name name-style="western"><surname>Waichert</surname><given-names>C</given-names></name><name name-style="western"><surname>Azevedo</surname><given-names>CO</given-names></name></person-group> (<year>2018</year>) <article-title>Opening Pandora’s box of <tp:taxon-name><tp:taxon-name-part taxon-name-part-type="subfamily">Pristocerinae</tp:taxon-name-part></tp:taxon-name>: Molecular and morphological phylogenies of <italic><tp:taxon-name><tp:taxon-name-part taxon-name-part-type="genus">Apenesia</tp:taxon-name-part></tp:taxon-name></italic> (<tp:taxon-name><tp:taxon-name-part taxon-name-part-type="order">Hymenoptera</tp:taxon-name-part></tp:taxon-name>, <tp:taxon-name><tp:taxon-name-part taxon-name-part-type="family">Bethylidae</tp:taxon-name-part></tp:taxon-name>) reveal several hidden genera.</article-title><source>Systematic Entomology</source><volume>43</volume>(<issue>3</issue>): <fpage>481</fpage>–<lpage>509</lpage>. <ext-link xlink:href="10.1111/syen.12295" ext-link-type="doi" xlink:type="simple">https://doi.org/10.1111/syen.12295</ext-link></mixed-citation></ref><ref id="B35"><mixed-citation xmlns:xlink="http://www.w3.org/1999/xlink" xlink:type="simple"><person-group><name name-style="western"><surname>Terayama</surname><given-names>M</given-names></name><name name-style="western"><surname>Xu</surname><given-names>ZF</given-names></name><name name-style="western"><surname>He</surname><given-names>JH</given-names></name></person-group> (<year>2002</year>) <article-title>Three new species of the genus <italic><tp:taxon-name><tp:taxon-name-part taxon-name-part-type="genus">Acrepyris</tp:taxon-name-part></tp:taxon-name></italic> Kieffer, 1905 (<tp:taxon-name><tp:taxon-name-part taxon-name-part-type="order">Hymenoptera</tp:taxon-name-part></tp:taxon-name>, <tp:taxon-name><tp:taxon-name-part taxon-name-part-type="family">Bethylidae</tp:taxon-name-part></tp:taxon-name>) from China.</article-title><source>Japanese Journal of Systematic Entomology</source><volume>8</volume>: <fpage>81</fpage>–<lpage>86</lpage>.</mixed-citation></ref></ref-list></tp:taxon-treatment>
