# Supplementary material for: ﻿Revision of Taiwanese and Ryukyuan species of Pristepyris Kieffer, 1905, with description of a new species (Hymenoptera, Bethylidae)
Source: Zookeys. 2022 May 19;1102:1–42. doi: 10.3897/zookeys.1102.84953 (PMC9848667; doi:10.3897/zookeys.1102.84953)
Supplement: XML Treatment for Pristepyris ishigakiensis [file zookeys.1102.84953-treatment2.xml]

<!DOCTYPE tp:taxon-treatment
  PUBLIC "-//TaxonX//DTD Taxonomic Treatment Publishing DTD v0 20100105//EN" "tax-treatment-NSO.dtd">
<tp:taxon-treatment xmlns:tp="http://www.plazi.org/taxpub"><tp:treatment-meta><kwd-group><label>Taxon classification</label><kwd>
                  <named-content content-type="kingdom">Animalia</named-content>
                </kwd><kwd>
                  <named-content content-type="order">Hymenoptera</named-content>
                </kwd><kwd>
                  <named-content content-type="family">Bethylidae</named-content>
                </kwd></kwd-group><mixed-citation publication-type="journal"><person-group><name><surname>Liao</surname><given-names>Hauchuan</given-names></name><name><surname>Terayama</surname><given-names>Mamoru</given-names></name><name><surname>Eguchi</surname><given-names>Katsuyuki</given-names></name></person-group><article-title>﻿Revision of Taiwanese and Ryukyuan species of <italic><tp:taxon-name><tp:taxon-name-part taxon-name-part-type="genus" reg="Pristepyris">Pristepyris</tp:taxon-name-part></tp:taxon-name></italic> Kieffer, 1905, with description of a new species (<tp:taxon-name><tp:taxon-name-part taxon-name-part-type="order">Hymenoptera</tp:taxon-name-part></tp:taxon-name>, <tp:taxon-name><tp:taxon-name-part taxon-name-part-type="family">Bethylidae</tp:taxon-name-part></tp:taxon-name>)</article-title><source>Zookeys</source><day>19</day><month>05</month><year>2022</year><volume>1102</volume><fpage>1</fpage><lpage>42</lpage><pub-id pub-id-type="doi">10.3897/zookeys.1102.84953</pub-id></mixed-citation></tp:treatment-meta><tp:nomenclature><label>﻿</label><tp:taxon-name>
                <object-id xmlns:xlink="http://www.w3.org/1999/xlink" content-type="arpha" xlink:type="simple">98751E60-B4E9-513F-B191-9CC885D22DAD</object-id>
                <tp:taxon-name-part taxon-name-part-type="genus" reg="Pristepyris">Pristepyris</tp:taxon-name-part>
                <tp:taxon-name-part taxon-name-part-type="species" reg="ishigakiensis">ishigakiensis</tp:taxon-name-part>
              </tp:taxon-name><tp:taxon-authority>(Yasumatsu, 1955)</tp:taxon-authority><xref ref-type="fig" rid="F6">Figs 6</xref><xref ref-type="fig" rid="F7">, 7</xref><xref ref-type="table" rid="T1">; Table 1</xref><tp:nomenclature-citation-list><tp:nomenclature-citation><tp:taxon-name>
                    <tp:taxon-name-part taxon-name-part-type="genus" reg="Pristocera">Pristocera</tp:taxon-name-part>
                    <tp:taxon-name-part taxon-name-part-type="species" reg="japonica">japonica</tp:taxon-name-part>
                    <tp:taxon-name-part taxon-name-part-type="subspecies" reg="ishigakiensis">ishigakiensis</tp:taxon-name-part>
                  </tp:taxon-name><comment>Yasumatsu, 1955: 245. Holotype (male, KUF), type loc.: Kainan, Ishigaki-jima, Ryukyu Is., Japan. <tp:taxon-name><tp:taxon-name-part taxon-name-part-type="genus" reg="Acrepyris">Acrepyris</tp:taxon-name-part><tp:taxon-name-part taxon-name-part-type="species" reg="japonica">japonica</tp:taxon-name-part><tp:taxon-name-part taxon-name-part-type="subspecies" reg="ishigakiensis">ishigakiensis</tp:taxon-name-part></tp:taxon-name>: Terayama, 1996: 595 (genus transfer). <tp:taxon-name><tp:taxon-name-part taxon-name-part-type="genus" reg="Acrepyris">Acrepyris</tp:taxon-name-part><tp:taxon-name-part taxon-name-part-type="species" reg="ishigakiensis">ishigakiensis</tp:taxon-name-part></tp:taxon-name>: Terayama, 1999: 103 (raised to species). <tp:taxon-name><tp:taxon-name-part taxon-name-part-type="genus" reg="Pristepyris">Pristepyris</tp:taxon-name-part><tp:taxon-name-part taxon-name-part-type="species" reg="ishigakiensis">ishigakiensis</tp:taxon-name-part></tp:taxon-name>: <xref ref-type="bibr" rid="B8">Azevedo et al. 2018</xref>: 104 (genus transfer).</comment></tp:nomenclature-citation></tp:nomenclature-citation-list></tp:nomenclature><tp:treatment-sec sec-type="Male diagnosis" id="SECID0EDRBK"><title>Male diagnosis.</title><p><abbrev xmlns:xlink="http://www.w3.org/1999/xlink" xlink:title="total body length" id="ABBRID0EJRBK" xlink:type="simple">TL</abbrev> ≈ 6.3–8.0 mm. <abbrev xmlns:xlink="http://www.w3.org/1999/xlink" xlink:title="head length" id="ABBRID0ENRBK" xlink:type="simple">HL</abbrev>/<abbrev xmlns:xlink="http://www.w3.org/1999/xlink" xlink:title="maximum width of head including compound eyes" id="ABBRID0ERRBK" xlink:type="simple">HW</abbrev> × 100 = 95–100. Frons and vertex with deep foveolae (ca. 0.05–0.06 mm in diameter), of which intervals are smooth and shining and narrower than diameter of foveolae. Anterior clypeal margin nearly straight medially. Mandible with five apical teeth. Transverse pronotal carina present. Cervical pronotal area in lateral view forming an angulate corner. <abbrev xmlns:xlink="http://www.w3.org/1999/xlink" xlink:title="length of the metapectal-propodeal complex, measured from the junction of the transverse anterior carina and median carina to the posteriormost of the metapectal-propodeal complex" id="ABBRID0EVRBK" xlink:type="simple">LP</abbrev>/<abbrev xmlns:xlink="http://www.w3.org/1999/xlink" xlink:title="width of the metapectal-propodeal complex, measured along the transverse line passing the anteriormost points of the propodeal spiracles" id="ABBRID0EZRBK" xlink:type="simple">WP</abbrev> = 1.10–1.16. Metapostnotal median carina incomplete posteriorly. Tergum II with longitudinal sulcus and ridge, sternum II with very weak longitudinal median carina or absent. Apical margin of hypopygium straight medially. Apical lobe of aedeagus in lateral view elongate and lobate, directed posteriad, weakly curved ventrad at apex.</p></tp:treatment-sec><tp:treatment-sec sec-type="Female diagnosis" id="SECID0E4RBK"><title>Female diagnosis.</title><p>Unknown.</p></tp:treatment-sec><tp:treatment-sec sec-type="description" id="SECID0ECSBK"><title>Male redescription.</title><p>Full description was given by <xref ref-type="bibr" rid="B37">Yasumatsu (1955)</xref> and <xref ref-type="bibr" rid="B33">Terayama (1999)</xref>. Additional information as below.</p><p><bold><italic>Head</italic>.</bold><abbrev xmlns:xlink="http://www.w3.org/1999/xlink" xlink:title="head length" id="ABBRID0EXSBK" xlink:type="simple">HL</abbrev>/<abbrev xmlns:xlink="http://www.w3.org/1999/xlink" xlink:title="maximum width of head including compound eyes" id="ABBRID0E2SBK" xlink:type="simple">HW</abbrev>×100 = 95–100 (98 in holotype). Frons and vertex with deep foveolae (ca. 0.05–0.06 mm in diameter), of which intervals are smooth and usually narrower than diameter of foveolae. Occipital carina present. Clypeus roundly produced anteriad; median clypeal carina moderately distinct, almost reaching anterior clypeal margin; anterior clypeal margin weakly incurved medially (Fig. <xref ref-type="fig" rid="F4">4C</xref>). Compound eye large and convex, with sparse thin erect setae. Mandible with five teeth.</p><p><bold><italic>Mesosoma</italic>.</bold> Dorsal area of pronotum smooth and shining, with deep foveolae; distinct transverse pronotal carinae present (arrow in Fig. <xref ref-type="fig" rid="F6">6F</xref>); cervical pronotal area in lateral view forming an angulate corner (arrow in Fig. <xref ref-type="fig" rid="F6">6D</xref>). Mesopleuron elongate; anterior, upper and lower fovea distinct; acropleural area smooth and shining, with sparse and small foveolae. Mesopleural pit absent. Mesodiscrimen concave, with weak median carina. Metasternum with metafurcal pit. Lateral face of metapectal-propodeal complex irregularly rugose entirely. Metapectal-propodeal complex in dorsal view with <abbrev xmlns:xlink="http://www.w3.org/1999/xlink" xlink:title="length of the metapectal-propodeal complex, measured from the junction of the transverse anterior carina and median carina to the posteriormost of the metapectal-propodeal complex" id="ABBRID0ESTBK" xlink:type="simple">LP</abbrev>/<abbrev xmlns:xlink="http://www.w3.org/1999/xlink" xlink:title="width of the metapectal-propodeal complex, measured along the transverse line passing the anteriormost points of the propodeal spiracles" id="ABBRID0EWTBK" xlink:type="simple">WP</abbrev> = 1.10–1.16, with lateral margins subparallel and slightly convex; metapostnotal median carina distinct, but incomplete posteriorly; submedian rugae irregularly running and incomplete posteriorly; sublateral margin incomplete posteriorly; posterior transverse margin indistinct or distinctly extending to spiracle (Fig. <xref ref-type="fig" rid="F6">6E</xref>); dorsomedian and dorsolateral faces weakly rugoso-scabrous; median portion of propodeal declivity transversely rugoso-scabrous. Forewing with r-m<sub>2</sub> flexion line (arrows in Fig. <xref ref-type="fig" rid="F6">6G</xref>), without R<sub>2</sub> and 2M1<sub>2</sub> flexion line. Hindwing with five distal hamuli. Tarsal claws bifid, with thin and curved apical teeth.</p><fig id="F6" position="float" orientation="portrait"><object-id xmlns:xlink="http://www.w3.org/1999/xlink" content-type="doi" xlink:type="simple">10.3897/zookeys.1102.84953.figure6</object-id><object-id xmlns:xlink="http://www.w3.org/1999/xlink" content-type="arpha" xlink:type="simple">28B8B0CE-CB2A-5A4A-A2D4-D78B737A4958</object-id><label>Figure 6.</label><caption><p><italic><tp:taxon-name><tp:taxon-name-part taxon-name-part-type="genus" reg="Pristepyris">Pristepyris</tp:taxon-name-part><tp:taxon-name-part taxon-name-part-type="species" reg="ishigakiensis">ishigakiensis</tp:taxon-name-part></tp:taxon-name></italic>, male, A–E, G, H, JI170808_34, F, TH190717_42 <bold>A</bold> head in full-face view <bold>B</bold> antenna (right) <bold>C</bold> mandible <bold>D</bold> mesosoma in lateral view; arrow indicating an angulate corner present on cervical pronotal area <bold>E</bold> mesosoma in dorsal view; arrows indicating posterior transverse margin extending to spiracle <bold>F</bold> mesosoma in dorsal view; arrow indicating transverse pronotal carina present <bold>G</bold> forewing <bold>H</bold> hindwing. Scale bars: 0.5 mm.</p></caption><graphic xmlns:xlink="http://www.w3.org/1999/xlink" xlink:href="zookeys-1102-001_article-84953__-g006.jpg" position="float" orientation="portrait" xlink:type="simple" id="oo_686034.jpg"><uri content-type="original_file" xlink:type="simple">https://binary.pensoft.net/fig/686034</uri></graphic></fig><p><bold><italic>Metasoma</italic>.</bold> Tergum II with longitudinal sulcus and ridge; sternum II with very weak longitudinal median carina or absent. Hypopygium (subgenital plate) with spiculum much longer than S9ala; apical margin straight medially; ventral face of apicomedian part with relatively dense setae. Gonostipes glabrous, unfused to harpe. Harpe in ventral view elongated, slightly curved inward, with blunt apex, entirely covered with setae which increase in length toward apex; median basal portion with concavity which accommodates digitus and cuspis. Cuspis lobate and extending laterad, curled, with short, thick, conical setae near apex; subbasal part facing digitus with short and thin hairs. Digitus extending laterad, curled; lateral face with short, thick, conical setae at apex. Apical lobe of aedeagus in lateral view elongate and lobate, directed posteriad, weakly curved ventrad at apex.</p><fig id="F7" position="float" orientation="portrait"><object-id xmlns:xlink="http://www.w3.org/1999/xlink" content-type="doi" xlink:type="simple">10.3897/zookeys.1102.84953.figure7</object-id><object-id xmlns:xlink="http://www.w3.org/1999/xlink" content-type="arpha" xlink:type="simple">B60380C3-C097-56A8-AF08-1A7A2CF1859C</object-id><label>Figure 7.</label><caption><p><italic><tp:taxon-name><tp:taxon-name-part taxon-name-part-type="genus" reg="Pristepyris">Pristepyris</tp:taxon-name-part><tp:taxon-name-part taxon-name-part-type="species" reg="ishigakiensis">ishigakiensis</tp:taxon-name-part></tp:taxon-name></italic>, male genitalia, TH191007_40 <bold>A</bold> hypopygium <bold>B, C</bold> genitalia in ventral view <bold>D</bold> apical lobe in outer-lateral view. Scale bars: 0.2 mm.</p></caption><graphic xmlns:xlink="http://www.w3.org/1999/xlink" xlink:href="zookeys-1102-001_article-84953__-g007.jpg" position="float" orientation="portrait" xlink:type="simple" id="oo_686035.jpg"><uri content-type="original_file" xlink:type="simple">https://binary.pensoft.net/fig/686035</uri></graphic></fig></tp:treatment-sec><tp:treatment-sec sec-type="description" id="SECID0EVWBK"><title>Female description.</title><p>Unknown.</p></tp:treatment-sec><tp:treatment-sec sec-type="material" id="SECID0E1WBK"><title>Material examined.</title><p><bold>Japan: Ishigaki</bold>–<bold>jima.</bold> 3 males (JI170808_30, 33, 34); Mt. Omoto, <named-content xmlns:xlink="http://www.w3.org/1999/xlink" content-type="dwc:verbatimCoordinates" xlink:type="simple"><named-content content-type="geo-json" specific-use="{&#34;type&#34;:&#34;Point&#34;,&#34;coordinates&#34;:[124.098889,24.441944]}" id="NCID0EHXBK" xlink:type="simple">24°26'31"N, 124°05'56"E</named-content></named-content>, 93 m alt.; Hauchuan Liao leg. (sweeping); 12/VIII/2017. 1 male (JI170808_36); Mt. Yarabu, <named-content xmlns:xlink="http://www.w3.org/1999/xlink" content-type="dwc:verbatimCoordinates" xlink:type="simple"><named-content content-type="geo-json" specific-use="{&#34;type&#34;:&#34;Point&#34;,&#34;coordinates&#34;:[124.092222,24.439444]}" id="NCID0EPXBK" xlink:type="simple">24°26'22"N, 124°05'32"E</named-content></named-content>, 154 m alt.; Hauchuan Liao leg. (sweeping); 13/VIII/2017. <bold>Taiwan: N. Taiwan.</bold> 1 male (TT91007_06); Dagoushi Park, Taipei City, <named-content xmlns:xlink="http://www.w3.org/1999/xlink" content-type="dwc:verbatimCoordinates" xlink:type="simple"><named-content content-type="geo-json" specific-use="{&#34;type&#34;:&#34;Point&#34;,&#34;coordinates&#34;:[121.593889,25.088889]}" id="NCID0EZXBK" xlink:type="simple">25°05'20"N, 121°35'38"E</named-content></named-content>, 81 m alt.; Hauchuan Liao leg. (sweeping); 9/X/2019. <bold>E. Taiwan.</bold> 5 males (TH191007_27, 37, 40, 41, 42); TsoTsang Trail, Hualien County, <named-content xmlns:xlink="http://www.w3.org/1999/xlink" content-type="dwc:verbatimCoordinates" xlink:type="simple"><named-content content-type="geo-json" specific-use="{&#34;type&#34;:&#34;Point&#34;,&#34;coordinates&#34;:[121.571667,24.014722]}" id="NCID0EDYBK" xlink:type="simple">24°00'53"N, 121°34'18"E</named-content></named-content>, 266 m alt.; Hauchuan Liao leg. (sweeping); 24/X/2019. <bold>S. Taiwan.</bold> 1 male (TP171019_10); Baoli Experimental Forest, Pingtung County, <named-content xmlns:xlink="http://www.w3.org/1999/xlink" content-type="dwc:verbatimCoordinates" xlink:type="simple"><named-content content-type="geo-json" specific-use="{&#34;type&#34;:&#34;Point&#34;,&#34;coordinates&#34;:[120.764167,24.070833]}" id="NCID0ENYBK" xlink:type="simple">24°04'15"N, 120°45'51"E</named-content></named-content>, 79 m alt.; Hauchuan Liao leg. (sweeping); 22/X/2017.</p></tp:treatment-sec><tp:treatment-sec sec-type="Taxonomic remarks" id="SECID0ESYBK"><title>Taxonomic remarks.</title><p>In our collection, a specimen from Ishigaki–jima Island has the posterior transverse margin of metapectal-propodeal complex that is distinct and extends to spiracle distinctly (Fig. <xref ref-type="fig" rid="F6">6E</xref>) and the other specimens have the margin that is indistinct as in the original description (Fig. <xref ref-type="fig" rid="F6">6F</xref>). However, there are no remarkable differences between the two forms in male genital morphology and in both the 28S and <abbrev xmlns:xlink="http://www.w3.org/1999/xlink" xlink:title="Mitochondrial cytochrome oxidase subunit 1" id="ABBRID0EAZBK" xlink:type="simple">COI</abbrev> sequences. This fact suggests the conspecificity of the two forms (these are likely geographic variations of a single species).</p></tp:treatment-sec><tp:treatment-sec sec-type="distribution" id="SECID0EEZBK"><title>Distribution and habitat.</title><p>Southern Ryukyus (<xref ref-type="bibr" rid="B34">Terayama 2006</xref>), from the north to south of Taiwan (new to Taiwan); evergreen broadleaf forest.</p></tp:treatment-sec><tp:treatment-sec><!--Section generated to contain objects referenced in tp:taxon-treatment.--><table-wrap id="T1" position="float" orientation="portrait"><label>Table 1.</label><caption><p>Data of specimens used for molecular phylogenetic analysis. The data of the morphospecies name labelled “IA” were taken by <xref ref-type="bibr" rid="B4">Alencar et al. (2018)</xref>. <abbrev xmlns:xlink="http://www.w3.org/1999/xlink" xlink:title="Australia" id="ABBRID0EPMAE" xlink:type="simple">AU</abbrev> = Australia, <abbrev xmlns:xlink="http://www.w3.org/1999/xlink" xlink:title="Brazil" id="ABBRID0ETMAE" xlink:type="simple">BR</abbrev> = Brazil, <abbrev xmlns:xlink="http://www.w3.org/1999/xlink" xlink:title="Japan" id="ABBRID0EXMAE" xlink:type="simple">JP</abbrev> = Japan, <abbrev xmlns:xlink="http://www.w3.org/1999/xlink" xlink:title="Kenya" id="ABBRID0E2MAE" xlink:type="simple">KY</abbrev> = Kenya, <abbrev xmlns:xlink="http://www.w3.org/1999/xlink" xlink:title="Madagascar" id="ABBRID0E6MAE" xlink:type="simple">MA</abbrev> = Madagascar,<abbrev xmlns:xlink="http://www.w3.org/1999/xlink" xlink:title="Nigeria" id="ABBRID0EDNAE" xlink:type="simple">NI</abbrev> = Nigeria, <abbrev xmlns:xlink="http://www.w3.org/1999/xlink" xlink:title="Papua New Guinea" id="ABBRID0EHNAE" xlink:type="simple">PNG</abbrev> = Papua New Guinea, <abbrev xmlns:xlink="http://www.w3.org/1999/xlink" xlink:title="Thailand" id="ABBRID0ELNAE" xlink:type="simple">TH</abbrev> = Thailand, <abbrev xmlns:xlink="http://www.w3.org/1999/xlink" xlink:title="Taiwan" id="ABBRID0EPNAE" xlink:type="simple">TW</abbrev> = Taiwan.</p></caption><table id="TID0E2EAI" rules="all"><tbody><tr><th rowspan="2" colspan="1">Specimen no.</th><th rowspan="2" colspan="1">Country</th><th rowspan="2" colspan="1">Morphospecies</th><th rowspan="2" colspan="1">Sex</th><th rowspan="2" colspan="1">Coordinates</th><th rowspan="1" colspan="2">Accession number</th></tr><tr><th rowspan="1" colspan="1">28S</th><th rowspan="1" colspan="1">
                  <abbrev xmlns:xlink="http://www.w3.org/1999/xlink" xlink:title="Mitochondrial cytochrome oxidase subunit 1" id="ABBRID0ESOAE" xlink:type="simple">COI</abbrev>
                </th></tr><tr><td rowspan="1" colspan="7">
                  <bold>
                    <italic>
                      <tp:taxon-name><tp:taxon-name-part taxon-name-part-type="genus" reg="Pristepyris">Pristepyris</tp:taxon-name-part></tp:taxon-name>
                    </italic>
                  </bold>
                </td></tr><tr><td rowspan="1" colspan="1">JI170808_30</td><td rowspan="1" colspan="1">
                  <abbrev xmlns:xlink="http://www.w3.org/1999/xlink" xlink:title="Japan" id="ABBRID0ENPAE" xlink:type="simple">JP</abbrev>
                </td><td rowspan="1" colspan="1">
                  <italic>
                    <tp:taxon-name><tp:taxon-name-part taxon-name-part-type="genus" reg="Pristepyris">P.</tp:taxon-name-part><tp:taxon-name-part taxon-name-part-type="species" reg="ishigakiensis">ishigakiensis</tp:taxon-name-part></tp:taxon-name>
                  </italic>
                </td><td rowspan="1" colspan="1">M</td><td rowspan="1" colspan="1">
                  <named-content xmlns:xlink="http://www.w3.org/1999/xlink" content-type="dwc:verbatimCoordinates" xlink:type="simple">
                    <named-content content-type="geo-json" specific-use="{&#34;type&#34;:&#34;Point&#34;,&#34;coordinates&#34;:[124.083333,24.433333]}" id="NCID0EKQAE" xlink:type="simple">24°26'N, 124°05'E</named-content>
                  </named-content>
                </td><td rowspan="1" colspan="1" style="color: #152959">
                  <ext-link xmlns:xlink="http://www.w3.org/1999/xlink" ext-link-type="gen" xlink:href="LC705070" xlink:type="simple">LC705070</ext-link>
                </td><td rowspan="1" colspan="1" style="color: #152959">
                  <ext-link xmlns:xlink="http://www.w3.org/1999/xlink" ext-link-type="gen" xlink:href="LC704953" xlink:type="simple">LC704953</ext-link>
                </td></tr><tr><td rowspan="1" colspan="1">JI170808_33</td><td rowspan="1" colspan="1">
                  <abbrev xmlns:xlink="http://www.w3.org/1999/xlink" xlink:title="Japan" id="ABBRID0ELRAE" xlink:type="simple">JP</abbrev>
                </td><td rowspan="1" colspan="1">
                  <italic>
                    <tp:taxon-name><tp:taxon-name-part taxon-name-part-type="genus" reg="Pristepyris">P.</tp:taxon-name-part><tp:taxon-name-part taxon-name-part-type="species" reg="ishigakiensis">ishigakiensis</tp:taxon-name-part></tp:taxon-name>
                  </italic>
                </td><td rowspan="1" colspan="1">M</td><td rowspan="1" colspan="1">
                  <named-content xmlns:xlink="http://www.w3.org/1999/xlink" content-type="dwc:verbatimCoordinates" xlink:type="simple">
                    <named-content content-type="geo-json" specific-use="{&#34;type&#34;:&#34;Point&#34;,&#34;coordinates&#34;:[124.083333,24.433333]}" id="NCID0EISAE" xlink:type="simple">24°26'N, 124°05'E</named-content>
                  </named-content>
                </td><td rowspan="1" colspan="1" style="color: #152959">
                  <ext-link xmlns:xlink="http://www.w3.org/1999/xlink" ext-link-type="gen" xlink:href="LC705067" xlink:type="simple">LC705067</ext-link>
                </td><td rowspan="1" colspan="1" style="color: #152959">
                  <ext-link xmlns:xlink="http://www.w3.org/1999/xlink" ext-link-type="gen" xlink:href="LC704954" xlink:type="simple">LC704954</ext-link>
                </td></tr><tr><td rowspan="1" colspan="1">JI170808_34</td><td rowspan="1" colspan="1">
                  <abbrev xmlns:xlink="http://www.w3.org/1999/xlink" xlink:title="Japan" id="ABBRID0EJTAE" xlink:type="simple">JP</abbrev>
                </td><td rowspan="1" colspan="1">
                  <italic>
                    <tp:taxon-name><tp:taxon-name-part taxon-name-part-type="genus" reg="Pristepyris">P.</tp:taxon-name-part><tp:taxon-name-part taxon-name-part-type="species" reg="ishigakiensis">ishigakiensis</tp:taxon-name-part></tp:taxon-name>
                  </italic>
                </td><td rowspan="1" colspan="1">M</td><td rowspan="1" colspan="1">
                  <named-content xmlns:xlink="http://www.w3.org/1999/xlink" content-type="dwc:verbatimCoordinates" xlink:type="simple">
                    <named-content content-type="geo-json" specific-use="{&#34;type&#34;:&#34;Point&#34;,&#34;coordinates&#34;:[124.083333,24.433333]}" id="NCID0EGUAE" xlink:type="simple">24°26'N, 124°05'E</named-content>
                  </named-content>
                </td><td rowspan="1" colspan="1" style="color: #152959">
                  <ext-link xmlns:xlink="http://www.w3.org/1999/xlink" ext-link-type="gen" xlink:href="LC705068" xlink:type="simple">LC705068</ext-link>
                </td><td rowspan="1" colspan="1" style="color: #152959">
                  <ext-link xmlns:xlink="http://www.w3.org/1999/xlink" ext-link-type="gen" xlink:href="LC704955" xlink:type="simple">LC704955</ext-link>
                </td></tr><tr><td rowspan="1" colspan="1">JI170808_36</td><td rowspan="1" colspan="1">
                  <abbrev xmlns:xlink="http://www.w3.org/1999/xlink" xlink:title="Japan" id="ABBRID0EHVAE" xlink:type="simple">JP</abbrev>
                </td><td rowspan="1" colspan="1">
                  <italic>
                    <tp:taxon-name><tp:taxon-name-part taxon-name-part-type="genus" reg="Pristepyris">P.</tp:taxon-name-part><tp:taxon-name-part taxon-name-part-type="species" reg="ishigakiensis">ishigakiensis</tp:taxon-name-part></tp:taxon-name>
                  </italic>
                </td><td rowspan="1" colspan="1">M</td><td rowspan="1" colspan="1">
                  <named-content xmlns:xlink="http://www.w3.org/1999/xlink" content-type="dwc:verbatimCoordinates" xlink:type="simple">
                    <named-content content-type="geo-json" specific-use="{&#34;type&#34;:&#34;Point&#34;,&#34;coordinates&#34;:[124.083333,24.433333]}" id="NCID0EEWAE" xlink:type="simple">24°26'N, 124°05'E</named-content>
                  </named-content>
                </td><td rowspan="1" colspan="1" style="color: #152959">
                  <ext-link xmlns:xlink="http://www.w3.org/1999/xlink" ext-link-type="gen" xlink:href="LC705069" xlink:type="simple">LC705069</ext-link>
                </td><td rowspan="1" colspan="1" style="color: #152959">
                  <ext-link xmlns:xlink="http://www.w3.org/1999/xlink" ext-link-type="gen" xlink:href="LC704956" xlink:type="simple">LC704956</ext-link>
                </td></tr><tr><td rowspan="1" colspan="1">TP171019_10</td><td rowspan="1" colspan="1">
                  <abbrev xmlns:xlink="http://www.w3.org/1999/xlink" xlink:title="Taiwan" id="ABBRID0EFXAE" xlink:type="simple">TW</abbrev>
                </td><td rowspan="1" colspan="1">
                  <italic>
                    <tp:taxon-name><tp:taxon-name-part taxon-name-part-type="genus" reg="Pristepyris">P.</tp:taxon-name-part><tp:taxon-name-part taxon-name-part-type="species" reg="ishigakiensis">ishigakiensis</tp:taxon-name-part></tp:taxon-name>
                  </italic>
                </td><td rowspan="1" colspan="1">M</td><td rowspan="1" colspan="1">
                  <named-content xmlns:xlink="http://www.w3.org/1999/xlink" content-type="dwc:verbatimCoordinates" xlink:type="simple">
                    <named-content content-type="geo-json" specific-use="{&#34;type&#34;:&#34;Point&#34;,&#34;coordinates&#34;:[120.766667,24.066667]}" id="NCID0ECYAE" xlink:type="simple">24°04'N, 120°46'E</named-content>
                  </named-content>
                </td><td rowspan="1" colspan="1" style="color: #152959">
                  <ext-link xmlns:xlink="http://www.w3.org/1999/xlink" ext-link-type="gen" xlink:href="LC705075" xlink:type="simple">LC705075</ext-link>
                </td><td rowspan="1" colspan="1" style="color: #152959">
                  <ext-link xmlns:xlink="http://www.w3.org/1999/xlink" ext-link-type="gen" xlink:href="LC704961" xlink:type="simple">LC704961</ext-link>
                </td></tr><tr><td rowspan="1" colspan="1">TH171007_37</td><td rowspan="1" colspan="1">
                  <abbrev xmlns:xlink="http://www.w3.org/1999/xlink" xlink:title="Taiwan" id="ABBRID0EDZAE" xlink:type="simple">TW</abbrev>
                </td><td rowspan="1" colspan="1">
                  <italic>
                    <tp:taxon-name><tp:taxon-name-part taxon-name-part-type="genus" reg="Pristepyris">P.</tp:taxon-name-part><tp:taxon-name-part taxon-name-part-type="species" reg="ishigakiensis">ishigakiensis</tp:taxon-name-part></tp:taxon-name>
                  </italic>
                </td><td rowspan="1" colspan="1">M</td><td rowspan="1" colspan="1">
                  <named-content xmlns:xlink="http://www.w3.org/1999/xlink" content-type="dwc:verbatimCoordinates" xlink:type="simple">
                    <named-content content-type="geo-json" specific-use="{&#34;type&#34;:&#34;Point&#34;,&#34;coordinates&#34;:[121.550000,23.816667]}" id="NCID0EA1AE" xlink:type="simple">23°49'N, 121°33'E</named-content>
                  </named-content>
                </td><td rowspan="1" colspan="1" style="color: #152959">
                  <ext-link xmlns:xlink="http://www.w3.org/1999/xlink" ext-link-type="gen" xlink:href="LC705071" xlink:type="simple">LC705071</ext-link>
                </td><td rowspan="1" colspan="1" style="color: #152959">
                  <ext-link xmlns:xlink="http://www.w3.org/1999/xlink" ext-link-type="gen" xlink:href="LC704957" xlink:type="simple">LC704957</ext-link>
                </td></tr><tr><td rowspan="1" colspan="1">TH171007_40</td><td rowspan="1" colspan="1">
                  <abbrev xmlns:xlink="http://www.w3.org/1999/xlink" xlink:title="Taiwan" id="ABBRID0EB2AE" xlink:type="simple">TW</abbrev>
                </td><td rowspan="1" colspan="1">
                  <italic>
                    <tp:taxon-name><tp:taxon-name-part taxon-name-part-type="genus" reg="Pristepyris">P.</tp:taxon-name-part><tp:taxon-name-part taxon-name-part-type="species" reg="ishigakiensis">ishigakiensis</tp:taxon-name-part></tp:taxon-name>
                  </italic>
                </td><td rowspan="1" colspan="1">M</td><td rowspan="1" colspan="1">
                  <named-content xmlns:xlink="http://www.w3.org/1999/xlink" content-type="dwc:verbatimCoordinates" xlink:type="simple">
                    <named-content content-type="geo-json" specific-use="{&#34;type&#34;:&#34;Point&#34;,&#34;coordinates&#34;:[121.550000,23.816667]}" id="NCID0E52AE" xlink:type="simple">23°49'N, 121°33'E</named-content>
                  </named-content>
                </td><td rowspan="1" colspan="1" style="color: #152959">
                  <ext-link xmlns:xlink="http://www.w3.org/1999/xlink" ext-link-type="gen" xlink:href="LC705072" xlink:type="simple">LC705072</ext-link>
                </td><td rowspan="1" colspan="1" style="color: #152959">
                  <ext-link xmlns:xlink="http://www.w3.org/1999/xlink" ext-link-type="gen" xlink:href="LC704958" xlink:type="simple">LC704958</ext-link>
                </td></tr><tr><td rowspan="1" colspan="1">TH171007_41</td><td rowspan="1" colspan="1">
                  <abbrev xmlns:xlink="http://www.w3.org/1999/xlink" xlink:title="Taiwan" id="ABBRID0E63AE" xlink:type="simple">TW</abbrev>
                </td><td rowspan="1" colspan="1">
                  <italic>
                    <tp:taxon-name><tp:taxon-name-part taxon-name-part-type="genus" reg="Pristepyris">P.</tp:taxon-name-part><tp:taxon-name-part taxon-name-part-type="species" reg="ishigakiensis">ishigakiensis</tp:taxon-name-part></tp:taxon-name>
                  </italic>
                </td><td rowspan="1" colspan="1">M</td><td rowspan="1" colspan="1">
                  <named-content xmlns:xlink="http://www.w3.org/1999/xlink" content-type="dwc:verbatimCoordinates" xlink:type="simple">
                    <named-content content-type="geo-json" specific-use="{&#34;type&#34;:&#34;Point&#34;,&#34;coordinates&#34;:[121.550000,23.816667]}" id="NCID0E34AE" xlink:type="simple">23°49'N, 121°33'E</named-content>
                  </named-content>
                </td><td rowspan="1" colspan="1" style="color: #152959">
                  <ext-link xmlns:xlink="http://www.w3.org/1999/xlink" ext-link-type="gen" xlink:href="LC705073" xlink:type="simple">LC705073</ext-link>
                </td><td rowspan="1" colspan="1" style="color: #152959">
                  <ext-link xmlns:xlink="http://www.w3.org/1999/xlink" ext-link-type="gen" xlink:href="LC704959" xlink:type="simple">LC704959</ext-link>
                </td></tr><tr><td rowspan="1" colspan="1">TH171007_42</td><td rowspan="1" colspan="1">
                  <abbrev xmlns:xlink="http://www.w3.org/1999/xlink" xlink:title="Taiwan" id="ABBRID0E45AE" xlink:type="simple">TW</abbrev>
                </td><td rowspan="1" colspan="1">
                  <italic>
                    <tp:taxon-name><tp:taxon-name-part taxon-name-part-type="genus" reg="Pristepyris">P.</tp:taxon-name-part><tp:taxon-name-part taxon-name-part-type="species" reg="ishigakiensis">ishigakiensis</tp:taxon-name-part></tp:taxon-name>
                  </italic>
                </td><td rowspan="1" colspan="1">M</td><td rowspan="1" colspan="1">
                  <named-content xmlns:xlink="http://www.w3.org/1999/xlink" content-type="dwc:verbatimCoordinates" xlink:type="simple">
                    <named-content content-type="geo-json" specific-use="{&#34;type&#34;:&#34;Point&#34;,&#34;coordinates&#34;:[121.550000,23.816667]}" id="NCID0E16AE" xlink:type="simple">23°49'N, 121°33'E</named-content>
                  </named-content>
                </td><td rowspan="1" colspan="1" style="color: #152959">
                  <ext-link xmlns:xlink="http://www.w3.org/1999/xlink" ext-link-type="gen" xlink:href="LC705074" xlink:type="simple">LC705074</ext-link>
                </td><td rowspan="1" colspan="1" style="color: #152959">
                  <ext-link xmlns:xlink="http://www.w3.org/1999/xlink" ext-link-type="gen" xlink:href="LC704960" xlink:type="simple">LC704960</ext-link>
                </td></tr><tr><td rowspan="1" colspan="1">JT200820_03</td><td rowspan="1" colspan="1">
                  <abbrev xmlns:xlink="http://www.w3.org/1999/xlink" xlink:title="Japan" id="ABBRID0E3AAG" xlink:type="simple">JP</abbrev>
                </td><td rowspan="1" colspan="1">
                  <italic>
                    <tp:taxon-name><tp:taxon-name-part taxon-name-part-type="genus" reg="Pristepyris">P.</tp:taxon-name-part><tp:taxon-name-part taxon-name-part-type="species" reg="japonicus">japonicus</tp:taxon-name-part></tp:taxon-name>
                  </italic>
                </td><td rowspan="1" colspan="1">M</td><td rowspan="1" colspan="1">
                  <named-content xmlns:xlink="http://www.w3.org/1999/xlink" content-type="dwc:verbatimCoordinates" xlink:type="simple">
                    <named-content content-type="geo-json" specific-use="{&#34;type&#34;:&#34;Point&#34;,&#34;coordinates&#34;:[128.000000,26.566667]}" id="NCID0EZBAG" xlink:type="simple">26°34'N, 128°00'E</named-content>
                  </named-content>
                </td><td rowspan="1" colspan="1" style="color: #152959">
                  <ext-link xmlns:xlink="http://www.w3.org/1999/xlink" ext-link-type="gen" xlink:href="LC705077" xlink:type="simple">LC705077</ext-link>
                </td><td rowspan="1" colspan="1" style="color: #152959">
                  <ext-link xmlns:xlink="http://www.w3.org/1999/xlink" ext-link-type="gen" xlink:href="LC704963" xlink:type="simple">LC704963</ext-link>
                </td></tr><tr><td rowspan="1" colspan="1">TP170606_13</td><td rowspan="1" colspan="1">
                  <abbrev xmlns:xlink="http://www.w3.org/1999/xlink" xlink:title="Taiwan" id="ABBRID0E1CAG" xlink:type="simple">TW</abbrev>
                </td><td rowspan="1" colspan="1"><italic><tp:taxon-name><tp:taxon-name-part taxon-name-part-type="genus" reg="Pristepyris">P.</tp:taxon-name-part><tp:taxon-name-part taxon-name-part-type="species" reg="seqalu">seqalu</tp:taxon-name-part></tp:taxon-name></italic> sp. nov.</td><td rowspan="1" colspan="1">M</td><td rowspan="1" colspan="1">
                  <named-content xmlns:xlink="http://www.w3.org/1999/xlink" content-type="dwc:verbatimCoordinates" xlink:type="simple">
                    <named-content content-type="geo-json" specific-use="{&#34;type&#34;:&#34;Point&#34;,&#34;coordinates&#34;:[120.800000,22.133333]}" id="NCID0EXDAG" xlink:type="simple">22°08'N, 120°48'E</named-content>
                  </named-content>
                </td><td rowspan="1" colspan="1" style="color: #152959">
                  <ext-link xmlns:xlink="http://www.w3.org/1999/xlink" ext-link-type="gen" xlink:href="LC705062" xlink:type="simple">LC705062</ext-link>
                </td><td rowspan="1" colspan="1" style="color: #152959">
                  <ext-link xmlns:xlink="http://www.w3.org/1999/xlink" ext-link-type="gen" xlink:href="LC704964" xlink:type="simple">LC704964</ext-link>
                </td></tr><tr><td rowspan="1" colspan="1">TP170606_26</td><td rowspan="1" colspan="1">
                  <abbrev xmlns:xlink="http://www.w3.org/1999/xlink" xlink:title="Taiwan" id="ABBRID0EYEAG" xlink:type="simple">TW</abbrev>
                </td><td rowspan="1" colspan="1"><italic><tp:taxon-name><tp:taxon-name-part taxon-name-part-type="genus" reg="Pristepyris">P.</tp:taxon-name-part><tp:taxon-name-part taxon-name-part-type="species" reg="seqalu">seqalu</tp:taxon-name-part></tp:taxon-name></italic> sp. nov.</td><td rowspan="1" colspan="1">M</td><td rowspan="1" colspan="1">
                  <named-content xmlns:xlink="http://www.w3.org/1999/xlink" content-type="dwc:verbatimCoordinates" xlink:type="simple">
                    <named-content content-type="geo-json" specific-use="{&#34;type&#34;:&#34;Point&#34;,&#34;coordinates&#34;:[120.800000,22.133333]}" id="NCID0EVFAG" xlink:type="simple">22°08'N, 120°48'E</named-content>
                  </named-content>
                </td><td rowspan="1" colspan="1" style="color: #152959">
                  <ext-link xmlns:xlink="http://www.w3.org/1999/xlink" ext-link-type="gen" xlink:href="LC705063" xlink:type="simple">LC705063</ext-link>
                </td><td rowspan="1" colspan="1" style="color: #152959">
                  <ext-link xmlns:xlink="http://www.w3.org/1999/xlink" ext-link-type="gen" xlink:href="LC704949" xlink:type="simple">LC704949</ext-link>
                </td></tr><tr><td rowspan="1" colspan="1">TN170427_01</td><td rowspan="1" colspan="1">
                  <abbrev xmlns:xlink="http://www.w3.org/1999/xlink" xlink:title="Taiwan" id="ABBRID0EWGAG" xlink:type="simple">TW</abbrev>
                </td><td rowspan="1" colspan="1">
                  <italic>
                    <tp:taxon-name><tp:taxon-name-part taxon-name-part-type="genus" reg="Pristepyris">P.</tp:taxon-name-part><tp:taxon-name-part taxon-name-part-type="species" reg="zhejiangenisis">zhejiangenisis</tp:taxon-name-part></tp:taxon-name>
                  </italic>
                </td><td rowspan="1" colspan="1">F</td><td rowspan="1" colspan="1"/><td rowspan="1" colspan="1" style="color: #152959">
                  <ext-link xmlns:xlink="http://www.w3.org/1999/xlink" ext-link-type="gen" xlink:href="LC705084" xlink:type="simple">LC705084</ext-link>
                </td><td rowspan="1" colspan="1" style="color: #152959">
                  <ext-link xmlns:xlink="http://www.w3.org/1999/xlink" ext-link-type="gen" xlink:href="LC704971" xlink:type="simple">LC704971</ext-link>
                </td></tr><tr><td rowspan="1" colspan="1">TNT171019_04</td><td rowspan="1" colspan="1">
                  <abbrev xmlns:xlink="http://www.w3.org/1999/xlink" xlink:title="Taiwan" id="ABBRID0ELIAG" xlink:type="simple">TW</abbrev>
                </td><td rowspan="1" colspan="1">
                  <italic>
                    <tp:taxon-name><tp:taxon-name-part taxon-name-part-type="genus" reg="Pristepyris">P.</tp:taxon-name-part><tp:taxon-name-part taxon-name-part-type="species" reg="zhejiangenisis">zhejiangenisis</tp:taxon-name-part></tp:taxon-name>
                  </italic>
                </td><td rowspan="1" colspan="1">M</td><td rowspan="1" colspan="1">
                  <named-content xmlns:xlink="http://www.w3.org/1999/xlink" content-type="dwc:verbatimCoordinates" xlink:type="simple">
                    <named-content content-type="geo-json" specific-use="{&#34;type&#34;:&#34;Point&#34;,&#34;coordinates&#34;:[121.550000,24.850000]}" id="NCID0EIJAG" xlink:type="simple">24°51'N, 121°33'E</named-content>
                  </named-content>
                </td><td rowspan="1" colspan="1" style="color: #152959">
                  <ext-link xmlns:xlink="http://www.w3.org/1999/xlink" ext-link-type="gen" xlink:href="LC706441" xlink:type="simple">LC706441</ext-link>
                </td><td rowspan="1" colspan="1" style="color: #152959">
                  <ext-link xmlns:xlink="http://www.w3.org/1999/xlink" ext-link-type="gen" xlink:href="LC704972" xlink:type="simple">LC704972</ext-link>
                </td></tr><tr><td rowspan="1" colspan="1">TNT180504_01</td><td rowspan="1" colspan="1">
                  <abbrev xmlns:xlink="http://www.w3.org/1999/xlink" xlink:title="Taiwan" id="ABBRID0EJKAG" xlink:type="simple">TW</abbrev>
                </td><td rowspan="1" colspan="1">
                  <italic>
                    <tp:taxon-name><tp:taxon-name-part taxon-name-part-type="genus" reg="Pristepyris">P.</tp:taxon-name-part><tp:taxon-name-part taxon-name-part-type="species" reg="zhejiangenisis">zhejiangenisis</tp:taxon-name-part></tp:taxon-name>
                  </italic>
                </td><td rowspan="1" colspan="1">M</td><td rowspan="1" colspan="1">
                  <named-content xmlns:xlink="http://www.w3.org/1999/xlink" content-type="dwc:verbatimCoordinates" xlink:type="simple">
                    <named-content content-type="geo-json" specific-use="{&#34;type&#34;:&#34;Point&#34;,&#34;coordinates&#34;:[121.550000,24.850000]}" id="NCID0EGLAG" xlink:type="simple">24°51'N, 121°33'E</named-content>
                  </named-content>
                </td><td rowspan="1" colspan="1" style="color: #152959">
                  <ext-link xmlns:xlink="http://www.w3.org/1999/xlink" ext-link-type="gen" xlink:href="LC491436" xlink:type="simple">LC491436</ext-link>
                </td><td rowspan="1" colspan="1" style="color: #152959">
                  <ext-link xmlns:xlink="http://www.w3.org/1999/xlink" ext-link-type="gen" xlink:href="LC490571" xlink:type="simple">LC490571</ext-link>
                </td></tr><tr><td rowspan="1" colspan="1">TN190315_24</td><td rowspan="1" colspan="1">
                  <abbrev xmlns:xlink="http://www.w3.org/1999/xlink" xlink:title="Taiwan" id="ABBRID0EHMAG" xlink:type="simple">TW</abbrev>
                </td><td rowspan="1" colspan="1">
                  <italic>
                    <tp:taxon-name><tp:taxon-name-part taxon-name-part-type="genus" reg="Pristepyris">P.</tp:taxon-name-part><tp:taxon-name-part taxon-name-part-type="species" reg="zhejiangenisis">zhejiangenisis</tp:taxon-name-part></tp:taxon-name>
                  </italic>
                </td><td rowspan="1" colspan="1">M</td><td rowspan="1" colspan="1">
                  <named-content xmlns:xlink="http://www.w3.org/1999/xlink" content-type="dwc:verbatimCoordinates" xlink:type="simple">
                    <named-content content-type="geo-json" specific-use="{&#34;type&#34;:&#34;Point&#34;,&#34;coordinates&#34;:[120.933333,23.850000]}" id="NCID0EENAG" xlink:type="simple">23°51'N, 120°56'E</named-content>
                  </named-content>
                </td><td rowspan="1" colspan="1" style="color: #152959">
                  <ext-link xmlns:xlink="http://www.w3.org/1999/xlink" ext-link-type="gen" xlink:href="LC704973" xlink:type="simple">LC704973</ext-link>
                </td><td rowspan="1" colspan="1" style="color: #152959">
                  <ext-link xmlns:xlink="http://www.w3.org/1999/xlink" ext-link-type="gen" xlink:href="LC704973" xlink:type="simple">LC704973</ext-link>
                </td></tr><tr><td rowspan="1" colspan="1">JM190717_31</td><td rowspan="1" colspan="1">
                  <abbrev xmlns:xlink="http://www.w3.org/1999/xlink" xlink:title="Japan" id="ABBRID0EFOAG" xlink:type="simple">JP</abbrev>
                </td><td rowspan="1" colspan="1">
                  <italic>
                    <tp:taxon-name><tp:taxon-name-part taxon-name-part-type="genus" reg="Pristepyris">P.</tp:taxon-name-part><tp:taxon-name-part taxon-name-part-type="species" reg="zhejiangenisis">zhejiangenisis</tp:taxon-name-part></tp:taxon-name>
                  </italic>
                </td><td rowspan="1" colspan="1">M</td><td rowspan="1" colspan="1">
                  <named-content xmlns:xlink="http://www.w3.org/1999/xlink" content-type="dwc:verbatimCoordinates" xlink:type="simple">
                    <named-content content-type="geo-json" specific-use="{&#34;type&#34;:&#34;Point&#34;,&#34;coordinates&#34;:[125.216667,24.816667]}" id="NCID0ECPAG" xlink:type="simple">24°49'N, 125°13'E</named-content>
                  </named-content>
                </td><td rowspan="1" colspan="1" style="color: #152959">
                  <ext-link xmlns:xlink="http://www.w3.org/1999/xlink" ext-link-type="gen" xlink:href="LC705070" xlink:type="simple">LC705070</ext-link>
                </td><td rowspan="1" colspan="1" style="color: #152959">
                  <ext-link xmlns:xlink="http://www.w3.org/1999/xlink" ext-link-type="gen" xlink:href="LC704966" xlink:type="simple">LC704966</ext-link>
                </td></tr><tr><td rowspan="1" colspan="1">JM190717_32</td><td rowspan="1" colspan="1">
                  <abbrev xmlns:xlink="http://www.w3.org/1999/xlink" xlink:title="Japan" id="ABBRID0EDQAG" xlink:type="simple">JP</abbrev>
                </td><td rowspan="1" colspan="1">
                  <italic>
                    <tp:taxon-name><tp:taxon-name-part taxon-name-part-type="genus" reg="Pristepyris">P.</tp:taxon-name-part><tp:taxon-name-part taxon-name-part-type="species" reg="zhejiangenisis">zhejiangenisis</tp:taxon-name-part></tp:taxon-name>
                  </italic>
                </td><td rowspan="1" colspan="1">M</td><td rowspan="1" colspan="1">
                  <named-content xmlns:xlink="http://www.w3.org/1999/xlink" content-type="dwc:verbatimCoordinates" xlink:type="simple">
                    <named-content content-type="geo-json" specific-use="{&#34;type&#34;:&#34;Point&#34;,&#34;coordinates&#34;:[125.216667,24.816667]}" id="NCID0EARAG" xlink:type="simple">24°49'N, 125°13'E</named-content>
                  </named-content>
                </td><td rowspan="1" colspan="1" style="color: #152959">
                  <ext-link xmlns:xlink="http://www.w3.org/1999/xlink" ext-link-type="gen" xlink:href="LC705067" xlink:type="simple">LC705067</ext-link>
                </td><td rowspan="1" colspan="1" style="color: #152959">
                  <ext-link xmlns:xlink="http://www.w3.org/1999/xlink" ext-link-type="gen" xlink:href="LC704967" xlink:type="simple">LC704967</ext-link>
                </td></tr><tr><td rowspan="1" colspan="1">JM190717_37</td><td rowspan="1" colspan="1">
                  <abbrev xmlns:xlink="http://www.w3.org/1999/xlink" xlink:title="Japan" id="ABBRID0EBSAG" xlink:type="simple">JP</abbrev>
                </td><td rowspan="1" colspan="1">
                  <italic>
                    <tp:taxon-name><tp:taxon-name-part taxon-name-part-type="genus" reg="Pristepyris">P.</tp:taxon-name-part><tp:taxon-name-part taxon-name-part-type="species" reg="zhejiangenisis">zhejiangenisis</tp:taxon-name-part></tp:taxon-name>
                  </italic>
                </td><td rowspan="1" colspan="1">M</td><td rowspan="1" colspan="1">
                  <named-content xmlns:xlink="http://www.w3.org/1999/xlink" content-type="dwc:verbatimCoordinates" xlink:type="simple">
                    <named-content content-type="geo-json" specific-use="{&#34;type&#34;:&#34;Point&#34;,&#34;coordinates&#34;:[125.216667,24.816667]}" id="NCID0E5SAG" xlink:type="simple">24°49'N, 125°13'E</named-content>
                  </named-content>
                </td><td rowspan="1" colspan="1" style="color: #152959">
                  <ext-link xmlns:xlink="http://www.w3.org/1999/xlink" ext-link-type="gen" xlink:href="LC705082" xlink:type="simple">LC705082</ext-link>
                </td><td rowspan="1" colspan="1" style="color: #152959">
                  <ext-link xmlns:xlink="http://www.w3.org/1999/xlink" ext-link-type="gen" xlink:href="LC704969" xlink:type="simple">LC704969</ext-link>
                </td></tr><tr><td rowspan="1" colspan="1">JM190717_38</td><td rowspan="1" colspan="1">
                  <abbrev xmlns:xlink="http://www.w3.org/1999/xlink" xlink:title="Japan" id="ABBRID0E6TAG" xlink:type="simple">JP</abbrev>
                </td><td rowspan="1" colspan="1">
                  <italic>
                    <tp:taxon-name><tp:taxon-name-part taxon-name-part-type="genus" reg="Pristepyris">P.</tp:taxon-name-part><tp:taxon-name-part taxon-name-part-type="species" reg="zhejiangenisis">zhejiangenisis</tp:taxon-name-part></tp:taxon-name>
                  </italic>
                </td><td rowspan="1" colspan="1">M</td><td rowspan="1" colspan="1">
                  <named-content xmlns:xlink="http://www.w3.org/1999/xlink" content-type="dwc:verbatimCoordinates" xlink:type="simple">
                    <named-content content-type="geo-json" specific-use="{&#34;type&#34;:&#34;Point&#34;,&#34;coordinates&#34;:[125.216667,24.816667]}" id="NCID0E3UAG" xlink:type="simple">24°49'N, 125°13'E</named-content>
                  </named-content>
                </td><td rowspan="1" colspan="1" style="color: #152959">
                  <ext-link xmlns:xlink="http://www.w3.org/1999/xlink" ext-link-type="gen" xlink:href="LC705083" xlink:type="simple">LC705083</ext-link>
                </td><td rowspan="1" colspan="1" style="color: #152959">
                  <ext-link xmlns:xlink="http://www.w3.org/1999/xlink" ext-link-type="gen" xlink:href="LC704970" xlink:type="simple">LC704970</ext-link>
                </td></tr><tr><td rowspan="3" colspan="1">JIR190717_47</td><td rowspan="1" colspan="1">
                  <abbrev xmlns:xlink="http://www.w3.org/1999/xlink" xlink:title="Japan" id="ABBRID0E4VAG" xlink:type="simple">JP</abbrev>
                </td><td rowspan="1" colspan="1">
                  <italic>
                    <tp:taxon-name><tp:taxon-name-part taxon-name-part-type="genus" reg="Pristepyris">P.</tp:taxon-name-part><tp:taxon-name-part taxon-name-part-type="species" reg="zhejiangenisis">zhejiangenisis</tp:taxon-name-part></tp:taxon-name>
                  </italic>
                </td><td rowspan="1" colspan="1">M</td><td rowspan="3" colspan="1">
                  <named-content xmlns:xlink="http://www.w3.org/1999/xlink" content-type="dwc:verbatimCoordinates" xlink:type="simple">
                    <named-content content-type="geo-json" specific-use="{&#34;type&#34;:&#34;Point&#34;,&#34;coordinates&#34;:[123.800000,24.383333]}" id="NCID0E1WAG" xlink:type="simple">24°23'N, 123°48'E</named-content>
                  </named-content>
                </td><td rowspan="1" colspan="1" style="color: #152959">
                  <ext-link xmlns:xlink="http://www.w3.org/1999/xlink" ext-link-type="gen" xlink:href="LC705078" xlink:type="simple">LC705078</ext-link>
                </td><td rowspan="1" colspan="1" style="color: #152959">
                  <ext-link xmlns:xlink="http://www.w3.org/1999/xlink" ext-link-type="gen" xlink:href="LC704965" xlink:type="simple">LC704965</ext-link>
                </td></tr><tr><td rowspan="1" colspan="1">
                  <abbrev xmlns:xlink="http://www.w3.org/1999/xlink" xlink:title="Thailand" id="ABBRID0EYXAG" xlink:type="simple">TH</abbrev>
                </td><td rowspan="1" colspan="1"><italic><tp:taxon-name><tp:taxon-name-part taxon-name-part-type="genus" reg="Pristepyris">P.</tp:taxon-name-part></tp:taxon-name></italic> sp. 2 (IA)</td><td rowspan="1" colspan="1">M</td><td rowspan="1" colspan="1" style="color: #152959">
                  <ext-link xmlns:xlink="http://www.w3.org/1999/xlink" ext-link-type="gen" xlink:href="MG760740" xlink:type="simple">MG760740</ext-link>
                </td><td rowspan="1" colspan="1" style="color: #152959">
                  <ext-link xmlns:xlink="http://www.w3.org/1999/xlink" ext-link-type="gen" xlink:href="MG760791" xlink:type="simple">MG760791</ext-link>
                </td></tr><tr><td rowspan="1" colspan="1">
                  <abbrev xmlns:xlink="http://www.w3.org/1999/xlink" xlink:title="Thailand" id="ABBRID0EDZAG" xlink:type="simple">TH</abbrev>
                </td><td rowspan="1" colspan="1"><italic><tp:taxon-name><tp:taxon-name-part taxon-name-part-type="genus" reg="Pristepyris">P.</tp:taxon-name-part></tp:taxon-name></italic> sp. 3 (IA)</td><td rowspan="1" colspan="1">M</td><td rowspan="1" colspan="1" style="color: #152959">
                  <ext-link xmlns:xlink="http://www.w3.org/1999/xlink" ext-link-type="gen" xlink:href="MG760739" xlink:type="simple">MG760739</ext-link>
                </td><td rowspan="1" colspan="1" style="color: #152959">
                  <ext-link xmlns:xlink="http://www.w3.org/1999/xlink" ext-link-type="gen" xlink:href="MG760790" xlink:type="simple">MG760790</ext-link>
                </td></tr><tr><td rowspan="1" colspan="7">
                  <bold>
                    <italic>
                      <tp:taxon-name><tp:taxon-name-part taxon-name-part-type="genus" reg="Acrenesia">Acrenesia</tp:taxon-name-part></tp:taxon-name>
                    </italic>
                  </bold>
                </td></tr><tr><td rowspan="1" colspan="1"/><td rowspan="1" colspan="1">
                  <abbrev xmlns:xlink="http://www.w3.org/1999/xlink" xlink:title="Brazil" id="ABBRID0EA2AG" xlink:type="simple">BR</abbrev>
                </td><td rowspan="1" colspan="1"><italic><tp:taxon-name><tp:taxon-name-part taxon-name-part-type="genus" reg="Acrenesia">A.</tp:taxon-name-part></tp:taxon-name></italic> sp. 10 (IA)</td><td rowspan="1" colspan="1">M</td><td rowspan="1" colspan="1"/><td rowspan="1" colspan="1" style="color: #152959">
                  <ext-link xmlns:xlink="http://www.w3.org/1999/xlink" ext-link-type="gen" xlink:href="MG760753" xlink:type="simple">MG760753</ext-link>
                </td><td rowspan="1" colspan="1" style="color: #152959">
                  <ext-link xmlns:xlink="http://www.w3.org/1999/xlink" ext-link-type="gen" xlink:href="MG760804" xlink:type="simple">MG760804</ext-link>
                </td></tr><tr><td rowspan="1" colspan="1"/><td rowspan="1" colspan="1">
                  <abbrev xmlns:xlink="http://www.w3.org/1999/xlink" xlink:title="Brazil" id="ABBRID0ER3AG" xlink:type="simple">BR</abbrev>
                </td><td rowspan="1" colspan="1"><italic><tp:taxon-name><tp:taxon-name-part taxon-name-part-type="genus" reg="Acrenesia">A.</tp:taxon-name-part></tp:taxon-name></italic> sp. 11 (IA)</td><td rowspan="1" colspan="1">M</td><td rowspan="1" colspan="1"/><td rowspan="1" colspan="1" style="color: #152959">
                  <ext-link xmlns:xlink="http://www.w3.org/1999/xlink" ext-link-type="gen" xlink:href="MG760754" xlink:type="simple">MG760754</ext-link>
                </td><td rowspan="1" colspan="1" style="color: #152959">
                  <ext-link xmlns:xlink="http://www.w3.org/1999/xlink" ext-link-type="gen" xlink:href="MG760805" xlink:type="simple">MG760805</ext-link>
                </td></tr><tr><td rowspan="1" colspan="1"/><td rowspan="1" colspan="1">
                  <abbrev xmlns:xlink="http://www.w3.org/1999/xlink" xlink:title="Brazil" id="ABBRID0EC5AG" xlink:type="simple">BR</abbrev>
                </td><td rowspan="1" colspan="1"><italic><tp:taxon-name><tp:taxon-name-part taxon-name-part-type="genus" reg="Acrenesia">A.</tp:taxon-name-part></tp:taxon-name></italic> sp. 12 (IA)</td><td rowspan="1" colspan="1">M</td><td rowspan="1" colspan="1"/><td rowspan="1" colspan="1" style="color: #152959">
                  <ext-link xmlns:xlink="http://www.w3.org/1999/xlink" ext-link-type="gen" xlink:href="MG760755" xlink:type="simple">MG760755</ext-link>
                </td><td rowspan="1" colspan="1" style="color: #152959">
                  <ext-link xmlns:xlink="http://www.w3.org/1999/xlink" ext-link-type="gen" xlink:href="MG760806" xlink:type="simple">MG760806</ext-link>
                </td></tr><tr><td rowspan="2" colspan="1"/><td rowspan="1" colspan="1">
                  <abbrev xmlns:xlink="http://www.w3.org/1999/xlink" xlink:title="Brazil" id="ABBRID0ET6AG" xlink:type="simple">BR</abbrev>
                </td><td rowspan="1" colspan="1"><italic><tp:taxon-name><tp:taxon-name-part taxon-name-part-type="genus" reg="Acrenesia">A.</tp:taxon-name-part></tp:taxon-name></italic> sp. 13 (IA)</td><td rowspan="1" colspan="1">M</td><td rowspan="2" colspan="1"/><td rowspan="1" colspan="1" style="color: #152959">
                  <ext-link xmlns:xlink="http://www.w3.org/1999/xlink" ext-link-type="gen" xlink:href="MG760756" xlink:type="simple">MG760756</ext-link>
                </td><td rowspan="1" colspan="1" style="color: #152959">
                  <ext-link xmlns:xlink="http://www.w3.org/1999/xlink" ext-link-type="gen" xlink:href="MG760807" xlink:type="simple">MG760807</ext-link>
                </td></tr><tr><td rowspan="1" colspan="1">
                  <abbrev xmlns:xlink="http://www.w3.org/1999/xlink" xlink:title="Brazil" id="ABBRID0EBBBG" xlink:type="simple">BR</abbrev>
                </td><td rowspan="1" colspan="1"><italic><tp:taxon-name><tp:taxon-name-part taxon-name-part-type="genus" reg="Acrenesia">A.</tp:taxon-name-part></tp:taxon-name></italic> sp. 14 (IA)</td><td rowspan="1" colspan="1">M</td><td rowspan="1" colspan="1" style="color: #152959">
                  <ext-link xmlns:xlink="http://www.w3.org/1999/xlink" ext-link-type="gen" xlink:href="MG760757" xlink:type="simple">MG760757</ext-link>
                </td><td rowspan="1" colspan="1" style="color: #152959">
                  <ext-link xmlns:xlink="http://www.w3.org/1999/xlink" ext-link-type="gen" xlink:href="MG760808" xlink:type="simple">MG760808</ext-link>
                </td></tr><tr><td rowspan="1" colspan="7">
                  <bold>
                    <italic>
                      <tp:taxon-name><tp:taxon-name-part taxon-name-part-type="genus" reg="Apenesia">Apenesia</tp:taxon-name-part></tp:taxon-name>
                    </italic>
                  </bold>
                </td></tr><tr><td rowspan="1" colspan="1">JO180202_01</td><td rowspan="1" colspan="1">
                  <abbrev xmlns:xlink="http://www.w3.org/1999/xlink" xlink:title="Japan" id="ABBRID0E5CBG" xlink:type="simple">JP</abbrev>
                </td><td rowspan="1" colspan="1">
                  <italic>
                    <tp:taxon-name><tp:taxon-name-part taxon-name-part-type="genus" reg="Apenesia">A.</tp:taxon-name-part><tp:taxon-name-part taxon-name-part-type="species" reg="makiharai">makiharai</tp:taxon-name-part></tp:taxon-name>
                  </italic>
                </td><td rowspan="1" colspan="1">F</td><td rowspan="6" colspan="1"/><td rowspan="1" colspan="1" style="color: #152959">
                  <ext-link xmlns:xlink="http://www.w3.org/1999/xlink" ext-link-type="gen" xlink:href="LC598842" xlink:type="simple">LC598842</ext-link>
                </td><td rowspan="1" colspan="1" style="color: #152959">
                  <ext-link xmlns:xlink="http://www.w3.org/1999/xlink" ext-link-type="gen" xlink:href="LC598798" xlink:type="simple">LC598798</ext-link>
                </td></tr><tr><td rowspan="1" colspan="1">JK171031_03</td><td rowspan="1" colspan="1">
                  <abbrev xmlns:xlink="http://www.w3.org/1999/xlink" xlink:title="Japan" id="ABBRID0ETEBG" xlink:type="simple">JP</abbrev>
                </td><td rowspan="1" colspan="1">
                  <italic>
                    <tp:taxon-name><tp:taxon-name-part taxon-name-part-type="genus" reg="Apenesia">A.</tp:taxon-name-part><tp:taxon-name-part taxon-name-part-type="species" reg="makiharai">makiharai</tp:taxon-name-part></tp:taxon-name>
                  </italic>
                </td><td rowspan="1" colspan="1">F</td><td rowspan="1" colspan="1" style="color: #152959">
                  <ext-link xmlns:xlink="http://www.w3.org/1999/xlink" ext-link-type="gen" xlink:href="LC705058" xlink:type="simple">LC705058</ext-link>
                </td><td rowspan="1" colspan="1" style="color: #152959">
                  <ext-link xmlns:xlink="http://www.w3.org/1999/xlink" ext-link-type="gen" xlink:href="LC704945" xlink:type="simple">LC704945</ext-link>
                </td></tr><tr><td rowspan="4" colspan="1">JK171031_04</td><td rowspan="1" colspan="1">
                  <abbrev xmlns:xlink="http://www.w3.org/1999/xlink" xlink:title="Japan" id="ABBRID0EFGBG" xlink:type="simple">JP</abbrev>
                </td><td rowspan="1" colspan="1">
                  <italic>
                    <tp:taxon-name><tp:taxon-name-part taxon-name-part-type="genus" reg="Apenesia">A.</tp:taxon-name-part><tp:taxon-name-part taxon-name-part-type="species" reg="makiharai">makiharai</tp:taxon-name-part></tp:taxon-name>
                  </italic>
                </td><td rowspan="1" colspan="1">F</td><td rowspan="1" colspan="1" style="color: #152959">
                  <ext-link xmlns:xlink="http://www.w3.org/1999/xlink" ext-link-type="gen" xlink:href="LC705059" xlink:type="simple">LC705059</ext-link>
                </td><td rowspan="1" colspan="1" style="color: #152959">
                  <ext-link xmlns:xlink="http://www.w3.org/1999/xlink" ext-link-type="gen" xlink:href="LC704946" xlink:type="simple">LC704946</ext-link>
                </td></tr><tr><td rowspan="1" colspan="1">
                  <abbrev xmlns:xlink="http://www.w3.org/1999/xlink" xlink:title="Brazil" id="ABBRID0EUHBG" xlink:type="simple">BR</abbrev>
                </td><td rowspan="1" colspan="1"><italic><tp:taxon-name><tp:taxon-name-part taxon-name-part-type="genus" reg="Acrenesia">A.</tp:taxon-name-part><tp:taxon-name-part taxon-name-part-type="species" reg="perlonga">perlonga</tp:taxon-name-part></tp:taxon-name></italic> (IA)</td><td rowspan="1" colspan="1">M</td><td rowspan="1" colspan="1" style="color: #152959">
                  <ext-link xmlns:xlink="http://www.w3.org/1999/xlink" ext-link-type="gen" xlink:href="MG760761" xlink:type="simple">MG760761</ext-link>
                </td><td rowspan="1" colspan="1" style="color: #152959">
                  <ext-link xmlns:xlink="http://www.w3.org/1999/xlink" ext-link-type="gen" xlink:href="MG760812" xlink:type="simple">MG760812</ext-link>
                </td></tr><tr><td rowspan="1" colspan="1">
                  <abbrev xmlns:xlink="http://www.w3.org/1999/xlink" xlink:title="Papua New Guinea" id="ABBRID0EDJBG" xlink:type="simple">PNG</abbrev>
                </td><td rowspan="1" colspan="1"><italic><tp:taxon-name><tp:taxon-name-part taxon-name-part-type="genus" reg="Acrenesia">A.</tp:taxon-name-part></tp:taxon-name></italic> sp. 1 (IA)</td><td rowspan="1" colspan="1">M</td><td rowspan="1" colspan="1" style="color: #152959">
                  <ext-link xmlns:xlink="http://www.w3.org/1999/xlink" ext-link-type="gen" xlink:href="MG760759" xlink:type="simple">MG760759</ext-link>
                </td><td rowspan="1" colspan="1" style="color: #152959">
                  <ext-link xmlns:xlink="http://www.w3.org/1999/xlink" ext-link-type="gen" xlink:href="MG760810" xlink:type="simple">MG760810</ext-link>
                </td></tr><tr><td rowspan="1" colspan="1">
                  <abbrev xmlns:xlink="http://www.w3.org/1999/xlink" xlink:title="Papua New Guinea" id="ABBRID0EOKBG" xlink:type="simple">PNG</abbrev>
                </td><td rowspan="1" colspan="1"><italic><tp:taxon-name><tp:taxon-name-part taxon-name-part-type="genus" reg="Acrenesia">A.</tp:taxon-name-part></tp:taxon-name></italic> sp. 2 (IA)</td><td rowspan="1" colspan="1">M</td><td rowspan="1" colspan="1" style="color: #152959">
                  <ext-link xmlns:xlink="http://www.w3.org/1999/xlink" ext-link-type="gen" xlink:href="MG760760" xlink:type="simple">MG760760</ext-link>
                </td><td rowspan="1" colspan="1" style="color: #152959">
                  <ext-link xmlns:xlink="http://www.w3.org/1999/xlink" ext-link-type="gen" xlink:href="MG760811" xlink:type="simple">MG760811</ext-link>
                </td></tr><tr><td rowspan="1" colspan="7">
                  <bold>
                    <italic>
                      <tp:taxon-name><tp:taxon-name-part taxon-name-part-type="genus" reg="Austranesia">Austranesia</tp:taxon-name-part></tp:taxon-name>
                    </italic>
                  </bold>
                </td></tr><tr><td rowspan="3" colspan="1"/><td rowspan="1" colspan="1">
                  <abbrev xmlns:xlink="http://www.w3.org/1999/xlink" xlink:title="Australia" id="ABBRID0ELMBG" xlink:type="simple">AU</abbrev>
                </td><td rowspan="1" colspan="1"><italic><tp:taxon-name><tp:taxon-name-part taxon-name-part-type="genus" reg="Acrenesia">A.</tp:taxon-name-part></tp:taxon-name></italic> sp. 16 (IA)</td><td rowspan="1" colspan="1">M</td><td rowspan="3" colspan="1"/><td rowspan="1" colspan="1" style="color: #152959">
                  <ext-link xmlns:xlink="http://www.w3.org/1999/xlink" ext-link-type="gen" xlink:href="MG760750" xlink:type="simple">MG760750</ext-link>
                </td><td rowspan="1" colspan="1" style="color: #152959">
                  <ext-link xmlns:xlink="http://www.w3.org/1999/xlink" ext-link-type="gen" xlink:href="MG760801" xlink:type="simple">MG760801</ext-link>
                </td></tr><tr><td rowspan="1" colspan="1">
                  <abbrev xmlns:xlink="http://www.w3.org/1999/xlink" xlink:title="Australia" id="ABBRID0EZNBG" xlink:type="simple">AU</abbrev>
                </td><td rowspan="1" colspan="1"><italic><tp:taxon-name><tp:taxon-name-part taxon-name-part-type="genus" reg="Acrenesia">A.</tp:taxon-name-part></tp:taxon-name></italic> sp. 17 (IA)</td><td rowspan="1" colspan="1">M</td><td rowspan="1" colspan="1" style="color: #152959">
                  <ext-link xmlns:xlink="http://www.w3.org/1999/xlink" ext-link-type="gen" xlink:href="MG760751" xlink:type="simple">MG760751</ext-link>
                </td><td rowspan="1" colspan="1" style="color: #152959">
                  <ext-link xmlns:xlink="http://www.w3.org/1999/xlink" ext-link-type="gen" xlink:href="MG760802" xlink:type="simple">MG760802</ext-link>
                </td></tr><tr><td rowspan="1" colspan="1">
                  <abbrev xmlns:xlink="http://www.w3.org/1999/xlink" xlink:title="Australia" id="ABBRID0EEPBG" xlink:type="simple">AU</abbrev>
                </td><td rowspan="1" colspan="1"><italic><tp:taxon-name><tp:taxon-name-part taxon-name-part-type="genus" reg="Acrenesia">A.</tp:taxon-name-part></tp:taxon-name></italic> sp. 18 (IA)</td><td rowspan="1" colspan="1">M</td><td rowspan="1" colspan="1" style="color: #152959">
                  <ext-link xmlns:xlink="http://www.w3.org/1999/xlink" ext-link-type="gen" xlink:href="MG760752" xlink:type="simple">MG760752</ext-link>
                </td><td rowspan="1" colspan="1" style="color: #152959">
                  <ext-link xmlns:xlink="http://www.w3.org/1999/xlink" ext-link-type="gen" xlink:href="MG760803" xlink:type="simple">MG760803</ext-link>
                </td></tr><tr><td rowspan="1" colspan="7">
                  <bold>
                    <italic>
                      <tp:taxon-name><tp:taxon-name-part taxon-name-part-type="genus" reg="Cleistepyris">Cleistepyris</tp:taxon-name-part></tp:taxon-name>
                    </italic>
                  </bold>
                </td></tr><tr><td rowspan="3" colspan="1"/><td rowspan="1" colspan="1">
                  <abbrev xmlns:xlink="http://www.w3.org/1999/xlink" xlink:title="Brazil" id="ABBRID0EBRBG" xlink:type="simple">BR</abbrev>
                </td><td rowspan="1" colspan="1"><italic><tp:taxon-name><tp:taxon-name-part taxon-name-part-type="genus" reg="Cleistepyris">C.</tp:taxon-name-part></tp:taxon-name></italic> sp. 1 (IA)</td><td rowspan="1" colspan="1">M</td><td rowspan="3" colspan="1"/><td rowspan="1" colspan="1" style="color: #152959">
                  <ext-link xmlns:xlink="http://www.w3.org/1999/xlink" ext-link-type="gen" xlink:href="MG760774" xlink:type="simple">MG760774</ext-link>
                </td><td rowspan="1" colspan="1" style="color: #152959">
                  <ext-link xmlns:xlink="http://www.w3.org/1999/xlink" ext-link-type="gen" xlink:href="MG760830" xlink:type="simple">MG760830</ext-link>
                </td></tr><tr><td rowspan="1" colspan="1">
                  <abbrev xmlns:xlink="http://www.w3.org/1999/xlink" xlink:title="Brazil" id="ABBRID0EPSBG" xlink:type="simple">BR</abbrev>
                </td><td rowspan="1" colspan="1"><italic><tp:taxon-name><tp:taxon-name-part taxon-name-part-type="genus" reg="Cleistepyris">C.</tp:taxon-name-part></tp:taxon-name></italic> sp. 2 (IA)</td><td rowspan="1" colspan="1">M</td><td rowspan="1" colspan="1" style="color: #152959">
                  <ext-link xmlns:xlink="http://www.w3.org/1999/xlink" ext-link-type="gen" xlink:href="MG760776" xlink:type="simple">MG760776</ext-link>
                </td><td rowspan="1" colspan="1" style="color: #152959">
                  <ext-link xmlns:xlink="http://www.w3.org/1999/xlink" ext-link-type="gen" xlink:href="MG760832" xlink:type="simple">MG760832</ext-link>
                </td></tr><tr><td rowspan="1" colspan="1">
                  <abbrev xmlns:xlink="http://www.w3.org/1999/xlink" xlink:title="Brazil" id="ABBRID0E1TBG" xlink:type="simple">BR</abbrev>
                </td><td rowspan="1" colspan="1"><italic><tp:taxon-name><tp:taxon-name-part taxon-name-part-type="genus" reg="Cleistepyris">C.</tp:taxon-name-part></tp:taxon-name></italic> sp. 3 (IA)</td><td rowspan="1" colspan="1">M</td><td rowspan="1" colspan="1" style="color: #152959">
                  <ext-link xmlns:xlink="http://www.w3.org/1999/xlink" ext-link-type="gen" xlink:href="MG760780" xlink:type="simple">MG760780</ext-link>
                </td><td rowspan="1" colspan="1" style="color: #152959">
                  <ext-link xmlns:xlink="http://www.w3.org/1999/xlink" ext-link-type="gen" xlink:href="MG760836" xlink:type="simple">MG760836</ext-link>
                </td></tr><tr><td rowspan="1" colspan="7">
                  <bold>
                    <italic>
                      <tp:taxon-name><tp:taxon-name-part taxon-name-part-type="genus" reg="Dissomphalus">Dissomphalus</tp:taxon-name-part></tp:taxon-name>
                    </italic>
                  </bold>
                </td></tr><tr><td rowspan="1" colspan="1">TP170606_28</td><td rowspan="1" colspan="1">
                  <abbrev xmlns:xlink="http://www.w3.org/1999/xlink" xlink:title="Taiwan" id="ABBRID0EXVBG" xlink:type="simple">TW</abbrev>
                </td><td rowspan="1" colspan="1">
                  <italic>
                    <tp:taxon-name><tp:taxon-name-part taxon-name-part-type="genus" reg="Dissomphalus">D.</tp:taxon-name-part><tp:taxon-name-part taxon-name-part-type="species" reg="wusheanus">wusheanus</tp:taxon-name-part></tp:taxon-name>
                  </italic>
                </td><td rowspan="1" colspan="1">M</td><td rowspan="1" colspan="1">
                  <named-content xmlns:xlink="http://www.w3.org/1999/xlink" content-type="dwc:verbatimCoordinates" xlink:type="simple">
                    <named-content content-type="geo-json" specific-use="{&#34;type&#34;:&#34;Point&#34;,&#34;coordinates&#34;:[120.800000,22.133333]}" id="NCID0EUWBG" xlink:type="simple">22°08'N, 120°48'E</named-content>
                  </named-content>
                </td><td rowspan="1" colspan="1" style="color: #152959">
                  <ext-link xmlns:xlink="http://www.w3.org/1999/xlink" ext-link-type="gen" xlink:href="LC704947" xlink:type="simple">LC704947</ext-link>
                </td><td rowspan="1" colspan="1" style="color: #152959">
                  <ext-link xmlns:xlink="http://www.w3.org/1999/xlink" ext-link-type="gen" xlink:href="LC704947" xlink:type="simple">LC704947</ext-link>
                </td></tr><tr><td rowspan="3" colspan="1">TP170606_30</td><td rowspan="1" colspan="1">
                  <abbrev xmlns:xlink="http://www.w3.org/1999/xlink" xlink:title="Taiwan" id="ABBRID0EVXBG" xlink:type="simple">TW</abbrev>
                </td><td rowspan="1" colspan="1">
                  <italic>
                    <tp:taxon-name><tp:taxon-name-part taxon-name-part-type="genus" reg="Dissomphalus">D.</tp:taxon-name-part><tp:taxon-name-part taxon-name-part-type="species" reg="wusheanus">wusheanus</tp:taxon-name-part></tp:taxon-name>
                  </italic>
                </td><td rowspan="1" colspan="1">M</td><td rowspan="3" colspan="1">
                  <named-content xmlns:xlink="http://www.w3.org/1999/xlink" content-type="dwc:verbatimCoordinates" xlink:type="simple">
                    <named-content content-type="geo-json" specific-use="{&#34;type&#34;:&#34;Point&#34;,&#34;coordinates&#34;:[120.800000,22.133333]}" id="NCID0ESYBG" xlink:type="simple">22°08'N, 120°48'E</named-content>
                  </named-content>
                </td><td rowspan="1" colspan="1" style="color: #152959">
                  <ext-link xmlns:xlink="http://www.w3.org/1999/xlink" ext-link-type="gen" xlink:href="LC704950" xlink:type="simple">LC704950</ext-link>
                </td><td rowspan="1" colspan="1" style="color: #152959">
                  <ext-link xmlns:xlink="http://www.w3.org/1999/xlink" ext-link-type="gen" xlink:href="LC704950" xlink:type="simple">LC704950</ext-link>
                </td></tr><tr><td rowspan="1" colspan="1">
                  <abbrev xmlns:xlink="http://www.w3.org/1999/xlink" xlink:title="Nigeria" id="ABBRID0EQZBG" xlink:type="simple">NI</abbrev>
                </td><td rowspan="1" colspan="1"><italic><tp:taxon-name><tp:taxon-name-part taxon-name-part-type="genus" reg="Dissomphalus">D.</tp:taxon-name-part></tp:taxon-name></italic> sp. 2 (IA)</td><td rowspan="1" colspan="1">M</td><td rowspan="1" colspan="1" style="color: #152959">
                  <ext-link xmlns:xlink="http://www.w3.org/1999/xlink" ext-link-type="gen" xlink:href="MG760768" xlink:type="simple">MG760768</ext-link>
                </td><td rowspan="1" colspan="1" style="color: #152959">
                  <ext-link xmlns:xlink="http://www.w3.org/1999/xlink" ext-link-type="gen" xlink:href="MG760821" xlink:type="simple">MG760821</ext-link>
                </td></tr><tr><td rowspan="1" colspan="1">
                  <abbrev xmlns:xlink="http://www.w3.org/1999/xlink" xlink:title="Nigeria" id="ABBRID0E21BG" xlink:type="simple">NI</abbrev>
                </td><td rowspan="1" colspan="1"><italic><tp:taxon-name><tp:taxon-name-part taxon-name-part-type="genus" reg="Dissomphalus">D.</tp:taxon-name-part></tp:taxon-name></italic> sp. 3 (IA)</td><td rowspan="1" colspan="1">M</td><td rowspan="1" colspan="1" style="color: #152959">
                  <ext-link xmlns:xlink="http://www.w3.org/1999/xlink" ext-link-type="gen" xlink:href="MG760769" xlink:type="simple">MG760769</ext-link>
                </td><td rowspan="1" colspan="1" style="color: #152959">
                  <ext-link xmlns:xlink="http://www.w3.org/1999/xlink" ext-link-type="gen" xlink:href="MG760822" xlink:type="simple">MG760822</ext-link>
                </td></tr><tr><td rowspan="1" colspan="7">
                  <bold>
                    <italic>
                      <tp:taxon-name><tp:taxon-name-part taxon-name-part-type="genus" reg="Dracunesia">Dracunesia</tp:taxon-name-part></tp:taxon-name>
                    </italic>
                  </bold>
                </td></tr><tr><td rowspan="3" colspan="1"/><td rowspan="1" colspan="1">
                  <abbrev xmlns:xlink="http://www.w3.org/1999/xlink" xlink:title="Brazil" id="ABBRID0EY3BG" xlink:type="simple">BR</abbrev>
                </td><td rowspan="1" colspan="1"><italic><tp:taxon-name><tp:taxon-name-part taxon-name-part-type="genus" reg="Dissomphalus">D.</tp:taxon-name-part></tp:taxon-name></italic> sp. 19 (IA)</td><td rowspan="1" colspan="1">M</td><td rowspan="3" colspan="1"/><td rowspan="1" colspan="1" style="color: #152959">
                  <ext-link xmlns:xlink="http://www.w3.org/1999/xlink" ext-link-type="gen" xlink:href="MG760747" xlink:type="simple">MG760747</ext-link>
                </td><td rowspan="1" colspan="1" style="color: #152959">
                  <ext-link xmlns:xlink="http://www.w3.org/1999/xlink" ext-link-type="gen" xlink:href="MG760798" xlink:type="simple">MG760798</ext-link>
                </td></tr><tr><td rowspan="1" colspan="1">
                  <abbrev xmlns:xlink="http://www.w3.org/1999/xlink" xlink:title="Brazil" id="ABBRID0EG5BG" xlink:type="simple">BR</abbrev>
                </td><td rowspan="1" colspan="1"><italic><tp:taxon-name><tp:taxon-name-part taxon-name-part-type="genus" reg="Dissomphalus">D.</tp:taxon-name-part></tp:taxon-name></italic> sp. 21 (IA)</td><td rowspan="1" colspan="1">M</td><td rowspan="1" colspan="1" style="color: #152959">
                  <ext-link xmlns:xlink="http://www.w3.org/1999/xlink" ext-link-type="gen" xlink:href="MG760748" xlink:type="simple">MG760748</ext-link>
                </td><td rowspan="1" colspan="1" style="color: #152959">
                  <ext-link xmlns:xlink="http://www.w3.org/1999/xlink" ext-link-type="gen" xlink:href="MG760799" xlink:type="simple">MG760799</ext-link>
                </td></tr><tr><td rowspan="1" colspan="1">
                  <abbrev xmlns:xlink="http://www.w3.org/1999/xlink" xlink:title="Brazil" id="ABBRID0ER6BG" xlink:type="simple">BR</abbrev>
                </td><td rowspan="1" colspan="1"><italic><tp:taxon-name><tp:taxon-name-part taxon-name-part-type="genus" reg="Dissomphalus">D.</tp:taxon-name-part></tp:taxon-name></italic> sp. 22 (IA)</td><td rowspan="1" colspan="1">M</td><td rowspan="1" colspan="1" style="color: #152959">
                  <ext-link xmlns:xlink="http://www.w3.org/1999/xlink" ext-link-type="gen" xlink:href="MG760749" xlink:type="simple">MG760749</ext-link>
                </td><td rowspan="1" colspan="1" style="color: #152959">
                  <ext-link xmlns:xlink="http://www.w3.org/1999/xlink" ext-link-type="gen" xlink:href="MG760800" xlink:type="simple">MG760800</ext-link>
                </td></tr><tr><td rowspan="1" colspan="7">
                  <bold>
                    <italic>
                      <tp:taxon-name><tp:taxon-name-part taxon-name-part-type="genus" reg="Eleganesia">Eleganesia</tp:taxon-name-part></tp:taxon-name>
                    </italic>
                  </bold>
                </td></tr><tr><td rowspan="1" colspan="1">TN160725_25</td><td rowspan="1" colspan="1">
                  <abbrev xmlns:xlink="http://www.w3.org/1999/xlink" xlink:title="Taiwan" id="ABBRID0EPBAI" xlink:type="simple">TW</abbrev>
                </td><td rowspan="1" colspan="1">
                  <italic>
                    <tp:taxon-name><tp:taxon-name-part taxon-name-part-type="genus" reg="Eleganesia">E.</tp:taxon-name-part><tp:taxon-name-part taxon-name-part-type="species" reg="chitouensis">chitouensis</tp:taxon-name-part></tp:taxon-name>
                  </italic>
                </td><td rowspan="1" colspan="1">M</td><td rowspan="1" colspan="1">
                  <named-content xmlns:xlink="http://www.w3.org/1999/xlink" content-type="dwc:verbatimCoordinates" xlink:type="simple">
                    <named-content content-type="geo-json" specific-use="{&#34;type&#34;:&#34;Point&#34;,&#34;coordinates&#34;:[121.016667,24.083333]}" id="NCID0EMCAI" xlink:type="simple">24°05'N, 121°01'E</named-content>
                  </named-content>
                </td><td rowspan="1" colspan="1" style="color: #152959">
                  <ext-link xmlns:xlink="http://www.w3.org/1999/xlink" ext-link-type="gen" xlink:href="LC598843" xlink:type="simple">LC598843</ext-link>
                </td><td rowspan="1" colspan="1" style="color: #152959">
                  <ext-link xmlns:xlink="http://www.w3.org/1999/xlink" ext-link-type="gen" xlink:href="LC598799" xlink:type="simple">LC598799</ext-link>
                </td></tr><tr><td rowspan="1" colspan="1">TP170606_25</td><td rowspan="1" colspan="1">
                  <abbrev xmlns:xlink="http://www.w3.org/1999/xlink" xlink:title="Taiwan" id="ABBRID0ENDAI" xlink:type="simple">TW</abbrev>
                </td><td rowspan="1" colspan="1">
                  <italic>
                    <tp:taxon-name><tp:taxon-name-part taxon-name-part-type="genus" reg="Eleganesia">E.</tp:taxon-name-part><tp:taxon-name-part taxon-name-part-type="species" reg="chitouensis">chitouensis</tp:taxon-name-part></tp:taxon-name>
                  </italic>
                </td><td rowspan="1" colspan="1">M</td><td rowspan="1" colspan="1">
                  <named-content xmlns:xlink="http://www.w3.org/1999/xlink" content-type="dwc:verbatimCoordinates" xlink:type="simple">
                    <named-content content-type="geo-json" specific-use="{&#34;type&#34;:&#34;Point&#34;,&#34;coordinates&#34;:[120.783333,22.116667]}" id="NCID0EKEAI" xlink:type="simple">22°07'N, 120°47'E</named-content>
                  </named-content>
                </td><td rowspan="1" colspan="1" style="color: #152959">
                  <ext-link xmlns:xlink="http://www.w3.org/1999/xlink" ext-link-type="gen" xlink:href="LC598846" xlink:type="simple">LC598846</ext-link>
                </td><td rowspan="1" colspan="1" style="color: #152959">
                  <ext-link xmlns:xlink="http://www.w3.org/1999/xlink" ext-link-type="gen" xlink:href="LC598800" xlink:type="simple">LC598800</ext-link>
                </td></tr><tr><td rowspan="1" colspan="1">TN181022_01</td><td rowspan="1" colspan="1">
                  <abbrev xmlns:xlink="http://www.w3.org/1999/xlink" xlink:title="Taiwan" id="ABBRID0ELFAI" xlink:type="simple">TW</abbrev>
                </td><td rowspan="1" colspan="1">
                  <italic>
                    <tp:taxon-name><tp:taxon-name-part taxon-name-part-type="genus" reg="Eleganesia">E.</tp:taxon-name-part><tp:taxon-name-part taxon-name-part-type="species" reg="meifuiae">meifuiae</tp:taxon-name-part></tp:taxon-name>
                  </italic>
                </td><td rowspan="1" colspan="1">M</td><td rowspan="1" colspan="1">
                  <named-content xmlns:xlink="http://www.w3.org/1999/xlink" content-type="dwc:verbatimCoordinates" xlink:type="simple">
                    <named-content content-type="geo-json" specific-use="{&#34;type&#34;:&#34;Point&#34;,&#34;coordinates&#34;:[121.166667,24.083333]}" id="NCID0EIGAI" xlink:type="simple">24°05'N, 121°10'E</named-content>
                  </named-content>
                </td><td rowspan="1" colspan="1" style="color: #152959">
                  <ext-link xmlns:xlink="http://www.w3.org/1999/xlink" ext-link-type="gen" xlink:href="LC598862" xlink:type="simple">LC598862</ext-link>
                </td><td rowspan="1" colspan="1" style="color: #152959">
                  <ext-link xmlns:xlink="http://www.w3.org/1999/xlink" ext-link-type="gen" xlink:href="LC598807" xlink:type="simple">LC598807</ext-link>
                </td></tr><tr><td rowspan="1" colspan="1">JO170808_05</td><td rowspan="1" colspan="1">
                  <abbrev xmlns:xlink="http://www.w3.org/1999/xlink" xlink:title="Japan" id="ABBRID0EJHAI" xlink:type="simple">JP</abbrev>
                </td><td rowspan="1" colspan="1"><italic><tp:taxon-name><tp:taxon-name-part taxon-name-part-type="genus" reg="Eleganesia">E.</tp:taxon-name-part><tp:taxon-name-part taxon-name-part-type="species" reg="minuta">minuta</tp:taxon-name-part></tp:taxon-name></italic> comb. nov</td><td rowspan="1" colspan="1">M</td><td rowspan="1" colspan="1">
                  <named-content xmlns:xlink="http://www.w3.org/1999/xlink" content-type="dwc:verbatimCoordinates" xlink:type="simple">
                    <named-content content-type="geo-json" specific-use="{&#34;type&#34;:&#34;Point&#34;,&#34;coordinates&#34;:[128.000000,26.566667]}" id="NCID0EGIAI" xlink:type="simple">26°34'N, 128°00'E</named-content>
                  </named-content>
                </td><td rowspan="1" colspan="1" style="color: #152959">
                  <ext-link xmlns:xlink="http://www.w3.org/1999/xlink" ext-link-type="gen" xlink:href="LC705098" xlink:type="simple">LC705098</ext-link>
                </td><td rowspan="1" colspan="1" style="color: #152959">
                  <ext-link xmlns:xlink="http://www.w3.org/1999/xlink" ext-link-type="gen" xlink:href="LC704986" xlink:type="simple">LC704986</ext-link>
                </td></tr><tr><td rowspan="1" colspan="1">JA170808_13</td><td rowspan="1" colspan="1">
                  <abbrev xmlns:xlink="http://www.w3.org/1999/xlink" xlink:title="Japan" id="ABBRID0EHJAI" xlink:type="simple">JP</abbrev>
                </td><td rowspan="1" colspan="1"><italic><tp:taxon-name><tp:taxon-name-part taxon-name-part-type="genus" reg="Eleganesia">E.</tp:taxon-name-part><tp:taxon-name-part taxon-name-part-type="species" reg="minuta">minuta</tp:taxon-name-part></tp:taxon-name></italic> comb. nov</td><td rowspan="1" colspan="1">M</td><td rowspan="1" colspan="1">
                  <named-content xmlns:xlink="http://www.w3.org/1999/xlink" content-type="dwc:verbatimCoordinates" xlink:type="simple">
                    <named-content content-type="geo-json" specific-use="{&#34;type&#34;:&#34;Point&#34;,&#34;coordinates&#34;:[129.316667,28.266667]}" id="NCID0EEKAI" xlink:type="simple">28°16'N, 129°19'E</named-content>
                  </named-content>
                </td><td rowspan="1" colspan="1" style="color: #152959">
                  <ext-link xmlns:xlink="http://www.w3.org/1999/xlink" ext-link-type="gen" xlink:href="LC705092" xlink:type="simple">LC705092</ext-link>
                </td><td rowspan="1" colspan="1" style="color: #152959">
                  <ext-link xmlns:xlink="http://www.w3.org/1999/xlink" ext-link-type="gen" xlink:href="LC704980" xlink:type="simple">LC704980</ext-link>
                </td></tr><tr><td rowspan="1" colspan="1">JI170808_28</td><td rowspan="1" colspan="1">
                  <abbrev xmlns:xlink="http://www.w3.org/1999/xlink" xlink:title="Japan" id="ABBRID0EFLAI" xlink:type="simple">JP</abbrev>
                </td><td rowspan="1" colspan="1"><italic><tp:taxon-name><tp:taxon-name-part taxon-name-part-type="genus" reg="Eleganesia">E.</tp:taxon-name-part><tp:taxon-name-part taxon-name-part-type="species" reg="minuta">minuta</tp:taxon-name-part></tp:taxon-name></italic> comb. nov</td><td rowspan="1" colspan="1">M</td><td rowspan="1" colspan="1">
                  <named-content xmlns:xlink="http://www.w3.org/1999/xlink" content-type="dwc:verbatimCoordinates" xlink:type="simple">
                    <named-content content-type="geo-json" specific-use="{&#34;type&#34;:&#34;Point&#34;,&#34;coordinates&#34;:[124.083333,24.433333]}" id="NCID0ECMAI" xlink:type="simple">24°26'N, 124°05'E</named-content>
                  </named-content>
                </td><td rowspan="1" colspan="1" style="color: #152959">
                  <ext-link xmlns:xlink="http://www.w3.org/1999/xlink" ext-link-type="gen" xlink:href="LC705093" xlink:type="simple">LC705093</ext-link>
                </td><td rowspan="1" colspan="1" style="color: #152959">
                  <ext-link xmlns:xlink="http://www.w3.org/1999/xlink" ext-link-type="gen" xlink:href="LC704981" xlink:type="simple">LC704981</ext-link>
                </td></tr><tr><td rowspan="1" colspan="1">JI170808_35</td><td rowspan="1" colspan="1">
                  <abbrev xmlns:xlink="http://www.w3.org/1999/xlink" xlink:title="Japan" id="ABBRID0EDNAI" xlink:type="simple">JP</abbrev>
                </td><td rowspan="1" colspan="1"><italic><tp:taxon-name><tp:taxon-name-part taxon-name-part-type="genus" reg="Eleganesia">E.</tp:taxon-name-part><tp:taxon-name-part taxon-name-part-type="species" reg="minuta">minuta</tp:taxon-name-part></tp:taxon-name></italic> comb. nov</td><td rowspan="1" colspan="1">M</td><td rowspan="1" colspan="1">
                  <named-content xmlns:xlink="http://www.w3.org/1999/xlink" content-type="dwc:verbatimCoordinates" xlink:type="simple">
                    <named-content content-type="geo-json" specific-use="{&#34;type&#34;:&#34;Point&#34;,&#34;coordinates&#34;:[124.083333,24.433333]}" id="NCID0EAOAI" xlink:type="simple">24°26'N, 124°05'E</named-content>
                  </named-content>
                </td><td rowspan="1" colspan="1" style="color: #152959">
                  <ext-link xmlns:xlink="http://www.w3.org/1999/xlink" ext-link-type="gen" xlink:href="LC705099" xlink:type="simple">LC705099</ext-link>
                </td><td rowspan="1" colspan="1" style="color: #152959">
                  <ext-link xmlns:xlink="http://www.w3.org/1999/xlink" ext-link-type="gen" xlink:href="LC704987" xlink:type="simple">LC704987</ext-link>
                </td></tr><tr><td rowspan="1" colspan="1">TNT180629_11</td><td rowspan="1" colspan="1">
                  <abbrev xmlns:xlink="http://www.w3.org/1999/xlink" xlink:title="Taiwan" id="ABBRID0EBPAI" xlink:type="simple">TW</abbrev>
                </td><td rowspan="1" colspan="1"><italic><tp:taxon-name><tp:taxon-name-part taxon-name-part-type="genus" reg="Eleganesia">E.</tp:taxon-name-part><tp:taxon-name-part taxon-name-part-type="species" reg="minuta">minuta</tp:taxon-name-part></tp:taxon-name></italic> comb. nov</td><td rowspan="1" colspan="1">M</td><td rowspan="1" colspan="1">
                  <named-content xmlns:xlink="http://www.w3.org/1999/xlink" content-type="dwc:verbatimCoordinates" xlink:type="simple">
                    <named-content content-type="geo-json" specific-use="{&#34;type&#34;:&#34;Point&#34;,&#34;coordinates&#34;:[121.500000,24.900000]}" id="NCID0E5PAI" xlink:type="simple">24°54'N, 121°30'E</named-content>
                  </named-content>
                </td><td rowspan="1" colspan="1" style="color: #152959">
                  <ext-link xmlns:xlink="http://www.w3.org/1999/xlink" ext-link-type="gen" xlink:href="LC705103" xlink:type="simple">LC705103</ext-link>
                </td><td rowspan="1" colspan="1" style="color: #152959">
                  <ext-link xmlns:xlink="http://www.w3.org/1999/xlink" ext-link-type="gen" xlink:href="LC704991" xlink:type="simple">LC704991</ext-link>
                </td></tr><tr><td rowspan="1" colspan="1">TNT180706_01</td><td rowspan="1" colspan="1">
                  <abbrev xmlns:xlink="http://www.w3.org/1999/xlink" xlink:title="Taiwan" id="ABBRID0E6QAI" xlink:type="simple">TW</abbrev>
                </td><td rowspan="1" colspan="1"><italic><tp:taxon-name><tp:taxon-name-part taxon-name-part-type="genus" reg="Eleganesia">E.</tp:taxon-name-part><tp:taxon-name-part taxon-name-part-type="species" reg="minuta">minuta</tp:taxon-name-part></tp:taxon-name></italic> comb. nov</td><td rowspan="1" colspan="1">M</td><td rowspan="1" colspan="1">
                  <named-content xmlns:xlink="http://www.w3.org/1999/xlink" content-type="dwc:verbatimCoordinates" xlink:type="simple">
                    <named-content content-type="geo-json" specific-use="{&#34;type&#34;:&#34;Point&#34;,&#34;coordinates&#34;:[121.566667,24.883333]}" id="NCID0E3RAI" xlink:type="simple">24°53'N, 121°34'E</named-content>
                  </named-content>
                </td><td rowspan="1" colspan="1" style="color: #152959">
                  <ext-link xmlns:xlink="http://www.w3.org/1999/xlink" ext-link-type="gen" xlink:href="LC705104" xlink:type="simple">LC705104</ext-link>
                </td><td rowspan="1" colspan="1" style="color: #152959">
                  <ext-link xmlns:xlink="http://www.w3.org/1999/xlink" ext-link-type="gen" xlink:href="LC704992" xlink:type="simple">LC704992</ext-link>
                </td></tr><tr><td rowspan="1" colspan="1">TNT180706_06</td><td rowspan="1" colspan="1">
                  <abbrev xmlns:xlink="http://www.w3.org/1999/xlink" xlink:title="Taiwan" id="ABBRID0E4SAI" xlink:type="simple">TW</abbrev>
                </td><td rowspan="1" colspan="1"><italic><tp:taxon-name><tp:taxon-name-part taxon-name-part-type="genus" reg="Eleganesia">E.</tp:taxon-name-part><tp:taxon-name-part taxon-name-part-type="species" reg="minuta">minuta</tp:taxon-name-part></tp:taxon-name></italic> comb. nov</td><td rowspan="1" colspan="1">M</td><td rowspan="1" colspan="1">
                  <named-content xmlns:xlink="http://www.w3.org/1999/xlink" content-type="dwc:verbatimCoordinates" xlink:type="simple">
                    <named-content content-type="geo-json" specific-use="{&#34;type&#34;:&#34;Point&#34;,&#34;coordinates&#34;:[121.566667,24.883333]}" id="NCID0E1TAI" xlink:type="simple">24°53'N, 121°34'E</named-content>
                  </named-content>
                </td><td rowspan="1" colspan="1" style="color: #152959">
                  <ext-link xmlns:xlink="http://www.w3.org/1999/xlink" ext-link-type="gen" xlink:href="LC705105" xlink:type="simple">LC705105</ext-link>
                </td><td rowspan="1" colspan="1" style="color: #152959">
                  <ext-link xmlns:xlink="http://www.w3.org/1999/xlink" ext-link-type="gen" xlink:href="LC704993" xlink:type="simple">LC704993</ext-link>
                </td></tr><tr><td rowspan="1" colspan="1">TNT180706_07</td><td rowspan="1" colspan="1">
                  <abbrev xmlns:xlink="http://www.w3.org/1999/xlink" xlink:title="Taiwan" id="ABBRID0E2UAI" xlink:type="simple">TW</abbrev>
                </td><td rowspan="1" colspan="1"><italic><tp:taxon-name><tp:taxon-name-part taxon-name-part-type="genus" reg="Eleganesia">E.</tp:taxon-name-part><tp:taxon-name-part taxon-name-part-type="species" reg="minuta">minuta</tp:taxon-name-part></tp:taxon-name></italic> comb. nov</td><td rowspan="1" colspan="1">M</td><td rowspan="1" colspan="1">
                  <named-content xmlns:xlink="http://www.w3.org/1999/xlink" content-type="dwc:verbatimCoordinates" xlink:type="simple">
                    <named-content content-type="geo-json" specific-use="{&#34;type&#34;:&#34;Point&#34;,&#34;coordinates&#34;:[121.566667,24.883333]}" id="NCID0EYVAI" xlink:type="simple">24°53'N, 121°34'E</named-content>
                  </named-content>
                </td><td rowspan="1" colspan="1" style="color: #152959">
                  <ext-link xmlns:xlink="http://www.w3.org/1999/xlink" ext-link-type="gen" xlink:href="LC705106" xlink:type="simple">LC705106</ext-link>
                </td><td rowspan="1" colspan="1" style="color: #152959">
                  <ext-link xmlns:xlink="http://www.w3.org/1999/xlink" ext-link-type="gen" xlink:href="LC704994" xlink:type="simple">LC704994</ext-link>
                </td></tr><tr><td rowspan="1" colspan="1">TNT180706_08</td><td rowspan="1" colspan="1">
                  <abbrev xmlns:xlink="http://www.w3.org/1999/xlink" xlink:title="Taiwan" id="ABBRID0EZWAI" xlink:type="simple">TW</abbrev>
                </td><td rowspan="1" colspan="1"><italic><tp:taxon-name><tp:taxon-name-part taxon-name-part-type="genus" reg="Eleganesia">E.</tp:taxon-name-part><tp:taxon-name-part taxon-name-part-type="species" reg="minuta">minuta</tp:taxon-name-part></tp:taxon-name></italic> comb. nov</td><td rowspan="1" colspan="1">M</td><td rowspan="1" colspan="1">
                  <named-content xmlns:xlink="http://www.w3.org/1999/xlink" content-type="dwc:verbatimCoordinates" xlink:type="simple">
                    <named-content content-type="geo-json" specific-use="{&#34;type&#34;:&#34;Point&#34;,&#34;coordinates&#34;:[121.566667,24.883333]}" id="NCID0EWXAI" xlink:type="simple">24°53'N, 121°34'E</named-content>
                  </named-content>
                </td><td rowspan="1" colspan="1" style="color: #152959">
                  <ext-link xmlns:xlink="http://www.w3.org/1999/xlink" ext-link-type="gen" xlink:href="LC705107" xlink:type="simple">LC705107</ext-link>
                </td><td rowspan="1" colspan="1" style="color: #152959">
                  <ext-link xmlns:xlink="http://www.w3.org/1999/xlink" ext-link-type="gen" xlink:href="LC704995" xlink:type="simple">LC704995</ext-link>
                </td></tr><tr><td rowspan="1" colspan="1">TN181022_47</td><td rowspan="1" colspan="1">
                  <abbrev xmlns:xlink="http://www.w3.org/1999/xlink" xlink:title="Taiwan" id="ABBRID0EXYAI" xlink:type="simple">TW</abbrev>
                </td><td rowspan="1" colspan="1"><italic><tp:taxon-name><tp:taxon-name-part taxon-name-part-type="genus" reg="Eleganesia">E.</tp:taxon-name-part><tp:taxon-name-part taxon-name-part-type="species" reg="minuta">minuta</tp:taxon-name-part></tp:taxon-name></italic> comb. nov</td><td rowspan="1" colspan="1">M</td><td rowspan="1" colspan="1">
                  <named-content xmlns:xlink="http://www.w3.org/1999/xlink" content-type="dwc:verbatimCoordinates" xlink:type="simple">
                    <named-content content-type="geo-json" specific-use="{&#34;type&#34;:&#34;Point&#34;,&#34;coordinates&#34;:[120.933333,23.850000]}" id="NCID0EUZAI" xlink:type="simple">23°51'N, 120°56'E</named-content>
                  </named-content>
                </td><td rowspan="1" colspan="1" style="color: #152959">
                  <ext-link xmlns:xlink="http://www.w3.org/1999/xlink" ext-link-type="gen" xlink:href="LC705102" xlink:type="simple">LC705102</ext-link>
                </td><td rowspan="1" colspan="1" style="color: #152959">
                  <ext-link xmlns:xlink="http://www.w3.org/1999/xlink" ext-link-type="gen" xlink:href="LC704990" xlink:type="simple">LC704990</ext-link>
                </td></tr><tr><td rowspan="1" colspan="1">JO190717_15</td><td rowspan="1" colspan="1">
                  <abbrev xmlns:xlink="http://www.w3.org/1999/xlink" xlink:title="Japan" id="ABBRID0EV1AI" xlink:type="simple">JP</abbrev>
                </td><td rowspan="1" colspan="1"><italic><tp:taxon-name><tp:taxon-name-part taxon-name-part-type="genus" reg="Eleganesia">E.</tp:taxon-name-part><tp:taxon-name-part taxon-name-part-type="species" reg="minuta">minuta</tp:taxon-name-part></tp:taxon-name></italic> comb. nov</td><td rowspan="1" colspan="1">M</td><td rowspan="1" colspan="1">
                  <named-content xmlns:xlink="http://www.w3.org/1999/xlink" content-type="dwc:verbatimCoordinates" xlink:type="simple">
                    <named-content content-type="geo-json" specific-use="{&#34;type&#34;:&#34;Point&#34;,&#34;coordinates&#34;:[128.200000,26.750000]}" id="NCID0ES2AI" xlink:type="simple">26°45'N, 128°12'E</named-content>
                  </named-content>
                </td><td rowspan="1" colspan="1" style="color: #152959">
                  <ext-link xmlns:xlink="http://www.w3.org/1999/xlink" ext-link-type="gen" xlink:href="LC705100" xlink:type="simple">LC705100</ext-link>
                </td><td rowspan="1" colspan="1" style="color: #152959">
                  <ext-link xmlns:xlink="http://www.w3.org/1999/xlink" ext-link-type="gen" xlink:href="LC704988" xlink:type="simple">LC704988</ext-link>
                </td></tr><tr><td rowspan="1" colspan="1">JIR190717_49</td><td rowspan="1" colspan="1">
                  <abbrev xmlns:xlink="http://www.w3.org/1999/xlink" xlink:title="Japan" id="ABBRID0ET3AI" xlink:type="simple">JP</abbrev>
                </td><td rowspan="1" colspan="1"><italic><tp:taxon-name><tp:taxon-name-part taxon-name-part-type="genus" reg="Eleganesia">E.</tp:taxon-name-part><tp:taxon-name-part taxon-name-part-type="species" reg="minuta">minuta</tp:taxon-name-part></tp:taxon-name></italic> comb. nov</td><td rowspan="1" colspan="1">M</td><td rowspan="1" colspan="1">
                  <named-content xmlns:xlink="http://www.w3.org/1999/xlink" content-type="dwc:verbatimCoordinates" xlink:type="simple">
                    <named-content content-type="geo-json" specific-use="{&#34;type&#34;:&#34;Point&#34;,&#34;coordinates&#34;:[123.800000,24.383333]}" id="NCID0EQ4AI" xlink:type="simple">24°23'N, 123°48'E</named-content>
                  </named-content>
                </td><td rowspan="1" colspan="1" style="color: #152959">
                  <ext-link xmlns:xlink="http://www.w3.org/1999/xlink" ext-link-type="gen" xlink:href="LC704985" xlink:type="simple">LC704985</ext-link>
                </td><td rowspan="1" colspan="1" style="color: #152959">
                  <ext-link xmlns:xlink="http://www.w3.org/1999/xlink" ext-link-type="gen" xlink:href="LC704985" xlink:type="simple">LC704985</ext-link>
                </td></tr><tr><td rowspan="1" colspan="1">JIR190717_54</td><td rowspan="1" colspan="1">
                  <abbrev xmlns:xlink="http://www.w3.org/1999/xlink" xlink:title="Japan" id="ABBRID0ER5AI" xlink:type="simple">JP</abbrev>
                </td><td rowspan="1" colspan="1"><italic><tp:taxon-name><tp:taxon-name-part taxon-name-part-type="genus" reg="Eleganesia">E.</tp:taxon-name-part><tp:taxon-name-part taxon-name-part-type="species" reg="minuta">minuta</tp:taxon-name-part></tp:taxon-name></italic> comb. nov</td><td rowspan="1" colspan="1">M</td><td rowspan="1" colspan="1">
                  <named-content xmlns:xlink="http://www.w3.org/1999/xlink" content-type="dwc:verbatimCoordinates" xlink:type="simple">
                    <named-content content-type="geo-json" specific-use="{&#34;type&#34;:&#34;Point&#34;,&#34;coordinates&#34;:[123.800000,24.383333]}" id="NCID0EO6AI" xlink:type="simple">24°23'N, 123°48'E</named-content>
                  </named-content>
                </td><td rowspan="1" colspan="1" style="color: #152959">
                  <ext-link xmlns:xlink="http://www.w3.org/1999/xlink" ext-link-type="gen" xlink:href="LC705094" xlink:type="simple">LC705094</ext-link>
                </td><td rowspan="1" colspan="1" style="color: #152959">
                  <ext-link xmlns:xlink="http://www.w3.org/1999/xlink" ext-link-type="gen" xlink:href="LC704982" xlink:type="simple">LC704982</ext-link>
                </td></tr><tr><td rowspan="1" colspan="1">JT200820_05</td><td rowspan="1" colspan="1">
                  <abbrev xmlns:xlink="http://www.w3.org/1999/xlink" xlink:title="Japan" id="ABBRID0EPABI" xlink:type="simple">JP</abbrev>
                </td><td rowspan="1" colspan="1"><italic><tp:taxon-name><tp:taxon-name-part taxon-name-part-type="genus" reg="Eleganesia">E.</tp:taxon-name-part><tp:taxon-name-part taxon-name-part-type="species" reg="minuta">minuta</tp:taxon-name-part></tp:taxon-name></italic> comb. nov</td><td rowspan="1" colspan="1">M</td><td rowspan="1" colspan="1">
                  <named-content xmlns:xlink="http://www.w3.org/1999/xlink" content-type="dwc:verbatimCoordinates" xlink:type="simple">
                    <named-content content-type="geo-json" specific-use="{&#34;type&#34;:&#34;Point&#34;,&#34;coordinates&#34;:[128.000000,26.566667]}" id="NCID0EMBBI" xlink:type="simple">26°34'N, 128°00'E</named-content>
                  </named-content>
                </td><td rowspan="1" colspan="1" style="color: #152959">
                  <ext-link xmlns:xlink="http://www.w3.org/1999/xlink" ext-link-type="gen" xlink:href="LC705101" xlink:type="simple">LC705101</ext-link>
                </td><td rowspan="1" colspan="1" style="color: #152959">
                  <ext-link xmlns:xlink="http://www.w3.org/1999/xlink" ext-link-type="gen" xlink:href="LC704989" xlink:type="simple">LC704989</ext-link>
                </td></tr><tr><td rowspan="1" colspan="1">JK210921_05</td><td rowspan="1" colspan="1">
                  <abbrev xmlns:xlink="http://www.w3.org/1999/xlink" xlink:title="Japan" id="ABBRID0ENCBI" xlink:type="simple">JP</abbrev>
                </td><td rowspan="1" colspan="1"><italic><tp:taxon-name><tp:taxon-name-part taxon-name-part-type="genus" reg="Eleganesia">E.</tp:taxon-name-part><tp:taxon-name-part taxon-name-part-type="species" reg="minuta">minuta</tp:taxon-name-part></tp:taxon-name></italic> comb. nov</td><td rowspan="1" colspan="1">M</td><td rowspan="1" colspan="1">
                  <named-content xmlns:xlink="http://www.w3.org/1999/xlink" content-type="dwc:verbatimCoordinates" xlink:type="simple">
                    <named-content content-type="geo-json" specific-use="{&#34;type&#34;:&#34;Point&#34;,&#34;coordinates&#34;:[130.416667,30.300000]}" id="NCID0EKDBI" xlink:type="simple">30°18'N, 130°25'E</named-content>
                  </named-content>
                </td><td rowspan="1" colspan="1" style="color: #152959">
                  <ext-link xmlns:xlink="http://www.w3.org/1999/xlink" ext-link-type="gen" xlink:href="LC705095" xlink:type="simple">LC705095</ext-link>
                </td><td rowspan="1" colspan="1" style="color: #152959">
                  <ext-link xmlns:xlink="http://www.w3.org/1999/xlink" ext-link-type="gen" xlink:href="LC704983" xlink:type="simple">LC704983</ext-link>
                </td></tr><tr><td rowspan="1" colspan="1">JK210921_07</td><td rowspan="1" colspan="1">
                  <abbrev xmlns:xlink="http://www.w3.org/1999/xlink" xlink:title="Japan" id="ABBRID0ELEBI" xlink:type="simple">JP</abbrev>
                </td><td rowspan="1" colspan="1"><italic><tp:taxon-name><tp:taxon-name-part taxon-name-part-type="genus" reg="Eleganesia">E.</tp:taxon-name-part><tp:taxon-name-part taxon-name-part-type="species" reg="minuta">minuta</tp:taxon-name-part></tp:taxon-name></italic> comb. nov</td><td rowspan="1" colspan="1">M</td><td rowspan="1" colspan="1">
                  <named-content xmlns:xlink="http://www.w3.org/1999/xlink" content-type="dwc:verbatimCoordinates" xlink:type="simple">
                    <named-content content-type="geo-json" specific-use="{&#34;type&#34;:&#34;Point&#34;,&#34;coordinates&#34;:[130.416667,30.300000]}" id="NCID0EIFBI" xlink:type="simple">30°18'N, 130°25'E</named-content>
                  </named-content>
                </td><td rowspan="1" colspan="1" style="color: #152959">
                  <ext-link xmlns:xlink="http://www.w3.org/1999/xlink" ext-link-type="gen" xlink:href="LC705096" xlink:type="simple">LC705096</ext-link>
                </td><td rowspan="1" colspan="1" style="color: #152959">
                  <ext-link xmlns:xlink="http://www.w3.org/1999/xlink" ext-link-type="gen" xlink:href="LC704984" xlink:type="simple">LC704984</ext-link>
                </td></tr><tr><td rowspan="1" colspan="1">TN190315_26</td><td rowspan="1" colspan="1">
                  <abbrev xmlns:xlink="http://www.w3.org/1999/xlink" xlink:title="Taiwan" id="ABBRID0EJGBI" xlink:type="simple">TW</abbrev>
                </td><td rowspan="1" colspan="1">
                  <italic>
                    <tp:taxon-name><tp:taxon-name-part taxon-name-part-type="genus" reg="Eleganesia">E.</tp:taxon-name-part><tp:taxon-name-part taxon-name-part-type="species" reg="takasago">takasago</tp:taxon-name-part></tp:taxon-name>
                  </italic>
                </td><td rowspan="1" colspan="1">M</td><td rowspan="1" colspan="1">
                  <named-content xmlns:xlink="http://www.w3.org/1999/xlink" content-type="dwc:verbatimCoordinates" xlink:type="simple">
                    <named-content content-type="geo-json" specific-use="{&#34;type&#34;:&#34;Point&#34;,&#34;coordinates&#34;:[120.916667,23.866667]}" id="NCID0EGHBI" xlink:type="simple">23°52'N, 120°55'E</named-content>
                  </named-content>
                </td><td rowspan="1" colspan="1" style="color: #152959">
                  <ext-link xmlns:xlink="http://www.w3.org/1999/xlink" ext-link-type="gen" xlink:href="LC598834" xlink:type="simple">LC598834</ext-link>
                </td><td rowspan="1" colspan="1" style="color: #152959">
                  <ext-link xmlns:xlink="http://www.w3.org/1999/xlink" ext-link-type="gen" xlink:href="LC598874" xlink:type="simple">LC598874</ext-link>
                </td></tr><tr><td rowspan="1" colspan="1">TP170606_C2</td><td rowspan="1" colspan="1">
                  <abbrev xmlns:xlink="http://www.w3.org/1999/xlink" xlink:title="Taiwan" id="ABBRID0EHIBI" xlink:type="simple">TW</abbrev>
                </td><td rowspan="1" colspan="1">
                  <italic>
                    <tp:taxon-name><tp:taxon-name-part taxon-name-part-type="genus" reg="Eleganesia">E.</tp:taxon-name-part><tp:taxon-name-part taxon-name-part-type="species" reg="takasago">takasago</tp:taxon-name-part></tp:taxon-name>
                  </italic>
                </td><td rowspan="1" colspan="1">F</td><td rowspan="1" colspan="1">
                  <named-content xmlns:xlink="http://www.w3.org/1999/xlink" content-type="dwc:verbatimCoordinates" xlink:type="simple">
                    <named-content content-type="geo-json" specific-use="{&#34;type&#34;:&#34;Point&#34;,&#34;coordinates&#34;:[120.800000,22.116667]}" id="NCID0EEJBI" xlink:type="simple">22°07'N, 120°48'E</named-content>
                  </named-content>
                </td><td rowspan="1" colspan="1" style="color: #152959">
                  <ext-link xmlns:xlink="http://www.w3.org/1999/xlink" ext-link-type="gen" xlink:href="LC598838" xlink:type="simple">LC598838</ext-link>
                </td><td rowspan="1" colspan="1" style="color: #152959">
                  <ext-link xmlns:xlink="http://www.w3.org/1999/xlink" ext-link-type="gen" xlink:href="LC598876" xlink:type="simple">LC598876</ext-link>
                </td></tr><tr><td rowspan="1" colspan="1">TT191007_09</td><td rowspan="1" colspan="1">
                  <abbrev xmlns:xlink="http://www.w3.org/1999/xlink" xlink:title="Taiwan" id="ABBRID0EFKBI" xlink:type="simple">TW</abbrev>
                </td><td rowspan="1" colspan="1">
                  <italic>
                    <tp:taxon-name><tp:taxon-name-part taxon-name-part-type="genus" reg="Eleganesia">E.</tp:taxon-name-part><tp:taxon-name-part taxon-name-part-type="species" reg="takasago">takasago</tp:taxon-name-part></tp:taxon-name>
                  </italic>
                </td><td rowspan="1" colspan="1">M</td><td rowspan="1" colspan="1">
                  <named-content xmlns:xlink="http://www.w3.org/1999/xlink" content-type="dwc:verbatimCoordinates" xlink:type="simple">
                    <named-content content-type="geo-json" specific-use="{&#34;type&#34;:&#34;Point&#34;,&#34;coordinates&#34;:[121.533333,25.083333]}" id="NCID0ECLBI" xlink:type="simple">25°05'N, 121°32'E</named-content>
                  </named-content>
                </td><td rowspan="1" colspan="1" style="color: #152959">
                  <ext-link xmlns:xlink="http://www.w3.org/1999/xlink" ext-link-type="gen" xlink:href="LC598839" xlink:type="simple">LC598839</ext-link>
                </td><td rowspan="1" colspan="1" style="color: #152959">
                  <ext-link xmlns:xlink="http://www.w3.org/1999/xlink" ext-link-type="gen" xlink:href="LC598877" xlink:type="simple">LC598877</ext-link>
                </td></tr><tr><td rowspan="1" colspan="1">JT200820_02</td><td rowspan="1" colspan="1">
                  <abbrev xmlns:xlink="http://www.w3.org/1999/xlink" xlink:title="Taiwan" id="ABBRID0EDMBI" xlink:type="simple">TW</abbrev>
                </td><td rowspan="1" colspan="1">
                  <italic>
                    <tp:taxon-name><tp:taxon-name-part taxon-name-part-type="genus" reg="Eleganesia">E.</tp:taxon-name-part><tp:taxon-name-part taxon-name-part-type="species" reg="elegans">elegans</tp:taxon-name-part></tp:taxon-name>
                  </italic>
                </td><td rowspan="1" colspan="1">M</td><td rowspan="1" colspan="1">
                  <named-content xmlns:xlink="http://www.w3.org/1999/xlink" content-type="dwc:verbatimCoordinates" xlink:type="simple">
                    <named-content content-type="geo-json" specific-use="{&#34;type&#34;:&#34;Point&#34;,&#34;coordinates&#34;:[139.383333,35.616667]}" id="NCID0EANBI" xlink:type="simple">35°37'N, 139°23'E</named-content>
                  </named-content>
                </td><td rowspan="1" colspan="1" style="color: #152959">
                  <ext-link xmlns:xlink="http://www.w3.org/1999/xlink" ext-link-type="gen" xlink:href="LC598803" xlink:type="simple">LC598803</ext-link>
                </td><td rowspan="1" colspan="1" style="color: #152959">
                  <ext-link xmlns:xlink="http://www.w3.org/1999/xlink" ext-link-type="gen" xlink:href="LC598857" xlink:type="simple">LC598857</ext-link>
                </td></tr><tr><td rowspan="1" colspan="1">JM190717_46</td><td rowspan="1" colspan="1">
                  <abbrev xmlns:xlink="http://www.w3.org/1999/xlink" xlink:title="Japan" id="ABBRID0EBOBI" xlink:type="simple">JP</abbrev>
                </td><td rowspan="1" colspan="1">
                  <italic>
                    <tp:taxon-name><tp:taxon-name-part taxon-name-part-type="genus" reg="Eleganesia">E.</tp:taxon-name-part><tp:taxon-name-part taxon-name-part-type="species" reg="kijimuna">kijimuna</tp:taxon-name-part></tp:taxon-name>
                  </italic>
                </td><td rowspan="1" colspan="1">M</td><td rowspan="1" colspan="1">
                  <named-content xmlns:xlink="http://www.w3.org/1999/xlink" content-type="dwc:verbatimCoordinates" xlink:type="simple">
                    <named-content content-type="geo-json" specific-use="{&#34;type&#34;:&#34;Point&#34;,&#34;coordinates&#34;:[125.300000,24.916667]}" id="NCID0E5OBI" xlink:type="simple">24°55'N, 125°18'E</named-content>
                  </named-content>
                </td><td rowspan="1" colspan="1" style="color: #152959">
                  <ext-link xmlns:xlink="http://www.w3.org/1999/xlink" ext-link-type="gen" xlink:href="LC598819" xlink:type="simple">LC598819</ext-link>
                </td><td rowspan="1" colspan="1" style="color: #152959">
                  <ext-link xmlns:xlink="http://www.w3.org/1999/xlink" ext-link-type="gen" xlink:href="LC598848" xlink:type="simple">LC598848</ext-link>
                </td></tr><tr><td rowspan="1" colspan="1">JO170808_04</td><td rowspan="1" colspan="1">
                  <abbrev xmlns:xlink="http://www.w3.org/1999/xlink" xlink:title="Japan" id="ABBRID0E6PBI" xlink:type="simple">JP</abbrev>
                </td><td rowspan="1" colspan="1">
                  <italic>
                    <tp:taxon-name><tp:taxon-name-part taxon-name-part-type="genus" reg="Eleganesia">E.</tp:taxon-name-part><tp:taxon-name-part taxon-name-part-type="species" reg="kijimuna">kijimuna</tp:taxon-name-part></tp:taxon-name>
                  </italic>
                </td><td rowspan="1" colspan="1">M</td><td rowspan="1" colspan="1">
                  <named-content xmlns:xlink="http://www.w3.org/1999/xlink" content-type="dwc:verbatimCoordinates" xlink:type="simple">
                    <named-content content-type="geo-json" specific-use="{&#34;type&#34;:&#34;Point&#34;,&#34;coordinates&#34;:[128.000000,26.566667]}" id="NCID0E3QBI" xlink:type="simple">26°34'N, 128°00'E</named-content>
                  </named-content>
                </td><td rowspan="1" colspan="1" style="color: #152959">
                  <ext-link xmlns:xlink="http://www.w3.org/1999/xlink" ext-link-type="gen" xlink:href="LC598820" xlink:type="simple">LC598820</ext-link>
                </td><td rowspan="1" colspan="1" style="color: #152959">
                  <ext-link xmlns:xlink="http://www.w3.org/1999/xlink" ext-link-type="gen" xlink:href="LC598849" xlink:type="simple">LC598849</ext-link>
                </td></tr><tr><td rowspan="1" colspan="1">TP170606_14</td><td rowspan="1" colspan="1">
                  <abbrev xmlns:xlink="http://www.w3.org/1999/xlink" xlink:title="Taiwan" id="ABBRID0E4RBI" xlink:type="simple">TW</abbrev>
                </td><td rowspan="1" colspan="1">
                  <italic>
                    <tp:taxon-name><tp:taxon-name-part taxon-name-part-type="genus" reg="Eleganesia">E.</tp:taxon-name-part><tp:taxon-name-part taxon-name-part-type="species" reg="paiwan">paiwan</tp:taxon-name-part></tp:taxon-name>
                  </italic>
                </td><td rowspan="1" colspan="1">M</td><td rowspan="1" colspan="1">
                  <named-content xmlns:xlink="http://www.w3.org/1999/xlink" content-type="dwc:verbatimCoordinates" xlink:type="simple">
                    <named-content content-type="geo-json" specific-use="{&#34;type&#34;:&#34;Point&#34;,&#34;coordinates&#34;:[120.800000,22.116667]}" id="NCID0E1SBI" xlink:type="simple">22°07'N, 120°48'E</named-content>
                  </named-content>
                </td><td rowspan="1" colspan="1" style="color: #152959">
                  <ext-link xmlns:xlink="http://www.w3.org/1999/xlink" ext-link-type="gen" xlink:href="LC598818" xlink:type="simple">LC598818</ext-link>
                </td><td rowspan="1" colspan="1" style="color: #152959">
                  <ext-link xmlns:xlink="http://www.w3.org/1999/xlink" ext-link-type="gen" xlink:href="LC598859" xlink:type="simple">LC598859</ext-link>
                </td></tr><tr><td rowspan="1" colspan="7">
                  <bold>
                    <italic>
                      <tp:taxon-name><tp:taxon-name-part taxon-name-part-type="genus" reg="Epynesia">Epynesia</tp:taxon-name-part></tp:taxon-name>
                    </italic>
                  </bold>
                </td></tr><tr><td rowspan="1" colspan="1">JO190717_22</td><td rowspan="1" colspan="1">
                  <abbrev xmlns:xlink="http://www.w3.org/1999/xlink" xlink:title="Japan" id="ABBRID0EKUBI" xlink:type="simple">JP</abbrev>
                </td><td rowspan="1" colspan="1">
                  <italic>
                    <tp:taxon-name><tp:taxon-name-part taxon-name-part-type="genus" reg="Eleganesia">E.</tp:taxon-name-part><tp:taxon-name-part taxon-name-part-type="species" reg="bishamon">bishamon</tp:taxon-name-part></tp:taxon-name>
                  </italic>
                </td><td rowspan="1" colspan="1">M</td><td rowspan="3" colspan="1">
                  <named-content xmlns:xlink="http://www.w3.org/1999/xlink" content-type="dwc:verbatimCoordinates" xlink:type="simple">
                    <named-content content-type="geo-json" specific-use="{&#34;type&#34;:&#34;Point&#34;,&#34;coordinates&#34;:[128.200000,26.750000]}" id="NCID0EHVBI" xlink:type="simple">26°45'N, 128°12'E</named-content>
                  </named-content>
                </td><td rowspan="1" colspan="1" style="color: #152959">
                  <ext-link xmlns:xlink="http://www.w3.org/1999/xlink" ext-link-type="gen" xlink:href="LC598841" xlink:type="simple">LC598841</ext-link>
                </td><td rowspan="1" colspan="1" style="color: #152959">
                  <ext-link xmlns:xlink="http://www.w3.org/1999/xlink" ext-link-type="gen" xlink:href="LC598879" xlink:type="simple">LC598879</ext-link>
                </td></tr><tr><td rowspan="1" colspan="1">TN170110_27</td><td rowspan="1" colspan="1">
                  <abbrev xmlns:xlink="http://www.w3.org/1999/xlink" xlink:title="Taiwan" id="ABBRID0EIWBI" xlink:type="simple">TW</abbrev>
                </td><td rowspan="1" colspan="1">
                  <italic>
                    <tp:taxon-name><tp:taxon-name-part taxon-name-part-type="genus" reg="Eleganesia">E.</tp:taxon-name-part><tp:taxon-name-part taxon-name-part-type="species" reg="bishamon">bishamon</tp:taxon-name-part></tp:taxon-name>
                  </italic>
                </td><td rowspan="1" colspan="1">M</td><td rowspan="1" colspan="1" style="color: #152959">
                  <ext-link xmlns:xlink="http://www.w3.org/1999/xlink" ext-link-type="gen" xlink:href="LC704952" xlink:type="simple">LC704952</ext-link>
                </td><td rowspan="1" colspan="1" style="color: #152959">
                  <ext-link xmlns:xlink="http://www.w3.org/1999/xlink" ext-link-type="gen" xlink:href="LC704952" xlink:type="simple">LC704952</ext-link>
                </td></tr><tr><td rowspan="1" colspan="1">TD200628_01</td><td rowspan="1" colspan="1">
                  <abbrev xmlns:xlink="http://www.w3.org/1999/xlink" xlink:title="Taiwan" id="ABBRID0E1XBI" xlink:type="simple">TW</abbrev>
                </td><td rowspan="1" colspan="1">
                  <italic>
                    <tp:taxon-name><tp:taxon-name-part taxon-name-part-type="genus" reg="Eleganesia">E.</tp:taxon-name-part><tp:taxon-name-part taxon-name-part-type="species" reg="bishamon">bishamon</tp:taxon-name-part></tp:taxon-name>
                  </italic>
                </td><td rowspan="1" colspan="1">F</td><td rowspan="1" colspan="1" style="color: #152959">
                  <ext-link xmlns:xlink="http://www.w3.org/1999/xlink" ext-link-type="gen" xlink:href="LC704951" xlink:type="simple">LC704951</ext-link>
                </td><td rowspan="1" colspan="1" style="color: #152959">
                  <ext-link xmlns:xlink="http://www.w3.org/1999/xlink" ext-link-type="gen" xlink:href="LC704951" xlink:type="simple">LC704951</ext-link>
                </td></tr><tr><td rowspan="1" colspan="7">
                  <bold>
                    <italic>
                      <tp:taxon-name><tp:taxon-name-part taxon-name-part-type="genus" reg="Pristocera">Pristocera</tp:taxon-name-part></tp:taxon-name>
                    </italic>
                  </bold>
                </td></tr><tr><td rowspan="1" colspan="1">TH191007_25</td><td rowspan="1" colspan="1">Taiwan</td><td rowspan="1" colspan="1">
                  <italic>
                    <tp:taxon-name><tp:taxon-name-part taxon-name-part-type="genus" reg="Pristepyris">P.</tp:taxon-name-part><tp:taxon-name-part taxon-name-part-type="species" reg="formosana">formosana</tp:taxon-name-part></tp:taxon-name>
                  </italic>
                </td><td rowspan="1" colspan="1">M</td><td rowspan="1" colspan="1">
                  <named-content xmlns:xlink="http://www.w3.org/1999/xlink" content-type="dwc:verbatimCoordinates" xlink:type="simple">
                    <named-content content-type="geo-json" specific-use="{&#34;type&#34;:&#34;Point&#34;,&#34;coordinates&#34;:[121.516667,23.933333]}" id="NCID0ET1BI" xlink:type="simple">23°56'N, 121°31'E</named-content>
                  </named-content>
                </td><td rowspan="1" colspan="1" style="color: #152959">
                  <ext-link xmlns:xlink="http://www.w3.org/1999/xlink" ext-link-type="gen" xlink:href="LC705061" xlink:type="simple">LC705061</ext-link>
                </td><td rowspan="1" colspan="1" style="color: #152959">
                  <ext-link xmlns:xlink="http://www.w3.org/1999/xlink" ext-link-type="gen" xlink:href="LC704948" xlink:type="simple">LC704948</ext-link>
                </td></tr><tr><td rowspan="1" colspan="1">TNT171019_01</td><td rowspan="1" colspan="1">Taiwan</td><td rowspan="1" colspan="1">
                  <italic>
                    <tp:taxon-name><tp:taxon-name-part taxon-name-part-type="genus" reg="Pristepyris">P.</tp:taxon-name-part><tp:taxon-name-part taxon-name-part-type="species" reg="formosana">formosana</tp:taxon-name-part></tp:taxon-name>
                  </italic>
                </td><td rowspan="1" colspan="1">M</td><td rowspan="1" colspan="1">
                  <named-content xmlns:xlink="http://www.w3.org/1999/xlink" content-type="dwc:verbatimCoordinates" xlink:type="simple">
                    <named-content content-type="geo-json" specific-use="{&#34;type&#34;:&#34;Point&#34;,&#34;coordinates&#34;:[121.550000,24.850000]}" id="NCID0EM3BI" xlink:type="simple">24°51'N, 121°33'E</named-content>
                  </named-content>
                </td><td rowspan="1" colspan="1" style="color: #152959">
                  <ext-link xmlns:xlink="http://www.w3.org/1999/xlink" ext-link-type="gen" xlink:href="LC705087" xlink:type="simple">LC705087</ext-link>
                </td><td rowspan="1" colspan="1" style="color: #152959">
                  <ext-link xmlns:xlink="http://www.w3.org/1999/xlink" ext-link-type="gen" xlink:href="LC704975" xlink:type="simple">LC704975</ext-link>
                </td></tr><tr><td rowspan="5" colspan="1">TP171019_08</td><td rowspan="1" colspan="1">
                  <abbrev xmlns:xlink="http://www.w3.org/1999/xlink" xlink:title="Taiwan" id="ABBRID0EN4BI" xlink:type="simple">TW</abbrev>
                </td><td rowspan="1" colspan="1">
                  <italic>
                    <tp:taxon-name><tp:taxon-name-part taxon-name-part-type="genus" reg="Pristepyris">P.</tp:taxon-name-part><tp:taxon-name-part taxon-name-part-type="species" reg="formosana">formosana</tp:taxon-name-part></tp:taxon-name>
                  </italic>
                </td><td rowspan="1" colspan="1">M</td><td rowspan="5" colspan="1">
                  <named-content xmlns:xlink="http://www.w3.org/1999/xlink" content-type="dwc:verbatimCoordinates" xlink:type="simple">
                    <named-content content-type="geo-json" specific-use="{&#34;type&#34;:&#34;Point&#34;,&#34;coordinates&#34;:[120.750000,22.116667]}" id="NCID0EK5BI" xlink:type="simple">22°07'N, 120°45'E</named-content>
                  </named-content>
                </td><td rowspan="1" colspan="1" style="color: #152959">
                  <ext-link xmlns:xlink="http://www.w3.org/1999/xlink" ext-link-type="gen" xlink:href="LC490570" xlink:type="simple">LC490570</ext-link>
                </td><td rowspan="1" colspan="1" style="color: #152959">
                  <ext-link xmlns:xlink="http://www.w3.org/1999/xlink" ext-link-type="gen" xlink:href="LC490572" xlink:type="simple">LC490572</ext-link>
                </td></tr><tr><td rowspan="1" colspan="1">
                  <abbrev xmlns:xlink="http://www.w3.org/1999/xlink" xlink:title="Kenya" id="ABBRID0EI6BI" xlink:type="simple">KY</abbrev>
                </td><td rowspan="1" colspan="1"><italic><tp:taxon-name><tp:taxon-name-part taxon-name-part-type="genus" reg="Pristepyris">P.</tp:taxon-name-part></tp:taxon-name></italic> sp. 1 (IA)</td><td rowspan="1" colspan="1">M</td><td rowspan="1" colspan="1" style="color: #152959">
                  <ext-link xmlns:xlink="http://www.w3.org/1999/xlink" ext-link-type="gen" xlink:href="MG760741" xlink:type="simple">MG760741</ext-link>
                </td><td rowspan="1" colspan="1" style="color: #152959">
                  <ext-link xmlns:xlink="http://www.w3.org/1999/xlink" ext-link-type="gen" xlink:href="MG760792" xlink:type="simple">MG760792</ext-link>
                </td></tr><tr><td rowspan="1" colspan="1">UAE</td><td rowspan="1" colspan="1"><italic><tp:taxon-name><tp:taxon-name-part taxon-name-part-type="genus" reg="Pristepyris">P.</tp:taxon-name-part></tp:taxon-name></italic> sp. 2 (IA)</td><td rowspan="1" colspan="1">M</td><td rowspan="1" colspan="1" style="color: #152959">
                  <ext-link xmlns:xlink="http://www.w3.org/1999/xlink" ext-link-type="gen" xlink:href="MG760772" xlink:type="simple">MG760772</ext-link>
                </td><td rowspan="1" colspan="1" style="color: #152959">
                  <ext-link xmlns:xlink="http://www.w3.org/1999/xlink" ext-link-type="gen" xlink:href="MG760825" xlink:type="simple">MG760825</ext-link>
                </td></tr><tr><td rowspan="1" colspan="1">
                  <abbrev xmlns:xlink="http://www.w3.org/1999/xlink" xlink:title="Thailand" id="ABBRID0EZBCI" xlink:type="simple">TH</abbrev>
                </td><td rowspan="1" colspan="1"><italic><tp:taxon-name><tp:taxon-name-part taxon-name-part-type="genus" reg="Pristepyris">P.</tp:taxon-name-part></tp:taxon-name></italic> sp. 3 (IA)</td><td rowspan="1" colspan="1">M</td><td rowspan="1" colspan="1" style="color: #152959">
                  <ext-link xmlns:xlink="http://www.w3.org/1999/xlink" ext-link-type="gen" xlink:href="MG760770" xlink:type="simple">MG760770</ext-link>
                </td><td rowspan="1" colspan="1" style="color: #152959">
                  <ext-link xmlns:xlink="http://www.w3.org/1999/xlink" ext-link-type="gen" xlink:href="MG760823" xlink:type="simple">MG760823</ext-link>
                </td></tr><tr><td rowspan="1" colspan="1">
                  <abbrev xmlns:xlink="http://www.w3.org/1999/xlink" xlink:title="Kenya" id="ABBRID0EEDCI" xlink:type="simple">KY</abbrev>
                </td><td rowspan="1" colspan="1"><italic><tp:taxon-name><tp:taxon-name-part taxon-name-part-type="genus" reg="Pristepyris">P.</tp:taxon-name-part></tp:taxon-name></italic> sp. 4 (IA)</td><td rowspan="1" colspan="1">M</td><td rowspan="1" colspan="1" style="color: #152959">
                  <ext-link xmlns:xlink="http://www.w3.org/1999/xlink" ext-link-type="gen" xlink:href="MG760742" xlink:type="simple">MG760742</ext-link>
                </td><td rowspan="1" colspan="1" style="color: #152959">
                  <ext-link xmlns:xlink="http://www.w3.org/1999/xlink" ext-link-type="gen" xlink:href="MG760793" xlink:type="simple">MG760793</ext-link>
                </td></tr><tr><td rowspan="1" colspan="7">
                  <bold>
                    <italic>
                      <tp:taxon-name><tp:taxon-name-part taxon-name-part-type="genus" reg="Propristocera">Propristocera</tp:taxon-name-part></tp:taxon-name>
                    </italic>
                  </bold>
                </td></tr><tr><td rowspan="1" colspan="1">JO170808_01</td><td rowspan="1" colspan="1">
                  <abbrev xmlns:xlink="http://www.w3.org/1999/xlink" xlink:title="Japan" id="ABBRID0EBFCI" xlink:type="simple">JP</abbrev>
                </td><td rowspan="1" colspan="1">
                  <italic>
                    <tp:taxon-name><tp:taxon-name-part taxon-name-part-type="genus" reg="Pristepyris">P.</tp:taxon-name-part><tp:taxon-name-part taxon-name-part-type="species" reg="okinawensis">okinawensis</tp:taxon-name-part></tp:taxon-name>
                  </italic>
                </td><td rowspan="1" colspan="1">M</td><td rowspan="1" colspan="1">
                  <named-content xmlns:xlink="http://www.w3.org/1999/xlink" content-type="dwc:verbatimCoordinates" xlink:type="simple">
                    <named-content content-type="geo-json" specific-use="{&#34;type&#34;:&#34;Point&#34;,&#34;coordinates&#34;:[128.000000,26.566667]}" id="NCID0E5FCI" xlink:type="simple">26°34'N, 128°00'E</named-content>
                  </named-content>
                </td><td rowspan="1" colspan="1" style="color: #152959">
                  <ext-link xmlns:xlink="http://www.w3.org/1999/xlink" ext-link-type="gen" xlink:href="LC479553" xlink:type="simple">LC479553</ext-link>
                </td><td rowspan="1" colspan="1" style="color: #152959">
                  <ext-link xmlns:xlink="http://www.w3.org/1999/xlink" ext-link-type="gen" xlink:href="LC480272" xlink:type="simple">LC480272</ext-link>
                </td></tr><tr><td rowspan="1" colspan="1">TN160725_9-2</td><td rowspan="1" colspan="1">
                  <abbrev xmlns:xlink="http://www.w3.org/1999/xlink" xlink:title="Taiwan" id="ABBRID0E6GCI" xlink:type="simple">TW</abbrev>
                </td><td rowspan="1" colspan="1">
                  <italic>
                    <tp:taxon-name><tp:taxon-name-part taxon-name-part-type="genus" reg="Pristepyris">P.</tp:taxon-name-part><tp:taxon-name-part taxon-name-part-type="species" reg="okinawensis">okinawensis</tp:taxon-name-part></tp:taxon-name>
                  </italic>
                </td><td rowspan="1" colspan="1">M</td><td rowspan="1" colspan="1">
                  <named-content xmlns:xlink="http://www.w3.org/1999/xlink" content-type="dwc:verbatimCoordinates" xlink:type="simple">
                    <named-content content-type="geo-json" specific-use="{&#34;type&#34;:&#34;Point&#34;,&#34;coordinates&#34;:[121.033333,24.083333]}" id="NCID0E3HCI" xlink:type="simple">24°05'N, 121°02'E</named-content>
                  </named-content>
                </td><td rowspan="1" colspan="1" style="color: #152959">
                  <ext-link xmlns:xlink="http://www.w3.org/1999/xlink" ext-link-type="gen" xlink:href="LC479556" xlink:type="simple">LC479556</ext-link>
                </td><td rowspan="1" colspan="1" style="color: #152959">
                  <ext-link xmlns:xlink="http://www.w3.org/1999/xlink" ext-link-type="gen" xlink:href="LC480275" xlink:type="simple">LC480275</ext-link>
                </td></tr><tr><td rowspan="1" colspan="1">TP170606_18</td><td rowspan="1" colspan="1">
                  <abbrev xmlns:xlink="http://www.w3.org/1999/xlink" xlink:title="Taiwan" id="ABBRID0E4ICI" xlink:type="simple">TW</abbrev>
                </td><td rowspan="1" colspan="1">
                  <italic>
                    <tp:taxon-name><tp:taxon-name-part taxon-name-part-type="genus" reg="Pristepyris">P.</tp:taxon-name-part><tp:taxon-name-part taxon-name-part-type="species" reg="okinawensis">okinawensis</tp:taxon-name-part></tp:taxon-name>
                  </italic>
                </td><td rowspan="1" colspan="1">M</td><td rowspan="1" colspan="1">
                  <named-content xmlns:xlink="http://www.w3.org/1999/xlink" content-type="dwc:verbatimCoordinates" xlink:type="simple">
                    <named-content content-type="geo-json" specific-use="{&#34;type&#34;:&#34;Point&#34;,&#34;coordinates&#34;:[121.033333,22.116667]}" id="NCID0E1JCI" xlink:type="simple">22°07'N, 121°02'E</named-content>
                  </named-content>
                </td><td rowspan="1" colspan="1" style="color: #152959">
                  <ext-link xmlns:xlink="http://www.w3.org/1999/xlink" ext-link-type="gen" xlink:href="LC479561" xlink:type="simple">LC479561</ext-link>
                </td><td rowspan="1" colspan="1" style="color: #152959">
                  <ext-link xmlns:xlink="http://www.w3.org/1999/xlink" ext-link-type="gen" xlink:href="LC480280" xlink:type="simple">LC480280</ext-link>
                </td></tr><tr><td rowspan="1" colspan="1">JI170808_19</td><td rowspan="1" colspan="1">
                  <abbrev xmlns:xlink="http://www.w3.org/1999/xlink" xlink:title="Japan" id="ABBRID0E2KCI" xlink:type="simple">JP</abbrev>
                </td><td rowspan="1" colspan="1">
                  <italic>
                    <tp:taxon-name><tp:taxon-name-part taxon-name-part-type="genus" reg="Pristepyris">P.</tp:taxon-name-part><tp:taxon-name-part taxon-name-part-type="species" reg="seediq">seediq</tp:taxon-name-part></tp:taxon-name>
                  </italic>
                </td><td rowspan="1" colspan="1">M</td><td rowspan="1" colspan="1">
                  <named-content xmlns:xlink="http://www.w3.org/1999/xlink" content-type="dwc:verbatimCoordinates" xlink:type="simple">
                    <named-content content-type="geo-json" specific-use="{&#34;type&#34;:&#34;Point&#34;,&#34;coordinates&#34;:[124.083333,24.433333]}" id="NCID0EYLCI" xlink:type="simple">24°26'N, 124°05'E</named-content>
                  </named-content>
                </td><td rowspan="1" colspan="1" style="color: #152959">
                  <ext-link xmlns:xlink="http://www.w3.org/1999/xlink" ext-link-type="gen" xlink:href="LC479571" xlink:type="simple">LC479571</ext-link>
                </td><td rowspan="1" colspan="1" style="color: #152959">
                  <ext-link xmlns:xlink="http://www.w3.org/1999/xlink" ext-link-type="gen" xlink:href="LC480290" xlink:type="simple">LC480290</ext-link>
                </td></tr><tr><td rowspan="1" colspan="1">TNT180706_02</td><td rowspan="1" colspan="1">
                  <abbrev xmlns:xlink="http://www.w3.org/1999/xlink" xlink:title="Taiwan" id="ABBRID0EZMCI" xlink:type="simple">TW</abbrev>
                </td><td rowspan="1" colspan="1">
                  <italic>
                    <tp:taxon-name><tp:taxon-name-part taxon-name-part-type="genus" reg="Pristepyris">P.</tp:taxon-name-part><tp:taxon-name-part taxon-name-part-type="species" reg="seediq">seediq</tp:taxon-name-part></tp:taxon-name>
                  </italic>
                </td><td rowspan="1" colspan="1">M</td><td rowspan="1" colspan="1">
                  <named-content xmlns:xlink="http://www.w3.org/1999/xlink" content-type="dwc:verbatimCoordinates" xlink:type="simple">
                    <named-content content-type="geo-json" specific-use="{&#34;type&#34;:&#34;Point&#34;,&#34;coordinates&#34;:[121.566667,24.866667]}" id="NCID0EWNCI" xlink:type="simple">24°52'N, 121°34'E</named-content>
                  </named-content>
                </td><td rowspan="1" colspan="1" style="color: #152959">
                  <ext-link xmlns:xlink="http://www.w3.org/1999/xlink" ext-link-type="gen" xlink:href="LC479579" xlink:type="simple">LC479579</ext-link>
                </td><td rowspan="1" colspan="1" style="color: #152959">
                  <ext-link xmlns:xlink="http://www.w3.org/1999/xlink" ext-link-type="gen" xlink:href="LC480298" xlink:type="simple">LC480298</ext-link>
                </td></tr><tr><td rowspan="1" colspan="1">TN160725_01</td><td rowspan="1" colspan="1">
                  <abbrev xmlns:xlink="http://www.w3.org/1999/xlink" xlink:title="Taiwan" id="ABBRID0EXOCI" xlink:type="simple">TW</abbrev>
                </td><td rowspan="1" colspan="1">
                  <italic>
                    <tp:taxon-name><tp:taxon-name-part taxon-name-part-type="genus" reg="Pristepyris">P.</tp:taxon-name-part><tp:taxon-name-part taxon-name-part-type="species" reg="seediq">seediq</tp:taxon-name-part></tp:taxon-name>
                  </italic>
                </td><td rowspan="1" colspan="1">M</td><td rowspan="1" colspan="1">
                  <named-content xmlns:xlink="http://www.w3.org/1999/xlink" content-type="dwc:verbatimCoordinates" xlink:type="simple">
                    <named-content content-type="geo-json" specific-use="{&#34;type&#34;:&#34;Point&#34;,&#34;coordinates&#34;:[121.033333,24.083333]}" id="NCID0EUPCI" xlink:type="simple">24°05'N, 121°02'E</named-content>
                  </named-content>
                </td><td rowspan="1" colspan="1" style="color: #152959">
                  <ext-link xmlns:xlink="http://www.w3.org/1999/xlink" ext-link-type="gen" xlink:href="LC479576" xlink:type="simple">LC479576</ext-link>
                </td><td rowspan="1" colspan="1" style="color: #152959">
                  <ext-link xmlns:xlink="http://www.w3.org/1999/xlink" ext-link-type="gen" xlink:href="LC480295" xlink:type="simple">LC480295</ext-link>
                </td></tr><tr><td rowspan="1" colspan="1">TP170606_32</td><td rowspan="1" colspan="1">
                  <abbrev xmlns:xlink="http://www.w3.org/1999/xlink" xlink:title="Taiwan" id="ABBRID0EVQCI" xlink:type="simple">TW</abbrev>
                </td><td rowspan="1" colspan="1">
                  <italic>
                    <tp:taxon-name><tp:taxon-name-part taxon-name-part-type="genus" reg="Pristepyris">P.</tp:taxon-name-part><tp:taxon-name-part taxon-name-part-type="species" reg="seediq">seediq</tp:taxon-name-part></tp:taxon-name>
                  </italic>
                </td><td rowspan="1" colspan="1">M</td><td rowspan="1" colspan="1">
                  <named-content xmlns:xlink="http://www.w3.org/1999/xlink" content-type="dwc:verbatimCoordinates" xlink:type="simple">
                    <named-content content-type="geo-json" specific-use="{&#34;type&#34;:&#34;Point&#34;,&#34;coordinates&#34;:[120.783333,22.116667]}" id="NCID0ESRCI" xlink:type="simple">22°07'N, 120°47'E</named-content>
                  </named-content>
                </td><td rowspan="1" colspan="1" style="color: #152959">
                  <ext-link xmlns:xlink="http://www.w3.org/1999/xlink" ext-link-type="gen" xlink:href="LC479582" xlink:type="simple">LC479582</ext-link>
                </td><td rowspan="1" colspan="1" style="color: #152959">
                  <ext-link xmlns:xlink="http://www.w3.org/1999/xlink" ext-link-type="gen" xlink:href="LC480301" xlink:type="simple">LC480301</ext-link>
                </td></tr><tr><td rowspan="1" colspan="1">JA170808_14</td><td rowspan="1" colspan="1">
                  <abbrev xmlns:xlink="http://www.w3.org/1999/xlink" xlink:title="Japan" id="ABBRID0ETSCI" xlink:type="simple">JP</abbrev>
                </td><td rowspan="1" colspan="1">
                  <italic>
                    <tp:taxon-name><tp:taxon-name-part taxon-name-part-type="genus" reg="Pristepyris">P.</tp:taxon-name-part><tp:taxon-name-part taxon-name-part-type="species" reg="pingtungensis">pingtungensis</tp:taxon-name-part></tp:taxon-name>
                  </italic>
                </td><td rowspan="1" colspan="1">M</td><td rowspan="1" colspan="1">
                  <named-content xmlns:xlink="http://www.w3.org/1999/xlink" content-type="dwc:verbatimCoordinates" xlink:type="simple">
                    <named-content content-type="geo-json" specific-use="{&#34;type&#34;:&#34;Point&#34;,&#34;coordinates&#34;:[129.316667,28.266667]}" id="NCID0EQTCI" xlink:type="simple">28°16'N, 129°19'E</named-content>
                  </named-content>
                </td><td rowspan="1" colspan="1" style="color: #152959">
                  <ext-link xmlns:xlink="http://www.w3.org/1999/xlink" ext-link-type="gen" xlink:href="LC479543" xlink:type="simple">LC479543</ext-link>
                </td><td rowspan="1" colspan="1" style="color: #152959">
                  <ext-link xmlns:xlink="http://www.w3.org/1999/xlink" ext-link-type="gen" xlink:href="LC480262" xlink:type="simple">LC480262</ext-link>
                </td></tr><tr><td rowspan="1" colspan="1">JI170808_17</td><td rowspan="1" colspan="1">
                  <abbrev xmlns:xlink="http://www.w3.org/1999/xlink" xlink:title="Japan" id="ABBRID0ERUCI" xlink:type="simple">JP</abbrev>
                </td><td rowspan="1" colspan="1">
                  <italic>
                    <tp:taxon-name><tp:taxon-name-part taxon-name-part-type="genus" reg="Pristepyris">P.</tp:taxon-name-part><tp:taxon-name-part taxon-name-part-type="species" reg="pingtungensis">pingtungensis</tp:taxon-name-part></tp:taxon-name>
                  </italic>
                </td><td rowspan="1" colspan="1">M</td><td rowspan="1" colspan="1">
                  <named-content xmlns:xlink="http://www.w3.org/1999/xlink" content-type="dwc:verbatimCoordinates" xlink:type="simple">
                    <named-content content-type="geo-json" specific-use="{&#34;type&#34;:&#34;Point&#34;,&#34;coordinates&#34;:[124.083333,24.433333]}" id="NCID0EOVCI" xlink:type="simple">24°26'N, 124°05'E</named-content>
                  </named-content>
                </td><td rowspan="1" colspan="1" style="color: #152959">
                  <ext-link xmlns:xlink="http://www.w3.org/1999/xlink" ext-link-type="gen" xlink:href="LC479544" xlink:type="simple">LC479544</ext-link>
                </td><td rowspan="1" colspan="1" style="color: #152959">
                  <ext-link xmlns:xlink="http://www.w3.org/1999/xlink" ext-link-type="gen" xlink:href="LC480263" xlink:type="simple">LC480263</ext-link>
                </td></tr><tr><td rowspan="1" colspan="1">TH191007_38</td><td rowspan="1" colspan="1">
                  <abbrev xmlns:xlink="http://www.w3.org/1999/xlink" xlink:title="Taiwan" id="ABBRID0EPWCI" xlink:type="simple">TW</abbrev>
                </td><td rowspan="1" colspan="1">
                  <italic>
                    <tp:taxon-name><tp:taxon-name-part taxon-name-part-type="genus" reg="Pristepyris">P.</tp:taxon-name-part><tp:taxon-name-part taxon-name-part-type="species" reg="pingtungensis">pingtungensis</tp:taxon-name-part></tp:taxon-name>
                  </italic>
                </td><td rowspan="1" colspan="1">M</td><td rowspan="1" colspan="1">
                  <named-content xmlns:xlink="http://www.w3.org/1999/xlink" content-type="dwc:verbatimCoordinates" xlink:type="simple">
                    <named-content content-type="geo-json" specific-use="{&#34;type&#34;:&#34;Point&#34;,&#34;coordinates&#34;:[121.533333,24.016667]}" id="NCID0EMXCI" xlink:type="simple">24°01'N, 121°32'E</named-content>
                  </named-content>
                </td><td rowspan="1" colspan="1" style="color: #152959">
                  <ext-link xmlns:xlink="http://www.w3.org/1999/xlink" ext-link-type="gen" xlink:href="LC705088" xlink:type="simple">LC705088</ext-link>
                </td><td rowspan="1" colspan="1" style="color: #152959">
                  <ext-link xmlns:xlink="http://www.w3.org/1999/xlink" ext-link-type="gen" xlink:href="LC704976" xlink:type="simple">LC704976</ext-link>
                </td></tr><tr><td rowspan="1" colspan="1">TN160725_7-2</td><td rowspan="1" colspan="1">
                  <abbrev xmlns:xlink="http://www.w3.org/1999/xlink" xlink:title="Taiwan" id="ABBRID0ENYCI" xlink:type="simple">TW</abbrev>
                </td><td rowspan="1" colspan="1">
                  <italic>
                    <tp:taxon-name><tp:taxon-name-part taxon-name-part-type="genus" reg="Pristepyris">P.</tp:taxon-name-part><tp:taxon-name-part taxon-name-part-type="species" reg="pingtungensis">pingtungensis</tp:taxon-name-part></tp:taxon-name>
                  </italic>
                </td><td rowspan="1" colspan="1">M</td><td rowspan="1" colspan="1">
                  <named-content xmlns:xlink="http://www.w3.org/1999/xlink" content-type="dwc:verbatimCoordinates" xlink:type="simple">
                    <named-content content-type="geo-json" specific-use="{&#34;type&#34;:&#34;Point&#34;,&#34;coordinates&#34;:[121.033333,24.083333]}" id="NCID0EKZCI" xlink:type="simple">24°05'N, 121°02'E</named-content>
                  </named-content>
                </td><td rowspan="1" colspan="1" style="color: #152959">
                  <ext-link xmlns:xlink="http://www.w3.org/1999/xlink" ext-link-type="gen" xlink:href="LC479546" xlink:type="simple">LC479546</ext-link>
                </td><td rowspan="1" colspan="1" style="color: #152959">
                  <ext-link xmlns:xlink="http://www.w3.org/1999/xlink" ext-link-type="gen" xlink:href="LC480265" xlink:type="simple">LC480265</ext-link>
                </td></tr><tr><td rowspan="1" colspan="1">TP171019_15</td><td rowspan="1" colspan="1">
                  <abbrev xmlns:xlink="http://www.w3.org/1999/xlink" xlink:title="Taiwan" id="ABBRID0EL1CI" xlink:type="simple">TW</abbrev>
                </td><td rowspan="1" colspan="1">
                  <italic>
                    <tp:taxon-name><tp:taxon-name-part taxon-name-part-type="genus" reg="Pristepyris">P.</tp:taxon-name-part><tp:taxon-name-part taxon-name-part-type="species" reg="pingtungensis">pingtungensis</tp:taxon-name-part></tp:taxon-name>
                  </italic>
                </td><td rowspan="1" colspan="1">M</td><td rowspan="1" colspan="1">
                  <named-content xmlns:xlink="http://www.w3.org/1999/xlink" content-type="dwc:verbatimCoordinates" xlink:type="simple">
                    <named-content content-type="geo-json" specific-use="{&#34;type&#34;:&#34;Point&#34;,&#34;coordinates&#34;:[120.750000,22.116667]}" id="NCID0EI2CI" xlink:type="simple">22°07'N, 120°45'E</named-content>
                  </named-content>
                </td><td rowspan="1" colspan="1" style="color: #152959">
                  <ext-link xmlns:xlink="http://www.w3.org/1999/xlink" ext-link-type="gen" xlink:href="LC479552" xlink:type="simple">LC479552</ext-link>
                </td><td rowspan="1" colspan="1" style="color: #152959">
                  <ext-link xmlns:xlink="http://www.w3.org/1999/xlink" ext-link-type="gen" xlink:href="LC480271" xlink:type="simple">LC480271</ext-link>
                </td></tr><tr><td rowspan="1" colspan="7">
                  <bold>
                    <italic>
                      <tp:taxon-name><tp:taxon-name-part taxon-name-part-type="genus" reg="Protisobrachium">Protisobrachium</tp:taxon-name-part></tp:taxon-name>
                    </italic>
                  </bold>
                </td></tr><tr><td rowspan="1" colspan="1"/><td rowspan="1" colspan="1">
                  <abbrev xmlns:xlink="http://www.w3.org/1999/xlink" xlink:title="Madagascar" id="ABBRID0EY3CI" xlink:type="simple">MA</abbrev>
                </td><td rowspan="1" colspan="1"><italic><tp:taxon-name><tp:taxon-name-part taxon-name-part-type="genus" reg="Pristepyris">P.</tp:taxon-name-part></tp:taxon-name></italic> sp. 2</td><td rowspan="1" colspan="1">M</td><td rowspan="1" colspan="1"/><td rowspan="1" colspan="1" style="color: #152959">
                  <ext-link xmlns:xlink="http://www.w3.org/1999/xlink" ext-link-type="gen" xlink:href="MG760767" xlink:type="simple">MG760767</ext-link>
                </td><td rowspan="1" colspan="1" style="color: #152959">
                  <ext-link xmlns:xlink="http://www.w3.org/1999/xlink" ext-link-type="gen" xlink:href="MG760820" xlink:type="simple">MG760820</ext-link>
                </td></tr><tr><td rowspan="1" colspan="7">
                  <bold>
                    <italic>
                      <tp:taxon-name><tp:taxon-name-part taxon-name-part-type="genus" reg="Pseudisobrachium">Pseudisobrachium</tp:taxon-name-part></tp:taxon-name>
                    </italic>
                  </bold>
                </td></tr><tr><td rowspan="1" colspan="1">JI170808_27</td><td rowspan="1" colspan="1">
                  <abbrev xmlns:xlink="http://www.w3.org/1999/xlink" xlink:title="Japan" id="ABBRID0EY5CI" xlink:type="simple">JP</abbrev>
                </td><td rowspan="1" colspan="1">
                  <italic>
                    <tp:taxon-name><tp:taxon-name-part taxon-name-part-type="genus" reg="Pristepyris">P.</tp:taxon-name-part><tp:taxon-name-part taxon-name-part-type="species" reg="ryukyunum">ryukyunum</tp:taxon-name-part></tp:taxon-name>
                  </italic>
                </td><td rowspan="1" colspan="1">M</td><td rowspan="1" colspan="1">
                  <named-content xmlns:xlink="http://www.w3.org/1999/xlink" content-type="dwc:verbatimCoordinates" xlink:type="simple">
                    <named-content content-type="geo-json" specific-use="{&#34;type&#34;:&#34;Point&#34;,&#34;coordinates&#34;:[124.100000,24.433333]}" id="NCID0EV6CI" xlink:type="simple">24°26'N, 124°06'E</named-content>
                  </named-content>
                </td><td rowspan="1" colspan="1" style="color: #152959">
                  <ext-link xmlns:xlink="http://www.w3.org/1999/xlink" ext-link-type="gen" xlink:href="LC705091" xlink:type="simple">LC705091</ext-link>
                </td><td rowspan="1" colspan="1" style="color: #152959">
                  <ext-link xmlns:xlink="http://www.w3.org/1999/xlink" ext-link-type="gen" xlink:href="LC704977" xlink:type="simple">LC704977</ext-link>
                </td></tr><tr><td rowspan="1" colspan="1">TN170110_22</td><td rowspan="1" colspan="1">
                  <abbrev xmlns:xlink="http://www.w3.org/1999/xlink" xlink:title="Taiwan" id="ABBRID0EWADI" xlink:type="simple">TW</abbrev>
                </td><td rowspan="1" colspan="1">
                  <italic>
                    <tp:taxon-name><tp:taxon-name-part taxon-name-part-type="genus" reg="Pristepyris">P.</tp:taxon-name-part><tp:taxon-name-part taxon-name-part-type="species" reg="ryukyunum">ryukyunum</tp:taxon-name-part></tp:taxon-name>
                  </italic>
                </td><td rowspan="1" colspan="1">M</td><td rowspan="1" colspan="1">
                  <named-content xmlns:xlink="http://www.w3.org/1999/xlink" content-type="dwc:verbatimCoordinates" xlink:type="simple">
                    <named-content content-type="geo-json" specific-use="{&#34;type&#34;:&#34;Point&#34;,&#34;coordinates&#34;:[121.166667,24.033333]}" id="NCID0ETBDI" xlink:type="simple">24°02'N, 121°10'E</named-content>
                  </named-content>
                </td><td rowspan="1" colspan="1" style="color: #152959">
                  <ext-link xmlns:xlink="http://www.w3.org/1999/xlink" ext-link-type="gen" xlink:href="LC705090" xlink:type="simple">LC705090</ext-link>
                </td><td rowspan="1" colspan="1" style="color: #152959">
                  <ext-link xmlns:xlink="http://www.w3.org/1999/xlink" ext-link-type="gen" xlink:href="LC704978" xlink:type="simple">LC704978</ext-link>
                </td></tr><tr><td rowspan="4" colspan="1">TT191007_01</td><td rowspan="1" colspan="1">
                  <abbrev xmlns:xlink="http://www.w3.org/1999/xlink" xlink:title="Taiwan" id="ABBRID0EUCDI" xlink:type="simple">TW</abbrev>
                </td><td rowspan="1" colspan="1">
                  <italic>
                    <tp:taxon-name><tp:taxon-name-part taxon-name-part-type="genus" reg="Pristepyris">P.</tp:taxon-name-part><tp:taxon-name-part taxon-name-part-type="species" reg="ryukyunum">ryukyunum</tp:taxon-name-part></tp:taxon-name>
                  </italic>
                </td><td rowspan="1" colspan="1">M</td><td rowspan="4" colspan="1">
                  <named-content xmlns:xlink="http://www.w3.org/1999/xlink" content-type="dwc:verbatimCoordinates" xlink:type="simple">
                    <named-content content-type="geo-json" specific-use="{&#34;type&#34;:&#34;Point&#34;,&#34;coordinates&#34;:[121.600000,25.083333]}" id="NCID0ERDDI" xlink:type="simple">25°05'N, 121°36'E</named-content>
                  </named-content>
                </td><td rowspan="1" colspan="1" style="color: #152959">
                  <ext-link xmlns:xlink="http://www.w3.org/1999/xlink" ext-link-type="gen" xlink:href="LC705089" xlink:type="simple">LC705089</ext-link>
                </td><td rowspan="1" colspan="1" style="color: #152959">
                  <ext-link xmlns:xlink="http://www.w3.org/1999/xlink" ext-link-type="gen" xlink:href="LC704979" xlink:type="simple">LC704979</ext-link>
                </td></tr><tr><td rowspan="1" colspan="1">
                  <abbrev xmlns:xlink="http://www.w3.org/1999/xlink" xlink:title="Brazil" id="ABBRID0EPEDI" xlink:type="simple">BR</abbrev>
                </td><td rowspan="1" colspan="1"><italic><tp:taxon-name><tp:taxon-name-part taxon-name-part-type="genus" reg="Pristepyris">P.</tp:taxon-name-part></tp:taxon-name></italic> sp. 1 (IA)</td><td rowspan="1" colspan="1">M</td><td rowspan="1" colspan="1" style="color: #152959">
                  <ext-link xmlns:xlink="http://www.w3.org/1999/xlink" ext-link-type="gen" xlink:href="MG760787" xlink:type="simple">MG760787</ext-link>
                </td><td rowspan="1" colspan="1" style="color: #152959">
                  <ext-link xmlns:xlink="http://www.w3.org/1999/xlink" ext-link-type="gen" xlink:href="MG760843" xlink:type="simple">MG760843</ext-link>
                </td></tr><tr><td rowspan="1" colspan="1">
                  <abbrev xmlns:xlink="http://www.w3.org/1999/xlink" xlink:title="Brazil" id="ABBRID0E1FDI" xlink:type="simple">BR</abbrev>
                </td><td rowspan="1" colspan="1"><italic><tp:taxon-name><tp:taxon-name-part taxon-name-part-type="genus" reg="Pristepyris">P.</tp:taxon-name-part></tp:taxon-name></italic> sp. 2 (IA)</td><td rowspan="1" colspan="1">F</td><td rowspan="1" colspan="1" style="color: #152959">
                  <ext-link xmlns:xlink="http://www.w3.org/1999/xlink" ext-link-type="gen" xlink:href="MG760788" xlink:type="simple">MG760788</ext-link>
                </td><td rowspan="1" colspan="1" style="color: #152959">
                  <ext-link xmlns:xlink="http://www.w3.org/1999/xlink" ext-link-type="gen" xlink:href="MG760844" xlink:type="simple">MG760844</ext-link>
                </td></tr><tr><td rowspan="1" colspan="1">USA</td><td rowspan="1" colspan="1"><italic><tp:taxon-name><tp:taxon-name-part taxon-name-part-type="genus" reg="Pristepyris">P.</tp:taxon-name-part></tp:taxon-name></italic> sp. 3 (IA)</td><td rowspan="1" colspan="1">M</td><td rowspan="1" colspan="1" style="color: #152959">
                  <ext-link xmlns:xlink="http://www.w3.org/1999/xlink" ext-link-type="gen" xlink:href="MG760789" xlink:type="simple">MG760789</ext-link>
                </td><td rowspan="1" colspan="1" style="color: #152959">
                  <ext-link xmlns:xlink="http://www.w3.org/1999/xlink" ext-link-type="gen" xlink:href="MG760845" xlink:type="simple">MG760845</ext-link>
                </td></tr><tr><td rowspan="1" colspan="7">
                  <bold>
                    <italic>
                      <tp:taxon-name><tp:taxon-name-part taxon-name-part-type="genus" reg="Trichiscus">Trichiscus</tp:taxon-name-part></tp:taxon-name>
                    </italic>
                  </bold>
                </td></tr><tr><td rowspan="2" colspan="1"/><td rowspan="1" colspan="1">
                  <abbrev xmlns:xlink="http://www.w3.org/1999/xlink" xlink:title="Kenya" id="ABBRID0E4IDI" xlink:type="simple">KY</abbrev>
                </td><td rowspan="1" colspan="1"><italic><tp:taxon-name><tp:taxon-name-part taxon-name-part-type="genus" reg="Trichiscus">T.</tp:taxon-name-part></tp:taxon-name></italic> sp. 1 (IA)</td><td rowspan="1" colspan="1">M</td><td rowspan="2" colspan="1"/><td rowspan="1" colspan="1" style="color: #152959">
                  <ext-link xmlns:xlink="http://www.w3.org/1999/xlink" ext-link-type="gen" xlink:href="MG760764" xlink:type="simple">MG760764</ext-link>
                </td><td rowspan="1" colspan="1" style="color: #152959">
                  <ext-link xmlns:xlink="http://www.w3.org/1999/xlink" ext-link-type="gen" xlink:href="MG760817" xlink:type="simple">MG760817</ext-link>
                </td></tr><tr><td rowspan="1" colspan="1">
                  <abbrev xmlns:xlink="http://www.w3.org/1999/xlink" xlink:title="Kenya" id="ABBRID0ELKDI" xlink:type="simple">KY</abbrev>
                </td><td rowspan="1" colspan="1"><italic><tp:taxon-name><tp:taxon-name-part taxon-name-part-type="genus" reg="Trichiscus">T.</tp:taxon-name-part></tp:taxon-name></italic> sp. 2 (IA)</td><td rowspan="1" colspan="1">M</td><td rowspan="1" colspan="1" style="color: #152959">
                  <ext-link xmlns:xlink="http://www.w3.org/1999/xlink" ext-link-type="gen" xlink:href="MG760765" xlink:type="simple">MG760765</ext-link>
                </td><td rowspan="1" colspan="1" style="color: #152959">
                  <ext-link xmlns:xlink="http://www.w3.org/1999/xlink" ext-link-type="gen" xlink:href="MG760818" xlink:type="simple">MG760818</ext-link>
                </td></tr><tr><td rowspan="1" colspan="7">
                  <bold>
                    <italic>
                      <tp:taxon-name><tp:taxon-name-part taxon-name-part-type="genus" reg="Holepyris">Holepyris</tp:taxon-name-part></tp:taxon-name>
                    </italic>
                  </bold>
                </td></tr><tr><td rowspan="1" colspan="1">JT200820_11</td><td rowspan="1" colspan="1">
                  <abbrev xmlns:xlink="http://www.w3.org/1999/xlink" xlink:title="Japan" id="ABBRID0EIMDI" xlink:type="simple">JP</abbrev>
                </td><td rowspan="1" colspan="1">
                  <italic>
                    <tp:taxon-name><tp:taxon-name-part taxon-name-part-type="genus" reg="Holepyris">H.</tp:taxon-name-part><tp:taxon-name-part taxon-name-part-type="species" reg="benten">benten</tp:taxon-name-part></tp:taxon-name>
                  </italic>
                </td><td rowspan="1" colspan="1">M</td><td rowspan="1" colspan="1">
                  <named-content xmlns:xlink="http://www.w3.org/1999/xlink" content-type="dwc:verbatimCoordinates" xlink:type="simple">
                    <named-content content-type="geo-json" specific-use="{&#34;type&#34;:&#34;Point&#34;,&#34;coordinates&#34;:[128.000000,26.566667]}" id="NCID0EFNDI" xlink:type="simple">26°34'N, 128°00'E</named-content>
                  </named-content>
                </td><td rowspan="1" colspan="1" style="color: #152959">
                  <ext-link xmlns:xlink="http://www.w3.org/1999/xlink" ext-link-type="gen" xlink:href="LC705108" xlink:type="simple">LC705108</ext-link>
                </td><td rowspan="1" colspan="1" style="color: #152959">
                  <ext-link xmlns:xlink="http://www.w3.org/1999/xlink" ext-link-type="gen" xlink:href="LC704996" xlink:type="simple">LC704996</ext-link>
                </td></tr><tr><td rowspan="1" colspan="7">
                  <bold>
                    <italic>
                      <tp:taxon-name><tp:taxon-name-part taxon-name-part-type="genus" reg="Sclerodermus">Sclerodermus</tp:taxon-name-part></tp:taxon-name>
                    </italic>
                  </bold>
                </td></tr><tr><td rowspan="1" colspan="1">JK171103_01</td><td rowspan="1" colspan="1">
                  <abbrev xmlns:xlink="http://www.w3.org/1999/xlink" xlink:title="Japan" id="ABBRID0EVODI" xlink:type="simple">JP</abbrev>
                </td><td rowspan="1" colspan="1"><italic><tp:taxon-name><tp:taxon-name-part taxon-name-part-type="genus" reg="Sclerodermus">Sclerodermus</tp:taxon-name-part></tp:taxon-name></italic> sp.</td><td rowspan="1" colspan="1">F</td><td rowspan="1" colspan="1"/><td rowspan="1" colspan="1" style="color: #152959">
                  <ext-link xmlns:xlink="http://www.w3.org/1999/xlink" ext-link-type="gen" xlink:href="LC705109" xlink:type="simple">LC705109</ext-link>
                </td><td rowspan="1" colspan="1" style="color: #152959">
                  <ext-link xmlns:xlink="http://www.w3.org/1999/xlink" ext-link-type="gen" xlink:href="LC704997" xlink:type="simple">LC704997</ext-link>
                </td></tr></tbody></table></table-wrap><fig id="F4" position="float" orientation="portrait"><object-id xmlns:xlink="http://www.w3.org/1999/xlink" content-type="doi" xlink:type="simple">10.3897/zookeys.1102.84953.figure4</object-id><object-id xmlns:xlink="http://www.w3.org/1999/xlink" content-type="arpha" xlink:type="simple">B62EC53A-B5B6-5959-A791-A9D10F2F484A</object-id><label>Figure 4.</label><caption><p><italic><tp:taxon-name><tp:taxon-name-part taxon-name-part-type="genus" reg="Pristepyris">Pristepyris</tp:taxon-name-part><tp:taxon-name-part taxon-name-part-type="species" reg="seqalu">seqalu</tp:taxon-name-part></tp:taxon-name></italic> sp. nov., male, holotype (TP170606_26) <bold>A</bold> head in full-face view <bold>B</bold> antenna (left) <bold>C</bold> mandible <bold>D</bold> mesosoma in lateral view <bold>E</bold> mesosoma in dorsal view; arrow indicating transverse pronotal carina absent <bold>F</bold> fore-wing <bold>G</bold> hindwing. Scale bars: 0.5 mm.</p></caption><graphic xmlns:xlink="http://www.w3.org/1999/xlink" xlink:href="zookeys-1102-001_article-84953__-g004.jpg" position="float" orientation="portrait" xlink:type="simple" id="oo_686032.jpg"><uri content-type="original_file" xlink:type="simple">https://binary.pensoft.net/fig/686032</uri></graphic></fig></tp:treatment-sec><ref-list><ref id="B4"><mixed-citation xmlns:xlink="http://www.w3.org/1999/xlink" xlink:type="simple"><person-group><name name-style="western"><surname>Alencar</surname><given-names>IDCC</given-names></name><name name-style="western"><surname>Waichert</surname><given-names>C</given-names></name><name name-style="western"><surname>Azevedo</surname><given-names>CO</given-names></name></person-group> (<year>2018</year>) <article-title>Opening Pandora’s box of <tp:taxon-name><tp:taxon-name-part taxon-name-part-type="subfamily">Pristocerinae</tp:taxon-name-part></tp:taxon-name>: Molecular and morphological phylogenies of <italic><tp:taxon-name><tp:taxon-name-part taxon-name-part-type="genus">Apenesia</tp:taxon-name-part></tp:taxon-name></italic> (<tp:taxon-name><tp:taxon-name-part taxon-name-part-type="order">Hymenoptera</tp:taxon-name-part></tp:taxon-name>, <tp:taxon-name><tp:taxon-name-part taxon-name-part-type="family">Bethylidae</tp:taxon-name-part></tp:taxon-name>) reveal several hidden genera.</article-title><source>Systematic Entomology</source><volume>43</volume>(<issue>3</issue>): <fpage>481</fpage>–<lpage>509</lpage>. <ext-link xlink:href="10.1111/syen.12295" ext-link-type="doi" xlink:type="simple">https://doi.org/10.1111/syen.12295</ext-link></mixed-citation></ref><ref id="B8"><mixed-citation xmlns:xlink="http://www.w3.org/1999/xlink" xlink:type="simple"><person-group><name name-style="western"><surname>Azevedo</surname><given-names>CO</given-names></name><name name-style="western"><surname>Alencar</surname><given-names>IDCC</given-names></name><name name-style="western"><surname>Ramos</surname><given-names>MS</given-names></name><name name-style="western"><surname>Barbosa</surname><given-names>DN</given-names></name><name name-style="western"><surname>Colombo</surname><given-names>WD</given-names></name><name name-style="western"><surname>Vargas</surname><given-names>RJM</given-names></name><name name-style="western"><surname>Lim</surname><given-names>J</given-names></name></person-group> (<year>2018</year>) <article-title>Global guide of the flat wasps (<tp:taxon-name><tp:taxon-name-part taxon-name-part-type="order">Hymenoptera</tp:taxon-name-part></tp:taxon-name>, <tp:taxon-name><tp:taxon-name-part taxon-name-part-type="family">Bethylidae</tp:taxon-name-part></tp:taxon-name>).</article-title><source>Zootaxa</source><volume>4889</volume>(<issue>1</issue>): <fpage>1</fpage>–<lpage>294</lpage>. <ext-link xlink:href="10.11646/zootaxa.4489.1.1" ext-link-type="doi" xlink:type="simple">https://doi.org/10.11646/zootaxa.4489.1.1</ext-link></mixed-citation></ref><ref id="B37"><mixed-citation xmlns:xlink="http://www.w3.org/1999/xlink" xlink:type="simple"><person-group><name name-style="western"><surname>Yasumatsu</surname><given-names>K</given-names></name></person-group> (<year>1955</year>) <article-title>Taxonomic notes on three wireworm parasites of the genus <italic><tp:taxon-name><tp:taxon-name-part taxon-name-part-type="genus">Pristocera</tp:taxon-name-part></tp:taxon-name></italic> from the Far East (<tp:taxon-name><tp:taxon-name-part taxon-name-part-type="order">Hymenoptera</tp:taxon-name-part></tp:taxon-name>: <tp:taxon-name><tp:taxon-name-part taxon-name-part-type="superfamily">Bethyloidea</tp:taxon-name-part></tp:taxon-name>).</article-title><source>Journal of the Faculty of Agriculture, Kyushu University</source><volume>10</volume>(<issue>3</issue>): <fpage>233</fpage>–<lpage>249</lpage>. <ext-link xlink:href="10.5109/22656" ext-link-type="doi" xlink:type="simple">https://doi.org/10.5109/22656</ext-link></mixed-citation></ref><ref id="B33"><mixed-citation xmlns:xlink="http://www.w3.org/1999/xlink" xlink:type="simple"><person-group><name name-style="western"><surname>Terayama</surname><given-names>M</given-names></name></person-group> (<year>1999</year>) <article-title>Description of new species of the family <tp:taxon-name><tp:taxon-name-part taxon-name-part-type="family">Bethylidae</tp:taxon-name-part></tp:taxon-name> from the Ryukyus, and taxonomic notes on the Japanese species of the <italic><tp:taxon-name><tp:taxon-name-part taxon-name-part-type="genus">Sclerodermus</tp:taxon-name-part></tp:taxon-name></italic>.</article-title> In: <person-group><name name-style="western"><surname>Yamane</surname><given-names>S</given-names></name><name name-style="western"><surname>Ikudome</surname><given-names>S</given-names></name><name name-style="western"><surname>Terayama</surname><given-names>M</given-names></name></person-group> (<role>Eds</role>) <issue-title>Identification Guide to the Aculeata of the Nansei Islands.</issue-title><source>Hokkaido University Press: Sapporo, Japan</source>, <fpage>701</fpage>–<lpage>725</lpage>.</mixed-citation></ref><ref id="B34"><mixed-citation xmlns:xlink="http://www.w3.org/1999/xlink" xlink:type="simple"><person-group><name name-style="western"><surname>Terayama</surname><given-names>M</given-names></name></person-group> (<year>2006</year>) <source>The Insects of Japan (<tp:taxon-name><tp:taxon-name-part taxon-name-part-type="order">Hymenoptera</tp:taxon-name-part></tp:taxon-name>), Vol. 1.</source><publisher-name>Touka Shobo Co</publisher-name>, <publisher-loc>Fukuoka, Japan</publisher-loc>, <size units="page">319 pp</size>.</mixed-citation></ref></ref-list></tp:taxon-treatment>
