# Supplementary material for: ﻿Revision of Taiwanese and Ryukyuan species of Pristepyris Kieffer, 1905, with description of a new species (Hymenoptera, Bethylidae)
Source: Zookeys. 2022 May 19;1102:1–42. doi: 10.3897/zookeys.1102.84953 (PMC9848667; doi:10.3897/zookeys.1102.84953)
Supplement: XML Treatment for Pristepyris mieae [file zookeys.1102.84953-treatment3.xml]

<!DOCTYPE tp:taxon-treatment
  PUBLIC "-//TaxonX//DTD Taxonomic Treatment Publishing DTD v0 20100105//EN" "tax-treatment-NSO.dtd">
<tp:taxon-treatment xmlns:tp="http://www.plazi.org/taxpub"><tp:treatment-meta><kwd-group><label>Taxon classification</label><kwd>
                  <named-content content-type="kingdom">Animalia</named-content>
                </kwd><kwd>
                  <named-content content-type="order">Hymenoptera</named-content>
                </kwd><kwd>
                  <named-content content-type="family">Bethylidae</named-content>
                </kwd></kwd-group><mixed-citation publication-type="journal"><person-group><name><surname>Liao</surname><given-names>Hauchuan</given-names></name><name><surname>Terayama</surname><given-names>Mamoru</given-names></name><name><surname>Eguchi</surname><given-names>Katsuyuki</given-names></name></person-group><article-title>﻿Revision of Taiwanese and Ryukyuan species of <italic><tp:taxon-name><tp:taxon-name-part taxon-name-part-type="genus" reg="Pristepyris">Pristepyris</tp:taxon-name-part></tp:taxon-name></italic> Kieffer, 1905, with description of a new species (<tp:taxon-name><tp:taxon-name-part taxon-name-part-type="order">Hymenoptera</tp:taxon-name-part></tp:taxon-name>, <tp:taxon-name><tp:taxon-name-part taxon-name-part-type="family">Bethylidae</tp:taxon-name-part></tp:taxon-name>)</article-title><source>Zookeys</source><day>19</day><month>05</month><year>2022</year><volume>1102</volume><fpage>1</fpage><lpage>42</lpage><pub-id pub-id-type="doi">10.3897/zookeys.1102.84953</pub-id></mixed-citation></tp:treatment-meta><tp:nomenclature><label>﻿</label><tp:taxon-name>
                <object-id xmlns:xlink="http://www.w3.org/1999/xlink" content-type="arpha" xlink:type="simple">1B042A90-3B57-5036-921E-C618103D4605</object-id>
                <tp:taxon-name-part taxon-name-part-type="genus" reg="Pristepyris">Pristepyris</tp:taxon-name-part>
                <tp:taxon-name-part taxon-name-part-type="species" reg="mieae">mieae</tp:taxon-name-part>
              </tp:taxon-name><tp:taxon-authority>(Terayama, 1995)</tp:taxon-authority><xref ref-type="fig" rid="F8">Fig. 8</xref><tp:nomenclature-citation-list><tp:nomenclature-citation><tp:taxon-name>
                    <tp:taxon-name-part taxon-name-part-type="genus" reg="Acrepyris">Acrepyris</tp:taxon-name-part>
                    <tp:taxon-name-part taxon-name-part-type="species" reg="mieae">mieae</tp:taxon-name-part>
                  </tp:taxon-name><comment>Terayama, 1995: 142, figs 10. Holotype (female, NIAES), type loc.: Fenchifu Chiayi Hsien, Taiwan. <tp:taxon-name><tp:taxon-name-part taxon-name-part-type="genus" reg="Pristepyris">Pristepyris</tp:taxon-name-part><tp:taxon-name-part taxon-name-part-type="species" reg="mieae">mieae</tp:taxon-name-part></tp:taxon-name>: <xref ref-type="bibr" rid="B8">Azevedo et al. 2018</xref>: 104 (genus transfer).</comment></tp:nomenclature-citation></tp:nomenclature-citation-list></tp:nomenclature><tp:treatment-sec sec-type="Male diagnosis" id="SECID0ET2BK"><title>Male diagnosis.</title><p>Unknown.</p></tp:treatment-sec><tp:treatment-sec sec-type="Female diagnosis" id="SECID0EY2BK"><title>Female diagnosis.</title><p><abbrev xmlns:xlink="http://www.w3.org/1999/xlink" xlink:title="total body length" id="ABBRID0E52BK" xlink:type="simple">TL</abbrev> ≈ 6.3 mm. Frons and vertex with deep foveolae (ca. 0.03 mm in diameter), of which intervals are imbricate; intervals in vertex wider than diameter of foveolae; intervals in lateral and submedian part of frons narrower than diameter of foveolae; the area along mesal line without foveolae. Median portion of clypeus roundly and relatively strongly produced anteriad; apical clypeal margin deeply incurved medially. Compound eye less developed. Mandible with four teeth. Dorsal face of pronotum, mesoscutellum, mesopleuron and dorsal and lateral faces of metapectal-propodeal complex imbricate, with dense foveolae. Transverse pronotal carina absent.</p></tp:treatment-sec><tp:treatment-sec sec-type="description" id="SECID0EC3BK"><title>Female redescription.</title><p>Full description was given by <xref ref-type="bibr" rid="B31">Terayama (1995)</xref>. Additional information as below.</p><p><bold><italic>Head</italic>.</bold><abbrev xmlns:xlink="http://www.w3.org/1999/xlink" xlink:title="head length" id="ABBRID0ET3BK" xlink:type="simple">HL</abbrev>/<abbrev xmlns:xlink="http://www.w3.org/1999/xlink" xlink:title="maximum width of head including compound eyes" id="ABBRID0EX3BK" xlink:type="simple">HW</abbrev> × 100 = 131. Frons and vertex with deep foveolae (ca. 0.03 mm in diameter), of which intervals are imbricate; intervals in vertex wider than diameter of foveolae; intervals in lateral and submedian part of frons narrower than diameter of foveolae; the area along mesal line without foveolae. Occipital carina present. Median portion of clypeus roundly and relatively strongly produced anteriad; apical clypeal margin deeply incurved medially.</p><p><bold><italic>Mesosoma</italic>.</bold> Transverse pronotal carina absent. Dorsal area of pronotum imbricate with dense foveolae. Mesoscutum overlaid by posteromedian portion of pronotum. Mesoscutellum trapezoidal, 0.67× as long as maximum width, weakly imbricate with dense foveolae. Mesopleuron imbricate, with sparse foveolae; anterior, upper and lower fovea absent; mesopleural pit absent. Lateral face of metapectal-propodeal complex imbricate entirely. Metapectal-propodeal complex in dorsal view weakly constricted behind propodeal spiracles and then widened again posteriad, without any distinct carinae which subdivide dorsal face; <abbrev xmlns:xlink="http://www.w3.org/1999/xlink" xlink:title="length of the metapectal-propodeal complex, measured from the junction of the transverse anterior carina and median carina to the posteriormost of the metapectal-propodeal complex" id="ABBRID0EC4BK" xlink:type="simple">LP</abbrev>/<abbrev xmlns:xlink="http://www.w3.org/1999/xlink" xlink:title="width of the metapectal-propodeal complex, measured along the transverse line passing the anteriormost points of the propodeal spiracles" id="ABBRID0EG4BK" xlink:type="simple">WP</abbrev> = 2.5; dorsomedian face weakly imbricate, with sparse foveolae; median portion of propodeal declivity weakly and transversely rugoso-scabrous, with sparse foveolae.</p></tp:treatment-sec><tp:treatment-sec sec-type="Taxonomic remarks" id="SECID0EK4BK"><title>Taxonomic remarks.</title><p>This species is morphologically most similar to the female of <italic><tp:taxon-name><tp:taxon-name-part taxon-name-part-type="genus" reg="Pristepyris">P.</tp:taxon-name-part><tp:taxon-name-part taxon-name-part-type="species" reg="zhejiangensis">zhejiangensis</tp:taxon-name-part></tp:taxon-name></italic>. However, the female specimens of the genus <italic><tp:taxon-name><tp:taxon-name-part taxon-name-part-type="genus" reg="Pristepyris">Pristepyris</tp:taxon-name-part></tp:taxon-name></italic> have been rarely recorded and female-based species discrimination is hard to be conducted because of poor diagnostic characters in the females. We tentatively treated <italic><tp:taxon-name><tp:taxon-name-part taxon-name-part-type="genus" reg="Pristepyris">P.</tp:taxon-name-part><tp:taxon-name-part taxon-name-part-type="species" reg="mieae">mieae</tp:taxon-name-part></tp:taxon-name></italic> as an independent species until additional specimens are available for molecular analyses.</p><fig id="F8" position="float" orientation="portrait"><object-id xmlns:xlink="http://www.w3.org/1999/xlink" content-type="doi" xlink:type="simple">10.3897/zookeys.1102.84953.figure8</object-id><object-id xmlns:xlink="http://www.w3.org/1999/xlink" content-type="arpha" xlink:type="simple">65E2B61F-55E8-5AB3-8F34-7BCDBDF1B9B2</object-id><label>Figure 8.</label><caption><p><italic><tp:taxon-name><tp:taxon-name-part taxon-name-part-type="genus" reg="Pristepyris">Pristepyris</tp:taxon-name-part><tp:taxon-name-part taxon-name-part-type="species" reg="mieae">mieae</tp:taxon-name-part></tp:taxon-name></italic>, female, holotype <bold>A</bold> head in full-face view <bold>B</bold> mandible <bold>C</bold> mesosoma in dorsal view <bold>D</bold> mesosoma in lateral view. Scale bars: 0.5 mm.</p></caption><graphic xmlns:xlink="http://www.w3.org/1999/xlink" xlink:href="zookeys-1102-001_article-84953__-g008.jpg" position="float" orientation="portrait" xlink:type="simple" id="oo_686036.jpg"><uri content-type="original_file" xlink:type="simple">https://binary.pensoft.net/fig/686036</uri></graphic></fig></tp:treatment-sec><ref-list><ref id="B8"><mixed-citation xmlns:xlink="http://www.w3.org/1999/xlink" xlink:type="simple"><person-group><name name-style="western"><surname>Azevedo</surname><given-names>CO</given-names></name><name name-style="western"><surname>Alencar</surname><given-names>IDCC</given-names></name><name name-style="western"><surname>Ramos</surname><given-names>MS</given-names></name><name name-style="western"><surname>Barbosa</surname><given-names>DN</given-names></name><name name-style="western"><surname>Colombo</surname><given-names>WD</given-names></name><name name-style="western"><surname>Vargas</surname><given-names>RJM</given-names></name><name name-style="western"><surname>Lim</surname><given-names>J</given-names></name></person-group> (<year>2018</year>) <article-title>Global guide of the flat wasps (<tp:taxon-name><tp:taxon-name-part taxon-name-part-type="order">Hymenoptera</tp:taxon-name-part></tp:taxon-name>, <tp:taxon-name><tp:taxon-name-part taxon-name-part-type="family">Bethylidae</tp:taxon-name-part></tp:taxon-name>).</article-title><source>Zootaxa</source><volume>4889</volume>(<issue>1</issue>): <fpage>1</fpage>–<lpage>294</lpage>. <ext-link xlink:href="10.11646/zootaxa.4489.1.1" ext-link-type="doi" xlink:type="simple">https://doi.org/10.11646/zootaxa.4489.1.1</ext-link></mixed-citation></ref><ref id="B31"><mixed-citation xmlns:xlink="http://www.w3.org/1999/xlink" xlink:type="simple"><person-group><name name-style="western"><surname>Terayama</surname><given-names>M</given-names></name></person-group> (<year>1995</year>) <article-title>Taiwanese species of the genus <tp:taxon-name><tp:taxon-name-part taxon-name-part-type="genus">Pristocera</tp:taxon-name-part></tp:taxon-name> (<tp:taxon-name><tp:taxon-name-part taxon-name-part-type="order">Hymenoptera</tp:taxon-name-part></tp:taxon-name>, <tp:taxon-name><tp:taxon-name-part taxon-name-part-type="superfamily">Chrysidoidea</tp:taxon-name-part></tp:taxon-name>, <tp:taxon-name><tp:taxon-name-part taxon-name-part-type="family">Berthylidae</tp:taxon-name-part></tp:taxon-name>).</article-title><source>Japanese Journal of Entomology</source><volume>1</volume>: <fpage>139</fpage>–<lpage>145</lpage>.</mixed-citation></ref></ref-list></tp:taxon-treatment>
