# Supplementary material for: ﻿Revision of Taiwanese and Ryukyuan species of Pristepyris Kieffer, 1905, with description of a new species (Hymenoptera, Bethylidae)
Source: Zookeys. 2022 May 19;1102:1–42. doi: 10.3897/zookeys.1102.84953 (PMC9848667; doi:10.3897/zookeys.1102.84953)
Supplement: XML Treatment for Pristepyris ryukyuensis [file zookeys.1102.84953-treatment4.xml]

<!DOCTYPE tp:taxon-treatment
  PUBLIC "-//TaxonX//DTD Taxonomic Treatment Publishing DTD v0 20100105//EN" "tax-treatment-NSO.dtd">
<tp:taxon-treatment xmlns:tp="http://www.plazi.org/taxpub"><tp:treatment-meta><kwd-group><label>Taxon classification</label><kwd>
                  <named-content content-type="kingdom">Animalia</named-content>
                </kwd><kwd>
                  <named-content content-type="order">Hymenoptera</named-content>
                </kwd><kwd>
                  <named-content content-type="family">Bethylidae</named-content>
                </kwd></kwd-group><mixed-citation publication-type="journal"><person-group><name><surname>Liao</surname><given-names>Hauchuan</given-names></name><name><surname>Terayama</surname><given-names>Mamoru</given-names></name><name><surname>Eguchi</surname><given-names>Katsuyuki</given-names></name></person-group><article-title>﻿Revision of Taiwanese and Ryukyuan species of <italic><tp:taxon-name><tp:taxon-name-part taxon-name-part-type="genus" reg="Pristepyris">Pristepyris</tp:taxon-name-part></tp:taxon-name></italic> Kieffer, 1905, with description of a new species (<tp:taxon-name><tp:taxon-name-part taxon-name-part-type="order">Hymenoptera</tp:taxon-name-part></tp:taxon-name>, <tp:taxon-name><tp:taxon-name-part taxon-name-part-type="family">Bethylidae</tp:taxon-name-part></tp:taxon-name>)</article-title><source>Zookeys</source><day>19</day><month>05</month><year>2022</year><volume>1102</volume><fpage>1</fpage><lpage>42</lpage><pub-id pub-id-type="doi">10.3897/zookeys.1102.84953</pub-id></mixed-citation></tp:treatment-meta><tp:nomenclature><label>﻿</label><tp:taxon-name>
                <object-id xmlns:xlink="http://www.w3.org/1999/xlink" content-type="arpha" xlink:type="simple">0C22F5D6-7819-5FEF-B6E1-799B85FDC529</object-id>
                <tp:taxon-name-part taxon-name-part-type="genus" reg="Pristepyris">Pristepyris</tp:taxon-name-part>
                <tp:taxon-name-part taxon-name-part-type="species" reg="ryukyuensis">ryukyuensis</tp:taxon-name-part>
              </tp:taxon-name><tp:taxon-authority>(Terayama, 1999)</tp:taxon-authority><xref ref-type="fig" rid="F9">Fig. 9</xref><tp:nomenclature-citation-list><tp:nomenclature-citation><tp:taxon-name>
                    <tp:taxon-name-part taxon-name-part-type="genus" reg="Acrepyris">Acrepyris</tp:taxon-name-part>
                    <tp:taxon-name-part taxon-name-part-type="species" reg="ryukyuensis">ryukyuensis</tp:taxon-name-part>
                  </tp:taxon-name><comment>Terayama, 1999: 702, figs 1, 2. Holotype (male, NIAES), type loc.: Shimoji, Miyako-jima, Okinawa, Japan. <tp:taxon-name><tp:taxon-name-part taxon-name-part-type="genus" reg="Pristepyris">Pristepyris</tp:taxon-name-part><tp:taxon-name-part taxon-name-part-type="species" reg="ryukyuensis">ryukyuensis</tp:taxon-name-part></tp:taxon-name>: <xref ref-type="bibr" rid="B8">Azevedo et al. 2018</xref>: 104 (genus transfer).</comment></tp:nomenclature-citation></tp:nomenclature-citation-list></tp:nomenclature><tp:treatment-sec sec-type="Male diagnosis" id="SECID0ESBCK"><title>Male diagnosis.</title><p><abbrev xmlns:xlink="http://www.w3.org/1999/xlink" xlink:title="head length" id="ABBRID0EYBCK" xlink:type="simple">HL</abbrev>/<abbrev xmlns:xlink="http://www.w3.org/1999/xlink" xlink:title="maximum width of head including compound eyes" id="ABBRID0E3BCK" xlink:type="simple">HW</abbrev> × 100 = 105. Frons and vertex with deep foveolae (ca. 0.05–0.06 mm in diameter), of which intervals are smooth and shining and narrower than diameter of foveolate. Anterior clypeal margin nearly straight medially. Mandible with five apical teeth. Transverse pronotal carina present. Cervical pronotal area in lateral view strongly and roundly produced. <abbrev xmlns:xlink="http://www.w3.org/1999/xlink" xlink:title="length of the metapectal-propodeal complex, measured from the junction of the transverse anterior carina and median carina to the posteriormost of the metapectal-propodeal complex" id="ABBRID0EACCK" xlink:type="simple">LP</abbrev>/<abbrev xmlns:xlink="http://www.w3.org/1999/xlink" xlink:title="width of the metapectal-propodeal complex, measured along the transverse line passing the anteriormost points of the propodeal spiracles" id="ABBRID0EECCK" xlink:type="simple">WP</abbrev> = 1.09. Metapostnotal median carina incomplete posteriorly.</p></tp:treatment-sec><tp:treatment-sec sec-type="Female diagnosis" id="SECID0EICCK"><title>Female diagnosis.</title><p>Unknown.</p></tp:treatment-sec><tp:treatment-sec sec-type="description" id="SECID0ENCCK"><title>Male redescription.</title><p>Full description was given by <xref ref-type="bibr" rid="B33">Terayama (1999)</xref>. Additional information as below.</p><p><bold><italic>Head</italic>.</bold><abbrev xmlns:xlink="http://www.w3.org/1999/xlink" xlink:title="head length" id="ABBRID0E5CCK" xlink:type="simple">HL</abbrev>/<abbrev xmlns:xlink="http://www.w3.org/1999/xlink" xlink:title="maximum width of head including compound eyes" id="ABBRID0ECDCK" xlink:type="simple">HW</abbrev>×100 = 105. Frons and vertex with deep foveolae (ca. 0.05–0.06 mm in diameter), of which intervals are smooth and shining and narrower than diameter of foveolate. Occipital carina present. Median portion of clypeus roundly produced anteriad; median clypeal carina moderately distinct, almost reaching anterior margin; anterior clypeal margin nearly straight medially. Compound eye large and convex, with sparse thin erect setae. Mandible with five teeth.</p><p><bold><italic>Mesosoma</italic>.</bold> Dorsal area of pronotum smooth and shining, with deep foveolae; distinct transverse carinae present (arrow in Fig. <xref ref-type="fig" rid="F9">9D</xref>); cervical pronotal area in lateral view strongly and roundly produced (arrow in Fig. <xref ref-type="fig" rid="F9">9C</xref>). Mesopleuron elongate; anterior, upper and lower fovea distinct; acropleural area smooth and shining. Mesopleural pit absent. Metapectal-propodeal complex in dorsal view with <abbrev xmlns:xlink="http://www.w3.org/1999/xlink" xlink:title="length of the metapectal-propodeal complex, measured from the junction of the transverse anterior carina and median carina to the posteriormost of the metapectal-propodeal complex" id="ABBRID0EVDCK" xlink:type="simple">LP</abbrev>/<abbrev xmlns:xlink="http://www.w3.org/1999/xlink" xlink:title="width of the metapectal-propodeal complex, measured along the transverse line passing the anteriormost points of the propodeal spiracles" id="ABBRID0EZDCK" xlink:type="simple">WP</abbrev> = 1.09, with lateral margins subparallel and slightly convex; metapostnotal median carina distinct, but incomplete posteriorly; submedian rugae irregularly running; sublateral margin distinct, incomplete posteriorly; posterior transverse margin distinct; dorsomedian and dorsolateral faces weakly rugoso-scabrous; median portion of propodeal declivity weakly rugoso-scabrous.</p><fig id="F9" position="float" orientation="portrait"><object-id xmlns:xlink="http://www.w3.org/1999/xlink" content-type="doi" xlink:type="simple">10.3897/zookeys.1102.84953.figure9</object-id><object-id xmlns:xlink="http://www.w3.org/1999/xlink" content-type="arpha" xlink:type="simple">CC66438B-BC0D-5BD2-B2D6-B8E72C6BA220</object-id><label>Figure 9.</label><caption><p><italic><tp:taxon-name><tp:taxon-name-part taxon-name-part-type="genus" reg="Pristepyris">Pristepyris</tp:taxon-name-part><tp:taxon-name-part taxon-name-part-type="species" reg="ryukyuensis">ryukyuensis</tp:taxon-name-part></tp:taxon-name></italic>, male, holotype <bold>A</bold> head in full-face view <bold>B</bold> mandible <bold>C</bold> mesosoma in lateral view; arrow indicating an angulate corner present on cervical pronotal area <bold>D</bold> mesosoma in dorsal view; arrow indicating transverse pronotal carina present. Scale bars: 0.5 mm.</p></caption><graphic xmlns:xlink="http://www.w3.org/1999/xlink" xlink:href="zookeys-1102-001_article-84953__-g009.jpg" position="float" orientation="portrait" xlink:type="simple" id="oo_686037.jpg"><uri content-type="original_file" xlink:type="simple">https://binary.pensoft.net/fig/686037</uri></graphic></fig><p><bold><italic>Metasoma</italic>.</bold> Missing.</p></tp:treatment-sec><tp:treatment-sec sec-type="description" id="SECID0EEFCK"><title>Female description.</title><p>Unknown.</p></tp:treatment-sec><tp:treatment-sec sec-type="Taxonomic remarks" id="SECID0EJFCK"><title>Taxonomic remarks.</title><p>This species is most similar to <italic><tp:taxon-name><tp:taxon-name-part taxon-name-part-type="genus" reg="Pristepyris">Pristepyris</tp:taxon-name-part><tp:taxon-name-part taxon-name-part-type="species" reg="zhejiangensis">zhejiangensis.</tp:taxon-name-part></tp:taxon-name></italic> The two species share two remarkable features: mandible is five-toothed; cervical pronotal area in lateral view is strongly and roundly produced (arrow in Fig. <xref ref-type="fig" rid="F9">9C</xref>). However, the type material (holotype only) of <italic><tp:taxon-name><tp:taxon-name-part taxon-name-part-type="genus" reg="Pristepyris">P.</tp:taxon-name-part><tp:taxon-name-part taxon-name-part-type="species" reg="ryukyuensis">ryukyuensis</tp:taxon-name-part></tp:taxon-name></italic> lacks the mesosoma and no metasomal and genital morphology is given in the original description. Therefore, it is impossible to conclude whether the two morphospecies are conspecific or not. <italic><tp:taxon-name><tp:taxon-name-part taxon-name-part-type="genus" reg="Pristepyris">Pristepyris</tp:taxon-name-part><tp:taxon-name-part taxon-name-part-type="species" reg="ryukyuensis">ryukyuensis</tp:taxon-name-part></tp:taxon-name></italic> is tentatively treated as an independent species of which the identity will be discussed, based on the further intensive sampling in the whole of the potential distributional range (the Ryukyus, Taiwan and the eastern coastal region of mainland China). Furthermore, the <italic><tp:taxon-name><tp:taxon-name-part taxon-name-part-type="genus" reg="Pristepyris">P.</tp:taxon-name-part><tp:taxon-name-part taxon-name-part-type="species" reg="ryukyuensis">ryukyuensis</tp:taxon-name-part></tp:taxon-name></italic>-like and <italic><tp:taxon-name><tp:taxon-name-part taxon-name-part-type="genus" reg="Pristepyris">P.</tp:taxon-name-part><tp:taxon-name-part taxon-name-part-type="species" reg="zhejiangensis">zhejiangensis</tp:taxon-name-part></tp:taxon-name></italic>-like specimens newly obtained from the Ryukyus and Taiwan were treated as <italic><tp:taxon-name><tp:taxon-name-part taxon-name-part-type="genus" reg="Pristepyris">P.</tp:taxon-name-part><tp:taxon-name-part taxon-name-part-type="species" reg="zhejiangensis">zhejiangensis</tp:taxon-name-part></tp:taxon-name></italic>, based on the reliable male genital morphology.</p></tp:treatment-sec><ref-list><ref id="B8"><mixed-citation xmlns:xlink="http://www.w3.org/1999/xlink" xlink:type="simple"><person-group><name name-style="western"><surname>Azevedo</surname><given-names>CO</given-names></name><name name-style="western"><surname>Alencar</surname><given-names>IDCC</given-names></name><name name-style="western"><surname>Ramos</surname><given-names>MS</given-names></name><name name-style="western"><surname>Barbosa</surname><given-names>DN</given-names></name><name name-style="western"><surname>Colombo</surname><given-names>WD</given-names></name><name name-style="western"><surname>Vargas</surname><given-names>RJM</given-names></name><name name-style="western"><surname>Lim</surname><given-names>J</given-names></name></person-group> (<year>2018</year>) <article-title>Global guide of the flat wasps (<tp:taxon-name><tp:taxon-name-part taxon-name-part-type="order">Hymenoptera</tp:taxon-name-part></tp:taxon-name>, <tp:taxon-name><tp:taxon-name-part taxon-name-part-type="family">Bethylidae</tp:taxon-name-part></tp:taxon-name>).</article-title><source>Zootaxa</source><volume>4889</volume>(<issue>1</issue>): <fpage>1</fpage>–<lpage>294</lpage>. <ext-link xlink:href="10.11646/zootaxa.4489.1.1" ext-link-type="doi" xlink:type="simple">https://doi.org/10.11646/zootaxa.4489.1.1</ext-link></mixed-citation></ref><ref id="B33"><mixed-citation xmlns:xlink="http://www.w3.org/1999/xlink" xlink:type="simple"><person-group><name name-style="western"><surname>Terayama</surname><given-names>M</given-names></name></person-group> (<year>1999</year>) <article-title>Description of new species of the family <tp:taxon-name><tp:taxon-name-part taxon-name-part-type="family">Bethylidae</tp:taxon-name-part></tp:taxon-name> from the Ryukyus, and taxonomic notes on the Japanese species of the <italic><tp:taxon-name><tp:taxon-name-part taxon-name-part-type="genus">Sclerodermus</tp:taxon-name-part></tp:taxon-name></italic>.</article-title> In: <person-group><name name-style="western"><surname>Yamane</surname><given-names>S</given-names></name><name name-style="western"><surname>Ikudome</surname><given-names>S</given-names></name><name name-style="western"><surname>Terayama</surname><given-names>M</given-names></name></person-group> (<role>Eds</role>) <issue-title>Identification Guide to the Aculeata of the Nansei Islands.</issue-title><source>Hokkaido University Press: Sapporo, Japan</source>, <fpage>701</fpage>–<lpage>725</lpage>.</mixed-citation></ref></ref-list></tp:taxon-treatment>
