# Supplementary material for: ﻿Revision of Taiwanese and Ryukyuan species of Pristepyris Kieffer, 1905, with description of a new species (Hymenoptera, Bethylidae)
Source: Zookeys. 2022 May 19;1102:1–42. doi: 10.3897/zookeys.1102.84953 (PMC9848667; doi:10.3897/zookeys.1102.84953)
Supplement: XML Treatment for Pristepyris tainanensis [file zookeys.1102.84953-treatment5.xml]

<!DOCTYPE tp:taxon-treatment
  PUBLIC "-//TaxonX//DTD Taxonomic Treatment Publishing DTD v0 20100105//EN" "tax-treatment-NSO.dtd">
<tp:taxon-treatment xmlns:tp="http://www.plazi.org/taxpub"><tp:treatment-meta><kwd-group><label>Taxon classification</label><kwd>
                  <named-content content-type="kingdom">Animalia</named-content>
                </kwd><kwd>
                  <named-content content-type="order">Hymenoptera</named-content>
                </kwd><kwd>
                  <named-content content-type="family">Bethylidae</named-content>
                </kwd></kwd-group><mixed-citation publication-type="journal"><person-group><name><surname>Liao</surname><given-names>Hauchuan</given-names></name><name><surname>Terayama</surname><given-names>Mamoru</given-names></name><name><surname>Eguchi</surname><given-names>Katsuyuki</given-names></name></person-group><article-title>﻿Revision of Taiwanese and Ryukyuan species of <italic><tp:taxon-name><tp:taxon-name-part taxon-name-part-type="genus" reg="Pristepyris">Pristepyris</tp:taxon-name-part></tp:taxon-name></italic> Kieffer, 1905, with description of a new species (<tp:taxon-name><tp:taxon-name-part taxon-name-part-type="order">Hymenoptera</tp:taxon-name-part></tp:taxon-name>, <tp:taxon-name><tp:taxon-name-part taxon-name-part-type="family">Bethylidae</tp:taxon-name-part></tp:taxon-name>)</article-title><source>Zookeys</source><day>19</day><month>05</month><year>2022</year><volume>1102</volume><fpage>1</fpage><lpage>42</lpage><pub-id pub-id-type="doi">10.3897/zookeys.1102.84953</pub-id></mixed-citation></tp:treatment-meta><tp:nomenclature><label>﻿</label><tp:taxon-name>
                <object-id xmlns:xlink="http://www.w3.org/1999/xlink" content-type="arpha" xlink:type="simple">F36E9931-E31E-5E84-B88E-085829725487</object-id>
                <tp:taxon-name-part taxon-name-part-type="genus" reg="Pristepyris">Pristepyris</tp:taxon-name-part>
                <tp:taxon-name-part taxon-name-part-type="species" reg="tainanensis">tainanensis</tp:taxon-name-part>
              </tp:taxon-name><tp:taxon-authority>(Terayama, 1995)</tp:taxon-authority><xref ref-type="fig" rid="F10">Fig. 10</xref><tp:nomenclature-citation-list><tp:nomenclature-citation><tp:taxon-name>
                    <tp:taxon-name-part taxon-name-part-type="genus" reg="Acrepyris">Acrepyris</tp:taxon-name-part>
                    <tp:taxon-name-part taxon-name-part-type="species" reg="tainanensis">tainanensis</tp:taxon-name-part>
                  </tp:taxon-name><comment>Terayama, 1995: 143, figs 11–14. Holotype (male, <named-content xmlns:xlink="http://www.w3.org/1999/xlink" content-type="dwc:institutional_code" xlink:title="Hokkaido University, Sapporo" xlink:href="http://grbio.org/institution/hokkaido-university" xlink:type="simple">HUS</named-content>), type loc.: Raisha, Taiwan; paratype (male, <named-content xmlns:xlink="http://www.w3.org/1999/xlink" content-type="dwc:institutional_code" xlink:title="Hokkaido University, Sapporo" xlink:href="http://grbio.org/institution/hokkaido-university" xlink:type="simple">HUS</named-content>), type loc.: Kanshirei; paratype (male, NIAES), type loc.: Kuanzuling, Tainan Hsien. <tp:taxon-name><tp:taxon-name-part taxon-name-part-type="genus" reg="Pristepyris">Pristepyris</tp:taxon-name-part><tp:taxon-name-part taxon-name-part-type="species" reg="tainanensis">tainanensis</tp:taxon-name-part></tp:taxon-name>: <xref ref-type="bibr" rid="B8">Azevedo et al. 2018</xref>: 104 (genus transfer).</comment></tp:nomenclature-citation></tp:nomenclature-citation-list></tp:nomenclature><tp:treatment-sec sec-type="Male diagnosis" id="SECID0EEKCK"><title>Male diagnosis.</title><p><abbrev xmlns:xlink="http://www.w3.org/1999/xlink" xlink:title="total body length" id="ABBRID0EKKCK" xlink:type="simple">TL</abbrev> ≈ 8.6 mm. <abbrev xmlns:xlink="http://www.w3.org/1999/xlink" xlink:title="head length" id="ABBRID0EOKCK" xlink:type="simple">HL</abbrev>/<abbrev xmlns:xlink="http://www.w3.org/1999/xlink" xlink:title="maximum width of head including compound eyes" id="ABBRID0ESKCK" xlink:type="simple">HW</abbrev> × 100 = 103. Frons and vertex with shallow foveolae (ca. 0.05–0.06 mm in diameter), of which intervals are smooth and shining and narrower than diameter of foveolae. Anterior clypeal margin nearly straight medially. Mandible with five apical teeth. Transverse pronotal carina present. Cervical pronotal area in lateral view forming an angulate corner. <abbrev xmlns:xlink="http://www.w3.org/1999/xlink" xlink:title="length of the metapectal-propodeal complex, measured from the junction of the transverse anterior carina and median carina to the posteriormost of the metapectal-propodeal complex" id="ABBRID0EWKCK" xlink:type="simple">LP</abbrev>/<abbrev xmlns:xlink="http://www.w3.org/1999/xlink" xlink:title="width of the metapectal-propodeal complex, measured along the transverse line passing the anteriormost points of the propodeal spiracles" id="ABBRID0E1KCK" xlink:type="simple">WP</abbrev> = 0.96. Metapostnotal median carina not complete posteriorly.</p></tp:treatment-sec><tp:treatment-sec sec-type="Female diagnosis" id="SECID0E5KCK"><title>Female diagnosis.</title><p>Unknown.</p></tp:treatment-sec><tp:treatment-sec sec-type="description" id="SECID0EDLCK"><title>Male redescription.</title><p>Full description was given by <xref ref-type="bibr" rid="B31">Terayama (1995)</xref>. Additional information as below.</p><p><bold><italic>Head</italic>.</bold> Frons and vertex with deep foveolae (ca. 0.05–0.06 mm in diameter), of which intervals are smooth and shining; intervals in vertex and frons usually narrower than diameter of foveolae. Occipital carina present. Median portion of clypeus roundly produced anteriad; median clypeal carina moderately distinct, almost reaching anterior margin; anterior clypeal margin truncate, nearly straight medially. Compound eye large and convex. Mandible with five teeth.</p><p><bold><italic>Mesosoma</italic>.</bold> Dorsal area of pronotum smooth and shining, with deep foveolae; distinct transverse carina(e) present (arrow in Fig. <xref ref-type="fig" rid="F10">10D</xref>); cervical pronotal area in lateral view forming an angulate corner (arrow in Fig. <xref ref-type="fig" rid="F10">10C</xref>). Mesopleuron elongate; anterior, upper and lower fovea distinct; acropleural area smooth and shining. Mesopleural pit absent. Lateral face of metapectal-propodeal complex irregularly rugose. Metapectal-propodeal complex in dorsal view with <abbrev xmlns:xlink="http://www.w3.org/1999/xlink" xlink:title="length of the metapectal-propodeal complex, measured from the junction of the transverse anterior carina and median carina to the posteriormost of the metapectal-propodeal complex" id="ABBRID0EDMCK" xlink:type="simple">LP</abbrev>/<abbrev xmlns:xlink="http://www.w3.org/1999/xlink" xlink:title="width of the metapectal-propodeal complex, measured along the transverse line passing the anteriormost points of the propodeal spiracles" id="ABBRID0EHMCK" xlink:type="simple">WP</abbrev> = 0.96, with lateral margins subparallel and slightly convex; metapostnotal median carina distinct, but incomplete posteriorly; submedian rugae irregularly running and incomplete posteriorly; sublateral margin incomplete posteriorly; posterior transverse margin weak; dorsomedian and dorsolateral faces weakly rugoso-scabrous; median portion of propodeal declivity transversely rugoso-scabrous.</p><fig id="F10" position="float" orientation="portrait"><object-id xmlns:xlink="http://www.w3.org/1999/xlink" content-type="doi" xlink:type="simple">10.3897/zookeys.1102.84953.figure10</object-id><object-id xmlns:xlink="http://www.w3.org/1999/xlink" content-type="arpha" xlink:type="simple">93DD08E4-9EDC-57A3-935B-9BF87955ABFA</object-id><label>Figure 10.</label><caption><p><italic><tp:taxon-name><tp:taxon-name-part taxon-name-part-type="genus" reg="Pristepyris">Pristepyris</tp:taxon-name-part><tp:taxon-name-part taxon-name-part-type="species" reg="tainanensis">tainanensis</tp:taxon-name-part></tp:taxon-name></italic>, male, paratype <bold>A</bold> head in full-face view <bold>B</bold> mandible <bold>C</bold> mesosoma in lateral view (mirror-reversed); arrow indicating an angulate corner present on cervical pronotal area <bold>D</bold> mesosoma in dorsal view; arrow indicating transverse pronotal carinae present. Scale bars: 0.5 mm.</p></caption><graphic xmlns:xlink="http://www.w3.org/1999/xlink" xlink:href="zookeys-1102-001_article-84953__-g010.jpg" position="float" orientation="portrait" xlink:type="simple" id="oo_686038.jpg"><uri content-type="original_file" xlink:type="simple">https://binary.pensoft.net/fig/686038</uri></graphic></fig></tp:treatment-sec><tp:treatment-sec sec-type="description" id="SECID0ELNCK"><title>Female description.</title><p>Unknown.</p></tp:treatment-sec><tp:treatment-sec sec-type="Taxonomic remarks" id="SECID0EQNCK"><title>Taxonomic remarks.</title><p>This species is most similar to <italic><tp:taxon-name><tp:taxon-name-part taxon-name-part-type="genus" reg="Pristepyris">Pristepyris</tp:taxon-name-part><tp:taxon-name-part taxon-name-part-type="species" reg="ishigakiensis">ishigakiensis.</tp:taxon-name-part></tp:taxon-name></italic> The two species share two remarkable features: mandible is five-toothed; cervical pronotal area in lateral view forming an angulate corner (arrow in Figs <xref ref-type="fig" rid="F6">6D</xref>, <xref ref-type="fig" rid="F10">10C</xref>). However, no metasomal and genital morphology is given in the original description of <italic><tp:taxon-name><tp:taxon-name-part taxon-name-part-type="genus" reg="Pristepyris">P.</tp:taxon-name-part><tp:taxon-name-part taxon-name-part-type="species" reg="tainanesis">tainanesis</tp:taxon-name-part></tp:taxon-name></italic> and the present authors had no opportunity to dissect and examine the male genitalia of the type material. Therefore, it is impossible to conclude whether the two morphospecies are conspecific or not and <italic><tp:taxon-name><tp:taxon-name-part taxon-name-part-type="genus" reg="Pristepyris">P.</tp:taxon-name-part><tp:taxon-name-part taxon-name-part-type="species" reg="tainanensis">tainanensis</tp:taxon-name-part></tp:taxon-name></italic> is tentatively treated as an independent species. The identity will be discussed when the “topotypes” of <italic><tp:taxon-name><tp:taxon-name-part taxon-name-part-type="genus" reg="Pristepyris">P.</tp:taxon-name-part><tp:taxon-name-part taxon-name-part-type="species" reg="tainanesis">tainanesis</tp:taxon-name-part></tp:taxon-name></italic> become available in the future.</p></tp:treatment-sec><tp:treatment-sec sec-type="distribution" id="SECID0EKPCK"><title>Distribution and habitat.</title><p>Southern Taiwan.</p></tp:treatment-sec><tp:treatment-sec><!--Section generated to contain objects referenced in tp:taxon-treatment.--><fig id="F6" position="float" orientation="portrait"><object-id xmlns:xlink="http://www.w3.org/1999/xlink" content-type="doi" xlink:type="simple">10.3897/zookeys.1102.84953.figure6</object-id><object-id xmlns:xlink="http://www.w3.org/1999/xlink" content-type="arpha" xlink:type="simple">28B8B0CE-CB2A-5A4A-A2D4-D78B737A4958</object-id><label>Figure 6.</label><caption><p><italic><tp:taxon-name><tp:taxon-name-part taxon-name-part-type="genus" reg="Pristepyris">Pristepyris</tp:taxon-name-part><tp:taxon-name-part taxon-name-part-type="species" reg="ishigakiensis">ishigakiensis</tp:taxon-name-part></tp:taxon-name></italic>, male, A–E, G, H, JI170808_34, F, TH190717_42 <bold>A</bold> head in full-face view <bold>B</bold> antenna (right) <bold>C</bold> mandible <bold>D</bold> mesosoma in lateral view; arrow indicating an angulate corner present on cervical pronotal area <bold>E</bold> mesosoma in dorsal view; arrows indicating posterior transverse margin extending to spiracle <bold>F</bold> mesosoma in dorsal view; arrow indicating transverse pronotal carina present <bold>G</bold> forewing <bold>H</bold> hindwing. Scale bars: 0.5 mm.</p></caption><graphic xmlns:xlink="http://www.w3.org/1999/xlink" xlink:href="zookeys-1102-001_article-84953__-g006.jpg" position="float" orientation="portrait" xlink:type="simple" id="oo_686034.jpg"><uri content-type="original_file" xlink:type="simple">https://binary.pensoft.net/fig/686034</uri></graphic></fig></tp:treatment-sec><ref-list><ref id="B8"><mixed-citation xmlns:xlink="http://www.w3.org/1999/xlink" xlink:type="simple"><person-group><name name-style="western"><surname>Azevedo</surname><given-names>CO</given-names></name><name name-style="western"><surname>Alencar</surname><given-names>IDCC</given-names></name><name name-style="western"><surname>Ramos</surname><given-names>MS</given-names></name><name name-style="western"><surname>Barbosa</surname><given-names>DN</given-names></name><name name-style="western"><surname>Colombo</surname><given-names>WD</given-names></name><name name-style="western"><surname>Vargas</surname><given-names>RJM</given-names></name><name name-style="western"><surname>Lim</surname><given-names>J</given-names></name></person-group> (<year>2018</year>) <article-title>Global guide of the flat wasps (<tp:taxon-name><tp:taxon-name-part taxon-name-part-type="order">Hymenoptera</tp:taxon-name-part></tp:taxon-name>, <tp:taxon-name><tp:taxon-name-part taxon-name-part-type="family">Bethylidae</tp:taxon-name-part></tp:taxon-name>).</article-title><source>Zootaxa</source><volume>4889</volume>(<issue>1</issue>): <fpage>1</fpage>–<lpage>294</lpage>. <ext-link xlink:href="10.11646/zootaxa.4489.1.1" ext-link-type="doi" xlink:type="simple">https://doi.org/10.11646/zootaxa.4489.1.1</ext-link></mixed-citation></ref><ref id="B31"><mixed-citation xmlns:xlink="http://www.w3.org/1999/xlink" xlink:type="simple"><person-group><name name-style="western"><surname>Terayama</surname><given-names>M</given-names></name></person-group> (<year>1995</year>) <article-title>Taiwanese species of the genus <tp:taxon-name><tp:taxon-name-part taxon-name-part-type="genus">Pristocera</tp:taxon-name-part></tp:taxon-name> (<tp:taxon-name><tp:taxon-name-part taxon-name-part-type="order">Hymenoptera</tp:taxon-name-part></tp:taxon-name>, <tp:taxon-name><tp:taxon-name-part taxon-name-part-type="superfamily">Chrysidoidea</tp:taxon-name-part></tp:taxon-name>, <tp:taxon-name><tp:taxon-name-part taxon-name-part-type="family">Berthylidae</tp:taxon-name-part></tp:taxon-name>).</article-title><source>Japanese Journal of Entomology</source><volume>1</volume>: <fpage>139</fpage>–<lpage>145</lpage>.</mixed-citation></ref></ref-list></tp:taxon-treatment>
