# Supplementary material for: ﻿Revision of Taiwanese and Ryukyuan species of Pristepyris Kieffer, 1905, with description of a new species (Hymenoptera, Bethylidae)
Source: Zookeys. 2022 May 19;1102:1–42. doi: 10.3897/zookeys.1102.84953 (PMC9848667; doi:10.3897/zookeys.1102.84953)
Supplement: XML Treatment for Eleganesia minuta [file zookeys.1102.84953-treatment7.xml]

<!DOCTYPE tp:taxon-treatment
  PUBLIC "-//TaxonX//DTD Taxonomic Treatment Publishing DTD v0 20100105//EN" "tax-treatment-NSO.dtd">
<tp:taxon-treatment xmlns:tp="http://www.plazi.org/taxpub"><tp:treatment-meta><kwd-group><label>Taxon classification</label><kwd>
                  <named-content content-type="kingdom">Animalia</named-content>
                </kwd><kwd>
                  <named-content content-type="order">Hymenoptera</named-content>
                </kwd><kwd>
                  <named-content content-type="family">Bethylidae</named-content>
                </kwd></kwd-group><mixed-citation publication-type="journal"><person-group><name><surname>Liao</surname><given-names>Hauchuan</given-names></name><name><surname>Terayama</surname><given-names>Mamoru</given-names></name><name><surname>Eguchi</surname><given-names>Katsuyuki</given-names></name></person-group><article-title>﻿Revision of Taiwanese and Ryukyuan species of <italic><tp:taxon-name><tp:taxon-name-part taxon-name-part-type="genus" reg="Pristepyris">Pristepyris</tp:taxon-name-part></tp:taxon-name></italic> Kieffer, 1905, with description of a new species (<tp:taxon-name><tp:taxon-name-part taxon-name-part-type="order">Hymenoptera</tp:taxon-name-part></tp:taxon-name>, <tp:taxon-name><tp:taxon-name-part taxon-name-part-type="family">Bethylidae</tp:taxon-name-part></tp:taxon-name>)</article-title><source>Zookeys</source><day>19</day><month>05</month><year>2022</year><volume>1102</volume><fpage>1</fpage><lpage>42</lpage><pub-id pub-id-type="doi">10.3897/zookeys.1102.84953</pub-id></mixed-citation></tp:treatment-meta><tp:nomenclature><label>﻿</label><tp:taxon-name>
                <object-id xmlns:xlink="http://www.w3.org/1999/xlink" content-type="arpha" xlink:type="simple">5A3C338E-9BA7-5C1A-BDE1-6E935BC7927C</object-id>
                <tp:taxon-name-part taxon-name-part-type="genus" reg="Eleganesia">Eleganesia</tp:taxon-name-part>
                <tp:taxon-name-part taxon-name-part-type="species" reg="minuta">minuta</tp:taxon-name-part>
              </tp:taxon-name><tp:taxon-authority>(Yasumatsu, 1955)</tp:taxon-authority><tp:taxon-status xmlns:xlink="http://www.w3.org/1999/xlink" xlink:type="simple">comb. nov.</tp:taxon-status><xref ref-type="fig" rid="F14">Figs 14</xref><xref ref-type="fig" rid="F15">, 15</xref><xref ref-type="fig" rid="F16">, 16</xref><xref ref-type="fig" rid="F17">, 17</xref><xref ref-type="fig" rid="F18">, 18</xref><xref ref-type="table" rid="T1">; Table 1</xref><tp:nomenclature-citation-list><tp:nomenclature-citation><tp:taxon-name>
                    <tp:taxon-name-part taxon-name-part-type="genus" reg="Pristocera">Pristocera</tp:taxon-name-part>
                    <tp:taxon-name-part taxon-name-part-type="species" reg="minuta">minuta</tp:taxon-name-part>
                  </tp:taxon-name><comment>Yasumatsu, 1955: 246. Holotype (male, KUF), type loc.: Sobosan, Prov. Bungo, Kyusyu, Japan. <tp:taxon-name><tp:taxon-name-part taxon-name-part-type="genus" reg="Acrepyris">Acrepyris</tp:taxon-name-part><tp:taxon-name-part taxon-name-part-type="species" reg="minutus">minutus</tp:taxon-name-part></tp:taxon-name>: Terayama, 1996: 595 (genus transfer). <tp:taxon-name><tp:taxon-name-part taxon-name-part-type="genus" reg="Pristepyris">Pristepyris</tp:taxon-name-part><tp:taxon-name-part taxon-name-part-type="species" reg="minutus">minutus</tp:taxon-name-part></tp:taxon-name>: <xref ref-type="bibr" rid="B8">Azevedo et al. 2018</xref>: 104 (genus transfer). Comb. nov.</comment></tp:nomenclature-citation><tp:nomenclature-citation><tp:taxon-name>
                    <tp:taxon-name-part taxon-name-part-type="genus" reg="Apenesia">Apenesia</tp:taxon-name-part>
                    <tp:taxon-name-part taxon-name-part-type="species" reg="takasago">takasago</tp:taxon-name-part>
                  </tp:taxon-name><comment>Terayama, 1996: 143, figs 15–18. Holotype (male, <abbrev xmlns:xlink="http://www.w3.org/1999/xlink" content-type="institution" xlink:title="National Museum of Nature and Science, Tokyo, Japan" id="ABBRID0EAKDK" xlink:type="simple">NSMT</abbrev>), type loc.: Tokkasha, Nantou Hsien, Taiwan. <tp:taxon-name><tp:taxon-name-part taxon-name-part-type="genus" reg="Pristepyris">Pristepyris</tp:taxon-name-part><tp:taxon-name-part taxon-name-part-type="species" reg="takasago">takasago</tp:taxon-name-part></tp:taxon-name>: <xref ref-type="bibr" rid="B8">Azevedo et al. 2018</xref>: 104 (genus transfer). Syn. nov.</comment></tp:nomenclature-citation></tp:nomenclature-citation-list></tp:nomenclature><tp:treatment-sec sec-type="Male diagnosis" id="SECID0ETKDK"><title>Male diagnosis.</title><p><abbrev xmlns:xlink="http://www.w3.org/1999/xlink" xlink:title="total body length" id="ABBRID0EZKDK" xlink:type="simple">TL</abbrev> ≈ 3.3–5.5 mm. <abbrev xmlns:xlink="http://www.w3.org/1999/xlink" xlink:title="head length" id="ABBRID0E4KDK" xlink:type="simple">HL</abbrev>/<abbrev xmlns:xlink="http://www.w3.org/1999/xlink" xlink:title="maximum width of head including compound eyes" id="ABBRID0EBLDK" xlink:type="simple">HW</abbrev> × 100 = 98–109. Frons and vertex almost smooth and shining or with shallow foveolae, of which intervals are smooth and shining and wider than diameter of foveolae. Anterior clypeal margin nearly straight. Mandible with four apical teeth. Transverse pronotal carina absent. Cervical pronotal area in lateral view gently rounded. <abbrev xmlns:xlink="http://www.w3.org/1999/xlink" xlink:title="length of the metapectal-propodeal complex, measured from the junction of the transverse anterior carina and median carina to the posteriormost of the metapectal-propodeal complex" id="ABBRID0EFLDK" xlink:type="simple">LP</abbrev>/<abbrev xmlns:xlink="http://www.w3.org/1999/xlink" xlink:title="width of the metapectal-propodeal complex, measured along the transverse line passing the anteriormost points of the propodeal spiracles" id="ABBRID0EJLDK" xlink:type="simple">WP</abbrev> = 1.30–1.44. Metapostnotal median carina distinct, but incompletely reaching posterior transverse margin. Tergum II without longitudinal ridge and sulcus, sternum II with longitudinal median carina. Hypopygium with almost straight apical margin. Aedeagus with developed ventral and dorsal valves; apical lobe reduced.</p><fig id="F14" position="float" orientation="portrait"><object-id xmlns:xlink="http://www.w3.org/1999/xlink" content-type="doi" xlink:type="simple">10.3897/zookeys.1102.84953.figure14</object-id><object-id xmlns:xlink="http://www.w3.org/1999/xlink" content-type="arpha" xlink:type="simple">CCE90649-0B4C-5878-8F12-469A9303A537</object-id><label>Figure 14.</label><caption><p><italic><tp:taxon-name><tp:taxon-name-part taxon-name-part-type="genus" reg="Eleganesia">Eleganesia</tp:taxon-name-part><tp:taxon-name-part taxon-name-part-type="species" reg="minuta">minuta</tp:taxon-name-part></tp:taxon-name></italic> comb. nov., male, holotype <bold>A</bold> head in full-face view <bold>B</bold> antenna (right) <bold>C</bold> mandible <bold>D</bold> mesosoma in lateral view <bold>E</bold> mesosoma in dorsal view <bold>F</bold> Forewing <bold>G</bold> hindwing. Scale bars: 0.5 mm.</p></caption><graphic xmlns:xlink="http://www.w3.org/1999/xlink" xlink:href="zookeys-1102-001_article-84953__-g014.jpg" position="float" orientation="portrait" xlink:type="simple" id="oo_686042.jpg"><uri content-type="original_file" xlink:type="simple">https://binary.pensoft.net/fig/686042</uri></graphic></fig></tp:treatment-sec><tp:treatment-sec sec-type="Female diagnosis" id="SECID0ETMDK"><title>Female diagnosis.</title><p><abbrev xmlns:xlink="http://www.w3.org/1999/xlink" xlink:title="total body length" id="ABBRID0EZMDK" xlink:type="simple">TL</abbrev> = 3.7 mm. <abbrev xmlns:xlink="http://www.w3.org/1999/xlink" xlink:title="head length" id="ABBRID0E4MDK" xlink:type="simple">HL</abbrev>/<abbrev xmlns:xlink="http://www.w3.org/1999/xlink" xlink:title="maximum width of head including compound eyes" id="ABBRID0EBNDK" xlink:type="simple">HW</abbrev> × 100 = 139. Frons and vertex with foveolae (ca. 0.01 mm in diameter), of which intervals are imbricate; intervals in lateral part of frons as wide as or narrower than diameter of foveolae; intervals in vertex and median part of frons wider than diameter of foveolate. Median portion of clypeus roundly produced anteriad. Compound eye less developed. Mandible with four teeth. Transverse pronotal carina absent. Cervical pronotal area in lateral view gently rounded. Dorsal area of pronotum, mesoscutellum, mesopleuron and dorsomedian face of metapectal-propodeal complex imbricate. Dorsal area of pronotum, mesoscutellum, mesopleuron and dorsolateral face of metapectal-propodeal complex with spare foveolae. Tergum II without longitudinal ridge and sulcus.</p></tp:treatment-sec><tp:treatment-sec sec-type="description" id="SECID0EFNDK"><title>Male description.</title><p>Full description was given by <xref ref-type="bibr" rid="B37">Yasumatsu (1955)</xref> and <xref ref-type="bibr" rid="B34">Terayama (2006)</xref>. Additional information as below.</p><p><bold><italic>Head</italic>.</bold><abbrev xmlns:xlink="http://www.w3.org/1999/xlink" xlink:title="head length" id="ABBRID0E1NDK" xlink:type="simple">HL</abbrev>/<abbrev xmlns:xlink="http://www.w3.org/1999/xlink" xlink:title="maximum width of head including compound eyes" id="ABBRID0E5NDK" xlink:type="simple">HW</abbrev> × 100 = 98–109 (100 in holotype of <italic><tp:taxon-name><tp:taxon-name-part taxon-name-part-type="genus" reg="Pristocera">P.</tp:taxon-name-part><tp:taxon-name-part taxon-name-part-type="species" reg="minuta">minuta</tp:taxon-name-part></tp:taxon-name></italic>). Frons and vertex almost smooth and shining or with inconspicuous foveolae (ca. 0.01–0.02 mm in diameter, Fig. <xref ref-type="fig" rid="F15">15A</xref>) or shallow foveolae (ca. 0.02–0.04 mm, Fig. <xref ref-type="fig" rid="F15">15B</xref>), of which intervals are smooth and shining and wider than diameter of foveolae. Occipital carina present. Median portion of clypeus shortly produced anteriad; median clypeal carina moderately distinct, not reaching anterior margin; anterior clypeal margin nearly straight medially. Compound eye large and convex, with sparse thin erect setae. Mandible with four teeth.</p><fig id="F15" position="float" orientation="portrait"><object-id xmlns:xlink="http://www.w3.org/1999/xlink" content-type="doi" xlink:type="simple">10.3897/zookeys.1102.84953.figure15</object-id><object-id xmlns:xlink="http://www.w3.org/1999/xlink" content-type="arpha" xlink:type="simple">0E35E72C-BE30-5F47-A5F0-EF204FE14D4B</object-id><label>Figure 15.</label><caption><p><italic><tp:taxon-name><tp:taxon-name-part taxon-name-part-type="genus" reg="Eleganesia">Eleganesia</tp:taxon-name-part><tp:taxon-name-part taxon-name-part-type="species" reg="minuta">minuta</tp:taxon-name-part></tp:taxon-name></italic> comb. nov., male <bold>A, C–H</bold> JO190717_13 <bold>B</bold> JIR190717_54 <bold>A, B</bold> head in full-face view <bold>C</bold> antenna (left) <bold>D</bold> mandible <bold>E</bold> mesosoma in lateral view <bold>F</bold> mesosoma in dorsal view <bold>G</bold> forewing <bold>H</bold> hindwing. Scale bars: 0.5 mm.</p></caption><graphic xmlns:xlink="http://www.w3.org/1999/xlink" xlink:href="zookeys-1102-001_article-84953__-g015.jpg" position="float" orientation="portrait" xlink:type="simple" id="oo_686043.jpg"><uri content-type="original_file" xlink:type="simple">https://binary.pensoft.net/fig/686043</uri></graphic></fig><p><bold><italic>Mesosoma</italic>.</bold> Pronotum without transverse pronotal carina; cervical pronotal area in lateral view round; dorsal area smooth and shining, or with sparse, inconspicuous or shallow foveolae. Mesopleuron elongate; anterior, upper and lower fovea distinct; acropleural area smooth and shining, with inconspicuous foveolae; mesopleural pit absent. Mesodiscrimen concave, without median carina. Metasternum with metafurcal pit. Lateral face of metapectal-propodeal complex obliquely rugose in marginal area and irregularly rugose in central area. Metapectal-propodeal complex in dorsal view with lateral margins subparallel and slightly convex; <abbrev xmlns:xlink="http://www.w3.org/1999/xlink" xlink:title="length of the metapectal-propodeal complex, measured from the junction of the transverse anterior carina and median carina to the posteriormost of the metapectal-propodeal complex" id="ABBRID0EGQDK" xlink:type="simple">LP</abbrev>/<abbrev xmlns:xlink="http://www.w3.org/1999/xlink" xlink:title="width of the metapectal-propodeal complex, measured along the transverse line passing the anteriormost points of the propodeal spiracles" id="ABBRID0EKQDK" xlink:type="simple">WP</abbrev> = 1.30–1.44 (1.30 in holotype of <italic><tp:taxon-name><tp:taxon-name-part taxon-name-part-type="genus" reg="Pristocera">P.</tp:taxon-name-part><tp:taxon-name-part taxon-name-part-type="species" reg="minuta">minuta</tp:taxon-name-part></tp:taxon-name></italic>); metapostnotal median carina distinct, but incompletely reaching posterior transverse margin; submedian rugae irregularly running; sublateral margin distinct, but short, incomplete posteriorly; posterior transverse margin distinct; dorsomedian face weakly rugoso-scabrous; dorsolateral face smooth and shining; median portion of propodeal declivity with transversely rugoso-scabrous. Forewing with long R1<sub>2</sub>v vein and R<sub>2</sub> flexion line, of which the latter is shorter than 1M<sub>2</sub> flexion line (arrows in Fig. <xref ref-type="fig" rid="F15">15F</xref>), without 2M1<sub>2</sub> flexion line. Hindwing with four distal hamuli. Tarsal claws bifid, with thin and curved apical teeth; basal one very short.</p><fig id="F16" position="float" orientation="portrait"><object-id xmlns:xlink="http://www.w3.org/1999/xlink" content-type="doi" xlink:type="simple">10.3897/zookeys.1102.84953.figure16</object-id><object-id xmlns:xlink="http://www.w3.org/1999/xlink" content-type="arpha" xlink:type="simple">55091576-2C11-5955-9679-97847D41159F</object-id><label>Figure 16.</label><caption><p>“<italic><tp:taxon-name><tp:taxon-name-part taxon-name-part-type="genus" reg="Pristepyris">Pristepyris</tp:taxon-name-part><tp:taxon-name-part taxon-name-part-type="species" reg="takasago">takasago</tp:taxon-name-part></tp:taxon-name></italic>”, male, holotype <bold>A</bold> head in full-face view <bold>B</bold> antenna (right) <bold>C</bold> mandible <bold>D</bold> mesosoma in lateral view <bold>E</bold> mesosoma in dorsal view <bold>F</bold> forewing <bold>G</bold> hindwing. Scale bars: 0.5 mm.</p></caption><graphic xmlns:xlink="http://www.w3.org/1999/xlink" xlink:href="zookeys-1102-001_article-84953__-g016.jpg" position="float" orientation="portrait" xlink:type="simple" id="oo_686044.jpg"><uri content-type="original_file" xlink:type="simple">https://binary.pensoft.net/fig/686044</uri></graphic></fig><p><bold><italic>Metasoma</italic>.</bold> Tergum II without longitudinal ridge and sulcus; sternum II with longitudinal median carina. Hypopygium with very long spiculum, with almost straight apical margin; apicomedian part thickened which is visible as a small triangular region; outer face of apicomedian part with relatively dense setae; membrane developed between spiculum and S9ala (Fig. <xref ref-type="fig" rid="F17">17A</xref>), without thickened margin. Gonostipes thin and glabrous, fused to harpe in dorsal portion. Harpe in ventral view elongate-spatulate, slightly curved inward, with blunt apex, entirely covered with setae which increase in length toward apex; median basal portion with concavity which accommodates digitus and cuspis. Subbasal part of volsella with seta-bearing area which is almost as long as cuspis. Cuspis elongate-lobate and straight, extending posteriad, with several long setae at the apex. Digitus extending laterad, curled. Aedeagus with reduced apical lobe; dorsal lobe large; ventral lobe elongated, with large lobate projection produced ventrally in posterior portion (arrow in Fig. <xref ref-type="fig" rid="F17">17D, F, H</xref>).</p><fig id="F17" position="float" orientation="portrait"><object-id xmlns:xlink="http://www.w3.org/1999/xlink" content-type="doi" xlink:type="simple">10.3897/zookeys.1102.84953.figure17</object-id><object-id xmlns:xlink="http://www.w3.org/1999/xlink" content-type="arpha" xlink:type="simple">7CBA5B87-6FD1-5619-821A-AE970B0F0B62</object-id><label>Figure 17.</label><caption><p><italic><tp:taxon-name><tp:taxon-name-part taxon-name-part-type="genus" reg="Eleganesia">Eleganesia</tp:taxon-name-part><tp:taxon-name-part taxon-name-part-type="species" reg="minuta">minuta</tp:taxon-name-part></tp:taxon-name></italic> comb. nov., male genitalia <bold>A, C</bold> (JO190717_13) from Okinawa-Hontou Island <bold>B</bold> (holotype) <bold>D</bold> (JA170808_13) from Amami-Oshima Island <bold>E</bold> (JI170808_31) <bold>F</bold> (JI170808_35) from Ishigaki–jima Island <bold>G</bold> (TNT180706_01) <bold>H</bold> (TNT180706_06) from Taiwan <bold>A</bold> hypopygium <bold>B, C, E, G</bold> genitalia (and aedeagus) in ventral view <bold>D, F, H</bold> aedeagus in outer-lateral view; arrows show morphological variation in ventral valve of aedeagus. Scale bars: 0.2 mm.</p></caption><graphic xmlns:xlink="http://www.w3.org/1999/xlink" xlink:href="zookeys-1102-001_article-84953__-g017.jpg" position="float" orientation="portrait" xlink:type="simple" id="oo_686045.jpg"><uri content-type="original_file" xlink:type="simple">https://binary.pensoft.net/fig/686045</uri></graphic></fig></tp:treatment-sec><tp:treatment-sec sec-type="description" id="SECID0EGUDK"><title>Female description.</title><p>Female of this species was recognized for the first time by collecting a male and female pair in copulation.</p><p><bold><italic>Color</italic>.</bold> Body light brown; mandible, antenna and legs as same as or lighter than body.</p><p><bold><italic>Head</italic>.</bold> Head capsule with posterior margin very weakly incurved, with posterolateral corner round; <abbrev xmlns:xlink="http://www.w3.org/1999/xlink" xlink:title="head length" id="ABBRID0EZUDK" xlink:type="simple">HL</abbrev>/<abbrev xmlns:xlink="http://www.w3.org/1999/xlink" xlink:title="maximum width of head including compound eyes" id="ABBRID0E4UDK" xlink:type="simple">HW</abbrev> × 100 = 139. Occipital carina present. Frons and vertex foveolate (ca. 0.01 mm in diameter), with intervals imbricate; intervals in lateral part of frons as wide as or narrower than diameter of foveolae; intervals in vertex and median part of frons as wide as or wider than diameter of foveolae. Clypeus imbricate; median portion roundly produced anteriad; median longitudinal carina reaching anterior clypeal margin which is slightly incurved medially (Fig. <xref ref-type="fig" rid="F18">18C</xref>). Compound eye less developed. Mandible with four teeth. Antennomere I (excluding the basal condylar bulb) 3.1× as long as maximum width; antennomere I:II:III = 27:8:6 in length; antennomere II 0.9× as long as maximum width, narrowed and bent in basal part; antennomere III–XII each 0.72–0.78× as long as maximum width, elongate-cylindrical; antennomere XIII (terminal) 1.7× as long as maximum width, with round apex.</p><fig id="F18" position="float" orientation="portrait"><object-id xmlns:xlink="http://www.w3.org/1999/xlink" content-type="doi" xlink:type="simple">10.3897/zookeys.1102.84953.figure18</object-id><object-id xmlns:xlink="http://www.w3.org/1999/xlink" content-type="arpha" xlink:type="simple">0D796C83-B425-596C-97CF-83A601A71C02</object-id><label>Figure 18.</label><caption><p><italic><tp:taxon-name><tp:taxon-name-part taxon-name-part-type="genus" reg="Eleganesia">Eleganesia</tp:taxon-name-part><tp:taxon-name-part taxon-name-part-type="species" reg="minuta">minuta</tp:taxon-name-part></tp:taxon-name></italic> comb. nov., female <bold>A</bold> head in full-face view <bold>B</bold> antenna (left) <bold>C</bold> mandible <bold>D</bold> mesosoma in lateral view <bold>E</bold> mesosoma in dorsal view. Scale bars: 0.2 mm.</p></caption><graphic xmlns:xlink="http://www.w3.org/1999/xlink" xlink:href="zookeys-1102-001_article-84953__-g018.jpg" position="float" orientation="portrait" xlink:type="simple" id="oo_686046.jpg"><uri content-type="original_file" xlink:type="simple">https://binary.pensoft.net/fig/686046</uri></graphic></fig><p><bold><italic>Mesosoma</italic>.</bold> Pronotum with anterior flange extending anteriad beyond anterior margin of propleuron; cervical pronotal area in lateral view gently round; dorsal area subtrapezoidal, with weakly incurved posterior margin, with inconspicuous foveolae of which intervals are imbricate and wider than diameter of foveolae; transverse pronotal carina absent; <abbrev xmlns:xlink="http://www.w3.org/1999/xlink" xlink:title="length of the dorsal pronotal area, measured in lateral view from the junction between the pronotal flange and dorsal pronotal area to the posteriormost point of the dorsal pronotal area" id="ABBRID0EOWDK" xlink:type="simple">LPD</abbrev>/<abbrev xmlns:xlink="http://www.w3.org/1999/xlink" xlink:title="maximum width of the dorsal pronotal area" id="ABBRID0ESWDK" xlink:type="simple">WPD</abbrev> = 1.36. Mesoscutum overlain by posteromedian portion of pronotum. Mesoscutellum trapezoidal, 0.72× as long as maximum width, weakly imbricate, with a few inconspicuous foveolae. Mesopleuron elongate and imbricate; anterior, upper and lower depressions absent; mesopleural pit absent. Lateral face of metapectal-propodeal complex imbricates entirely. Metapectal-propodeal complex in dorsal view weakly constricted behind propodeal spiracles and then widened again posteriad, without any distinct carinae which subdivide dorsal face; <abbrev xmlns:xlink="http://www.w3.org/1999/xlink" xlink:title="length of the metapectal-propodeal complex, measured from the junction of the transverse anterior carina and median carina to the posteriormost of the metapectal-propodeal complex" id="ABBRID0EWWDK" xlink:type="simple">LP</abbrev>/<abbrev xmlns:xlink="http://www.w3.org/1999/xlink" xlink:title="width of the metapectal-propodeal complex, measured along the transverse line passing the anteriormost points of the propodeal spiracles" id="ABBRID0E1WDK" xlink:type="simple">WP</abbrev> = 2.16; dorsomedian face smooth and shining; median portion of propodeal declivity weakly transversely rugoso-scabrous.</p><p><bold><italic>Metasoma</italic>.</bold> Tergum II without longitudinal ridge and sulcus.</p></tp:treatment-sec><tp:treatment-sec sec-type="material" id="SECID0EFXDK"><title>Material examined.</title><p><bold>Japan: Tokyo.</bold> 4 males (JT200820_01, 05–07); Minami-osawa, <named-content xmlns:xlink="http://www.w3.org/1999/xlink" content-type="dwc:verbatimCoordinates" xlink:type="simple"><named-content content-type="geo-json" specific-use="{&#34;type&#34;:&#34;Point&#34;,&#34;coordinates&#34;:[139.200833,35.619722]}" id="NCID0EQXDK" xlink:type="simple">35°37'11"N, 139°12'03"E</named-content></named-content>, 154 m alt. HauChuan Liao leg. (sweeping); 20/VIII/2020. 1 female, Miyake-jima; Kentaro Tsujii leg.; 25/VIII–22/IX/2012. <bold>Yakushima.</bold> 2 males (JK210921_05, 07); Ohko-no-taki, <named-content xmlns:xlink="http://www.w3.org/1999/xlink" content-type="dwc:verbatimCoordinates" xlink:type="simple"><named-content content-type="geo-json" specific-use="{&#34;type&#34;:&#34;Point&#34;,&#34;coordinates&#34;:[130.414167,30.296667]}" id="NCID0E1XDK" xlink:type="simple">30°17'48"N, 130°24'51"E</named-content></named-content>, 16 m alt. HauChuan Liao leg. (sweeping); 22/IX/2021. <bold>Okinawa-Hontou.</bold> 1 male (JO170808_05); Mt. Nago, <named-content xmlns:xlink="http://www.w3.org/1999/xlink" content-type="dwc:verbatimCoordinates" xlink:type="simple"><named-content content-type="geo-json" specific-use="{&#34;type&#34;:&#34;Point&#34;,&#34;coordinates&#34;:[128.019167,26.599444]}" id="NCID0EEYDK" xlink:type="simple">26°35'58"N, 128°01'09"E</named-content></named-content>, 181 m alt. HauChuan Liao leg. (sweeping); 10/VIII/2017. 2 males (JO190717_13, 15); Kunigami Vil., <named-content xmlns:xlink="http://www.w3.org/1999/xlink" content-type="dwc:verbatimCoordinates" xlink:type="simple"><named-content content-type="geo-json" specific-use="{&#34;type&#34;:&#34;Point&#34;,&#34;coordinates&#34;:[128.219444,26.744722]}" id="NCID0EMYDK" xlink:type="simple">26°44'41"N, 128°13'10"E</named-content></named-content>, 316 m alt. HauChuan Liao leg. (sweeping); 19/VII/2019. <bold>Amami-Oshima.</bold> 1 male (JA170808_13); Mt. Yuwan, <named-content xmlns:xlink="http://www.w3.org/1999/xlink" content-type="dwc:verbatimCoordinates" xlink:type="simple"><named-content content-type="geo-json" specific-use="{&#34;type&#34;:&#34;Point&#34;,&#34;coordinates&#34;:[129.323889,28.270278]}" id="NCID0EWYDK" xlink:type="simple">28°16'13"N, 129°19'26"E</named-content></named-content>, 44 m alt. HauChuan Liao leg. (sweeping); 16/VIII/2017. <bold>Ishigaki</bold>–<bold>jima.</bold> 3 males (JI170808_28, 31, 35), Mt. Omoto, <named-content xmlns:xlink="http://www.w3.org/1999/xlink" content-type="dwc:verbatimCoordinates" xlink:type="simple"><named-content content-type="geo-json" specific-use="{&#34;type&#34;:&#34;Point&#34;,&#34;coordinates&#34;:[124.098889,24.441944]}" id="NCID0ECZDK" xlink:type="simple">24°26'31"N, 124°05'56"E</named-content></named-content>, 93 m alt. HauChuan Liao leg. (sweeping); 12–13/VIII/2017. <bold>Iriomote</bold>–<bold>jima.</bold> 2 males (JIR190717_49, 54), Tropical Biosphere Research Center, <named-content xmlns:xlink="http://www.w3.org/1999/xlink" content-type="dwc:verbatimCoordinates" xlink:type="simple"><named-content content-type="geo-json" specific-use="{&#34;type&#34;:&#34;Point&#34;,&#34;coordinates&#34;:[123.803056,24.396667]}" id="NCID0EOZDK" xlink:type="simple">24°23'48"N, 123°48'11"E</named-content></named-content>, 33 m alt. HauChuan Liao leg. (sweeping); 27–28/VII/2019. <bold>Taiwan: N. Taiwan.</bold> 3 males (TNT180629_03, 04, 09), Mt. ShiZaiTou, New Taipei City, <named-content xmlns:xlink="http://www.w3.org/1999/xlink" content-type="dwc:verbatimCoordinates" xlink:type="simple"><named-content content-type="geo-json" specific-use="{&#34;type&#34;:&#34;Point&#34;,&#34;coordinates&#34;:[121.496111,24.903889]}" id="NCID0EYZDK" xlink:type="simple">24°54'14"N, 121°29'46"E</named-content></named-content>, 778 m alt. HauChuan Liao leg. (sweeping); 29/VI/2018. 5 males (TNT180706_01, 04, 06–08), Mt. Ta Tung, New Taipei City, <named-content xmlns:xlink="http://www.w3.org/1999/xlink" content-type="dwc:verbatimCoordinates" xlink:type="simple"><named-content content-type="geo-json" specific-use="{&#34;type&#34;:&#34;Point&#34;,&#34;coordinates&#34;:[121.568611,24.881389]}" id="NCID0EA1DK" xlink:type="simple">24°52'53"N, 121°34'07"E</named-content></named-content>, 602 m alt. HauChuan Liao leg. (sweeping); 6/VII/2018. <bold><tp:taxon-name><tp:taxon-name-part taxon-name-part-type="genus" reg="Cleistepyris">C.</tp:taxon-name-part></tp:taxon-name> Taiwan.</bold> 2 males (TN181022_40, 47); Sun Moon Lake, Nantou County, <named-content xmlns:xlink="http://www.w3.org/1999/xlink" content-type="dwc:verbatimCoordinates" xlink:type="simple"><named-content content-type="geo-json" specific-use="{&#34;type&#34;:&#34;Point&#34;,&#34;coordinates&#34;:[120.937778,23.849167]}" id="NCID0EQ1DK" xlink:type="simple">23°50'57"N, 120°56'16"E</named-content></named-content>, 92 m alt. HauChuan Liao leg. (sweeping); 23/X/2018.</p><fig id="F19" position="float" orientation="portrait"><object-id xmlns:xlink="http://www.w3.org/1999/xlink" content-type="doi" xlink:type="simple">10.3897/zookeys.1102.84953.figure19</object-id><object-id xmlns:xlink="http://www.w3.org/1999/xlink" content-type="arpha" xlink:type="simple">6D4F5CAD-6135-54B9-A2AA-5B178EB99066</object-id><label>Figure 19.</label><caption><p>Sensilla placodea (red) and sensilla basiconica (blue) in female wasps, with SEM image. <bold>A</bold><italic><tp:taxon-name><tp:taxon-name-part taxon-name-part-type="genus" reg="Apenesia">Apenesia</tp:taxon-name-part><tp:taxon-name-part taxon-name-part-type="species" reg="makiharai">makiharai</tp:taxon-name-part></tp:taxon-name></italic>, JO180206_01 <bold>B</bold><italic><tp:taxon-name><tp:taxon-name-part taxon-name-part-type="genus" reg="Eleganesia">Eleganesia</tp:taxon-name-part><tp:taxon-name-part taxon-name-part-type="species" reg="takasago">takasago</tp:taxon-name-part></tp:taxon-name></italic>, TP170606_C2 <bold>C</bold><italic><tp:taxon-name><tp:taxon-name-part taxon-name-part-type="genus" reg="Pristepyris">Pristepyris</tp:taxon-name-part><tp:taxon-name-part taxon-name-part-type="species" reg="zhejiangensis">zhejiangensis</tp:taxon-name-part></tp:taxon-name></italic>, JM090717_28 <bold>D</bold><italic><tp:taxon-name><tp:taxon-name-part taxon-name-part-type="genus" reg="Propristocera">Propristocera</tp:taxon-name-part></tp:taxon-name></italic> sp. Scale bars: 0.25 mm in light microscope images; 50 μm in SEM images.</p></caption><graphic xmlns:xlink="http://www.w3.org/1999/xlink" xlink:href="zookeys-1102-001_article-84953__-g019.jpg" position="float" orientation="portrait" xlink:type="simple" id="oo_686047.jpg"><uri content-type="original_file" xlink:type="simple">https://binary.pensoft.net/fig/686047</uri></graphic></fig></tp:treatment-sec><tp:treatment-sec sec-type="Taxonomic remarks" id="SECID0ES3DK"><title>Taxonomic remarks.</title><p>Due to the new combination of “<italic><tp:taxon-name><tp:taxon-name-part taxon-name-part-type="genus" reg="Pristepyris">Pristepyris</tp:taxon-name-part><tp:taxon-name-part taxon-name-part-type="species" reg="minutus">minutus</tp:taxon-name-part></tp:taxon-name></italic>” to the genus <italic><tp:taxon-name><tp:taxon-name-part taxon-name-part-type="genus" reg="Elganesia">Elganesia</tp:taxon-name-part></tp:taxon-name></italic>, the “Key to Taiwanese and Ryukyuan species of the genus <italic><tp:taxon-name><tp:taxon-name-part taxon-name-part-type="genus" reg="Eleganesia">Eleganesia</tp:taxon-name-part></tp:taxon-name></italic>, based on male morphology” given in <xref ref-type="bibr" rid="B23">Liao et al. (2021)</xref> is updated and given as Appendix <xref ref-type="app" rid="app1">1</xref>.</p><p>The holotype of “<italic><tp:taxon-name><tp:taxon-name-part taxon-name-part-type="genus" reg="Pristepyris">Pristepyris</tp:taxon-name-part><tp:taxon-name-part taxon-name-part-type="species" reg="takasago">takasago</tp:taxon-name-part></tp:taxon-name></italic>” was unable to be discriminated morphologically from <italic><tp:taxon-name><tp:taxon-name-part taxon-name-part-type="genus" reg="Eleganesia">E.</tp:taxon-name-part><tp:taxon-name-part taxon-name-part-type="species" reg="minuta">minuta</tp:taxon-name-part></tp:taxon-name></italic> (including the holotype). Therefore, the former is herein synonymised under the latter.</p><p>In the present phylogenetic tree (Fig. <xref ref-type="fig" rid="F3">3</xref>), <italic><tp:taxon-name><tp:taxon-name-part taxon-name-part-type="genus" reg="Eleganesia">E.</tp:taxon-name-part><tp:taxon-name-part taxon-name-part-type="species" reg="minuta">minuta</tp:taxon-name-part></tp:taxon-name></italic> was subdivided into three (or four) lineages, i.e. Lineage “X” from the Kanto area of Japan to Okinawa-Hontou; “Y” from Ishigaki–jima to Taiwan and “Z” from Taiwan. The lineages also showed differences in the shape of the lobate extension of the ventral valve of aedeagus (Lineage X as in Fig. <xref ref-type="fig" rid="F17">17C, D; Y</xref> as Fig. <xref ref-type="fig" rid="F17">17E, F; Z</xref> as Fig. <xref ref-type="fig" rid="F17">17G, H</xref>). However, there was no remarkable difference among them in external morphology and hypopygium (excluding weak variation in head sculpture as seen in Figs <xref ref-type="fig" rid="F14">14A</xref>, <xref ref-type="fig" rid="F15">15A, B</xref>, <xref ref-type="fig" rid="F16">16A</xref>) and also no differences in the 28S sequence (Table <xref ref-type="table" rid="T2">2</xref>). As the lineages were parapatric or allopatric in the area of Taiwan and the Ryukyus, in the present study, the Lineage X, Y and Z are conspecific and treated as <italic><tp:taxon-name><tp:taxon-name-part taxon-name-part-type="genus" reg="Eleganesia">E.</tp:taxon-name-part><tp:taxon-name-part taxon-name-part-type="species" reg="minuta">minuta</tp:taxon-name-part></tp:taxon-name></italic>. However, it is also possible that further taxon sampling and integrative taxonomy may reveal several cryptic species within <italic><tp:taxon-name><tp:taxon-name-part taxon-name-part-type="genus" reg="Eleganesia">E.</tp:taxon-name-part><tp:taxon-name-part taxon-name-part-type="species" reg="minuta">minuta</tp:taxon-name-part></tp:taxon-name></italic> and determine one of them as “<italic><tp:taxon-name><tp:taxon-name-part taxon-name-part-type="genus" reg="Eleganesia">E.</tp:taxon-name-part><tp:taxon-name-part taxon-name-part-type="species" reg="takasago">takasago</tp:taxon-name-part></tp:taxon-name></italic>” (see also “Discussion”).</p></tp:treatment-sec><tp:treatment-sec sec-type="distribution" id="SECID0E6AEK"><title>Distribution and habitat.</title><p>Hokkaido to Ryukyus in Japan (<xref ref-type="bibr" rid="B34">Terayama 2006</xref>), northern South Korea (<xref ref-type="bibr" rid="B24">Lim et al. 2011</xref>), northern and central Taiwan; evergreen broadleaf forest.</p></tp:treatment-sec><tp:treatment-sec><!--Section generated to contain objects referenced in tp:taxon-treatment.--><table-wrap id="T1" position="float" orientation="portrait"><label>Table 1.</label><caption><p>Data of specimens used for molecular phylogenetic analysis. The data of the morphospecies name labelled “IA” were taken by <xref ref-type="bibr" rid="B4">Alencar et al. (2018)</xref>. <abbrev xmlns:xlink="http://www.w3.org/1999/xlink" xlink:title="Australia" id="ABBRID0EPMAE" xlink:type="simple">AU</abbrev> = Australia, <abbrev xmlns:xlink="http://www.w3.org/1999/xlink" xlink:title="Brazil" id="ABBRID0ETMAE" xlink:type="simple">BR</abbrev> = Brazil, <abbrev xmlns:xlink="http://www.w3.org/1999/xlink" xlink:title="Japan" id="ABBRID0EXMAE" xlink:type="simple">JP</abbrev> = Japan, <abbrev xmlns:xlink="http://www.w3.org/1999/xlink" xlink:title="Kenya" id="ABBRID0E2MAE" xlink:type="simple">KY</abbrev> = Kenya, <abbrev xmlns:xlink="http://www.w3.org/1999/xlink" xlink:title="Madagascar" id="ABBRID0E6MAE" xlink:type="simple">MA</abbrev> = Madagascar,<abbrev xmlns:xlink="http://www.w3.org/1999/xlink" xlink:title="Nigeria" id="ABBRID0EDNAE" xlink:type="simple">NI</abbrev> = Nigeria, <abbrev xmlns:xlink="http://www.w3.org/1999/xlink" xlink:title="Papua New Guinea" id="ABBRID0EHNAE" xlink:type="simple">PNG</abbrev> = Papua New Guinea, <abbrev xmlns:xlink="http://www.w3.org/1999/xlink" xlink:title="Thailand" id="ABBRID0ELNAE" xlink:type="simple">TH</abbrev> = Thailand, <abbrev xmlns:xlink="http://www.w3.org/1999/xlink" xlink:title="Taiwan" id="ABBRID0EPNAE" xlink:type="simple">TW</abbrev> = Taiwan.</p></caption><table id="TID0E2EAI" rules="all"><tbody><tr><th rowspan="2" colspan="1">Specimen no.</th><th rowspan="2" colspan="1">Country</th><th rowspan="2" colspan="1">Morphospecies</th><th rowspan="2" colspan="1">Sex</th><th rowspan="2" colspan="1">Coordinates</th><th rowspan="1" colspan="2">Accession number</th></tr><tr><th rowspan="1" colspan="1">28S</th><th rowspan="1" colspan="1">
                  <abbrev xmlns:xlink="http://www.w3.org/1999/xlink" xlink:title="Mitochondrial cytochrome oxidase subunit 1" id="ABBRID0ESOAE" xlink:type="simple">COI</abbrev>
                </th></tr><tr><td rowspan="1" colspan="7">
                  <bold>
                    <italic>
                      <tp:taxon-name><tp:taxon-name-part taxon-name-part-type="genus" reg="Pristepyris">Pristepyris</tp:taxon-name-part></tp:taxon-name>
                    </italic>
                  </bold>
                </td></tr><tr><td rowspan="1" colspan="1">JI170808_30</td><td rowspan="1" colspan="1">
                  <abbrev xmlns:xlink="http://www.w3.org/1999/xlink" xlink:title="Japan" id="ABBRID0ENPAE" xlink:type="simple">JP</abbrev>
                </td><td rowspan="1" colspan="1">
                  <italic>
                    <tp:taxon-name><tp:taxon-name-part taxon-name-part-type="genus" reg="Pristepyris">P.</tp:taxon-name-part><tp:taxon-name-part taxon-name-part-type="species" reg="ishigakiensis">ishigakiensis</tp:taxon-name-part></tp:taxon-name>
                  </italic>
                </td><td rowspan="1" colspan="1">M</td><td rowspan="1" colspan="1">
                  <named-content xmlns:xlink="http://www.w3.org/1999/xlink" content-type="dwc:verbatimCoordinates" xlink:type="simple">
                    <named-content content-type="geo-json" specific-use="{&#34;type&#34;:&#34;Point&#34;,&#34;coordinates&#34;:[124.083333,24.433333]}" id="NCID0EKQAE" xlink:type="simple">24°26'N, 124°05'E</named-content>
                  </named-content>
                </td><td rowspan="1" colspan="1" style="color: #152959">
                  <ext-link xmlns:xlink="http://www.w3.org/1999/xlink" ext-link-type="gen" xlink:href="LC705070" xlink:type="simple">LC705070</ext-link>
                </td><td rowspan="1" colspan="1" style="color: #152959">
                  <ext-link xmlns:xlink="http://www.w3.org/1999/xlink" ext-link-type="gen" xlink:href="LC704953" xlink:type="simple">LC704953</ext-link>
                </td></tr><tr><td rowspan="1" colspan="1">JI170808_33</td><td rowspan="1" colspan="1">
                  <abbrev xmlns:xlink="http://www.w3.org/1999/xlink" xlink:title="Japan" id="ABBRID0ELRAE" xlink:type="simple">JP</abbrev>
                </td><td rowspan="1" colspan="1">
                  <italic>
                    <tp:taxon-name><tp:taxon-name-part taxon-name-part-type="genus" reg="Pristepyris">P.</tp:taxon-name-part><tp:taxon-name-part taxon-name-part-type="species" reg="ishigakiensis">ishigakiensis</tp:taxon-name-part></tp:taxon-name>
                  </italic>
                </td><td rowspan="1" colspan="1">M</td><td rowspan="1" colspan="1">
                  <named-content xmlns:xlink="http://www.w3.org/1999/xlink" content-type="dwc:verbatimCoordinates" xlink:type="simple">
                    <named-content content-type="geo-json" specific-use="{&#34;type&#34;:&#34;Point&#34;,&#34;coordinates&#34;:[124.083333,24.433333]}" id="NCID0EISAE" xlink:type="simple">24°26'N, 124°05'E</named-content>
                  </named-content>
                </td><td rowspan="1" colspan="1" style="color: #152959">
                  <ext-link xmlns:xlink="http://www.w3.org/1999/xlink" ext-link-type="gen" xlink:href="LC705067" xlink:type="simple">LC705067</ext-link>
                </td><td rowspan="1" colspan="1" style="color: #152959">
                  <ext-link xmlns:xlink="http://www.w3.org/1999/xlink" ext-link-type="gen" xlink:href="LC704954" xlink:type="simple">LC704954</ext-link>
                </td></tr><tr><td rowspan="1" colspan="1">JI170808_34</td><td rowspan="1" colspan="1">
                  <abbrev xmlns:xlink="http://www.w3.org/1999/xlink" xlink:title="Japan" id="ABBRID0EJTAE" xlink:type="simple">JP</abbrev>
                </td><td rowspan="1" colspan="1">
                  <italic>
                    <tp:taxon-name><tp:taxon-name-part taxon-name-part-type="genus" reg="Pristepyris">P.</tp:taxon-name-part><tp:taxon-name-part taxon-name-part-type="species" reg="ishigakiensis">ishigakiensis</tp:taxon-name-part></tp:taxon-name>
                  </italic>
                </td><td rowspan="1" colspan="1">M</td><td rowspan="1" colspan="1">
                  <named-content xmlns:xlink="http://www.w3.org/1999/xlink" content-type="dwc:verbatimCoordinates" xlink:type="simple">
                    <named-content content-type="geo-json" specific-use="{&#34;type&#34;:&#34;Point&#34;,&#34;coordinates&#34;:[124.083333,24.433333]}" id="NCID0EGUAE" xlink:type="simple">24°26'N, 124°05'E</named-content>
                  </named-content>
                </td><td rowspan="1" colspan="1" style="color: #152959">
                  <ext-link xmlns:xlink="http://www.w3.org/1999/xlink" ext-link-type="gen" xlink:href="LC705068" xlink:type="simple">LC705068</ext-link>
                </td><td rowspan="1" colspan="1" style="color: #152959">
                  <ext-link xmlns:xlink="http://www.w3.org/1999/xlink" ext-link-type="gen" xlink:href="LC704955" xlink:type="simple">LC704955</ext-link>
                </td></tr><tr><td rowspan="1" colspan="1">JI170808_36</td><td rowspan="1" colspan="1">
                  <abbrev xmlns:xlink="http://www.w3.org/1999/xlink" xlink:title="Japan" id="ABBRID0EHVAE" xlink:type="simple">JP</abbrev>
                </td><td rowspan="1" colspan="1">
                  <italic>
                    <tp:taxon-name><tp:taxon-name-part taxon-name-part-type="genus" reg="Pristepyris">P.</tp:taxon-name-part><tp:taxon-name-part taxon-name-part-type="species" reg="ishigakiensis">ishigakiensis</tp:taxon-name-part></tp:taxon-name>
                  </italic>
                </td><td rowspan="1" colspan="1">M</td><td rowspan="1" colspan="1">
                  <named-content xmlns:xlink="http://www.w3.org/1999/xlink" content-type="dwc:verbatimCoordinates" xlink:type="simple">
                    <named-content content-type="geo-json" specific-use="{&#34;type&#34;:&#34;Point&#34;,&#34;coordinates&#34;:[124.083333,24.433333]}" id="NCID0EEWAE" xlink:type="simple">24°26'N, 124°05'E</named-content>
                  </named-content>
                </td><td rowspan="1" colspan="1" style="color: #152959">
                  <ext-link xmlns:xlink="http://www.w3.org/1999/xlink" ext-link-type="gen" xlink:href="LC705069" xlink:type="simple">LC705069</ext-link>
                </td><td rowspan="1" colspan="1" style="color: #152959">
                  <ext-link xmlns:xlink="http://www.w3.org/1999/xlink" ext-link-type="gen" xlink:href="LC704956" xlink:type="simple">LC704956</ext-link>
                </td></tr><tr><td rowspan="1" colspan="1">TP171019_10</td><td rowspan="1" colspan="1">
                  <abbrev xmlns:xlink="http://www.w3.org/1999/xlink" xlink:title="Taiwan" id="ABBRID0EFXAE" xlink:type="simple">TW</abbrev>
                </td><td rowspan="1" colspan="1">
                  <italic>
                    <tp:taxon-name><tp:taxon-name-part taxon-name-part-type="genus" reg="Pristepyris">P.</tp:taxon-name-part><tp:taxon-name-part taxon-name-part-type="species" reg="ishigakiensis">ishigakiensis</tp:taxon-name-part></tp:taxon-name>
                  </italic>
                </td><td rowspan="1" colspan="1">M</td><td rowspan="1" colspan="1">
                  <named-content xmlns:xlink="http://www.w3.org/1999/xlink" content-type="dwc:verbatimCoordinates" xlink:type="simple">
                    <named-content content-type="geo-json" specific-use="{&#34;type&#34;:&#34;Point&#34;,&#34;coordinates&#34;:[120.766667,24.066667]}" id="NCID0ECYAE" xlink:type="simple">24°04'N, 120°46'E</named-content>
                  </named-content>
                </td><td rowspan="1" colspan="1" style="color: #152959">
                  <ext-link xmlns:xlink="http://www.w3.org/1999/xlink" ext-link-type="gen" xlink:href="LC705075" xlink:type="simple">LC705075</ext-link>
                </td><td rowspan="1" colspan="1" style="color: #152959">
                  <ext-link xmlns:xlink="http://www.w3.org/1999/xlink" ext-link-type="gen" xlink:href="LC704961" xlink:type="simple">LC704961</ext-link>
                </td></tr><tr><td rowspan="1" colspan="1">TH171007_37</td><td rowspan="1" colspan="1">
                  <abbrev xmlns:xlink="http://www.w3.org/1999/xlink" xlink:title="Taiwan" id="ABBRID0EDZAE" xlink:type="simple">TW</abbrev>
                </td><td rowspan="1" colspan="1">
                  <italic>
                    <tp:taxon-name><tp:taxon-name-part taxon-name-part-type="genus" reg="Pristepyris">P.</tp:taxon-name-part><tp:taxon-name-part taxon-name-part-type="species" reg="ishigakiensis">ishigakiensis</tp:taxon-name-part></tp:taxon-name>
                  </italic>
                </td><td rowspan="1" colspan="1">M</td><td rowspan="1" colspan="1">
                  <named-content xmlns:xlink="http://www.w3.org/1999/xlink" content-type="dwc:verbatimCoordinates" xlink:type="simple">
                    <named-content content-type="geo-json" specific-use="{&#34;type&#34;:&#34;Point&#34;,&#34;coordinates&#34;:[121.550000,23.816667]}" id="NCID0EA1AE" xlink:type="simple">23°49'N, 121°33'E</named-content>
                  </named-content>
                </td><td rowspan="1" colspan="1" style="color: #152959">
                  <ext-link xmlns:xlink="http://www.w3.org/1999/xlink" ext-link-type="gen" xlink:href="LC705071" xlink:type="simple">LC705071</ext-link>
                </td><td rowspan="1" colspan="1" style="color: #152959">
                  <ext-link xmlns:xlink="http://www.w3.org/1999/xlink" ext-link-type="gen" xlink:href="LC704957" xlink:type="simple">LC704957</ext-link>
                </td></tr><tr><td rowspan="1" colspan="1">TH171007_40</td><td rowspan="1" colspan="1">
                  <abbrev xmlns:xlink="http://www.w3.org/1999/xlink" xlink:title="Taiwan" id="ABBRID0EB2AE" xlink:type="simple">TW</abbrev>
                </td><td rowspan="1" colspan="1">
                  <italic>
                    <tp:taxon-name><tp:taxon-name-part taxon-name-part-type="genus" reg="Pristepyris">P.</tp:taxon-name-part><tp:taxon-name-part taxon-name-part-type="species" reg="ishigakiensis">ishigakiensis</tp:taxon-name-part></tp:taxon-name>
                  </italic>
                </td><td rowspan="1" colspan="1">M</td><td rowspan="1" colspan="1">
                  <named-content xmlns:xlink="http://www.w3.org/1999/xlink" content-type="dwc:verbatimCoordinates" xlink:type="simple">
                    <named-content content-type="geo-json" specific-use="{&#34;type&#34;:&#34;Point&#34;,&#34;coordinates&#34;:[121.550000,23.816667]}" id="NCID0E52AE" xlink:type="simple">23°49'N, 121°33'E</named-content>
                  </named-content>
                </td><td rowspan="1" colspan="1" style="color: #152959">
                  <ext-link xmlns:xlink="http://www.w3.org/1999/xlink" ext-link-type="gen" xlink:href="LC705072" xlink:type="simple">LC705072</ext-link>
                </td><td rowspan="1" colspan="1" style="color: #152959">
                  <ext-link xmlns:xlink="http://www.w3.org/1999/xlink" ext-link-type="gen" xlink:href="LC704958" xlink:type="simple">LC704958</ext-link>
                </td></tr><tr><td rowspan="1" colspan="1">TH171007_41</td><td rowspan="1" colspan="1">
                  <abbrev xmlns:xlink="http://www.w3.org/1999/xlink" xlink:title="Taiwan" id="ABBRID0E63AE" xlink:type="simple">TW</abbrev>
                </td><td rowspan="1" colspan="1">
                  <italic>
                    <tp:taxon-name><tp:taxon-name-part taxon-name-part-type="genus" reg="Pristepyris">P.</tp:taxon-name-part><tp:taxon-name-part taxon-name-part-type="species" reg="ishigakiensis">ishigakiensis</tp:taxon-name-part></tp:taxon-name>
                  </italic>
                </td><td rowspan="1" colspan="1">M</td><td rowspan="1" colspan="1">
                  <named-content xmlns:xlink="http://www.w3.org/1999/xlink" content-type="dwc:verbatimCoordinates" xlink:type="simple">
                    <named-content content-type="geo-json" specific-use="{&#34;type&#34;:&#34;Point&#34;,&#34;coordinates&#34;:[121.550000,23.816667]}" id="NCID0E34AE" xlink:type="simple">23°49'N, 121°33'E</named-content>
                  </named-content>
                </td><td rowspan="1" colspan="1" style="color: #152959">
                  <ext-link xmlns:xlink="http://www.w3.org/1999/xlink" ext-link-type="gen" xlink:href="LC705073" xlink:type="simple">LC705073</ext-link>
                </td><td rowspan="1" colspan="1" style="color: #152959">
                  <ext-link xmlns:xlink="http://www.w3.org/1999/xlink" ext-link-type="gen" xlink:href="LC704959" xlink:type="simple">LC704959</ext-link>
                </td></tr><tr><td rowspan="1" colspan="1">TH171007_42</td><td rowspan="1" colspan="1">
                  <abbrev xmlns:xlink="http://www.w3.org/1999/xlink" xlink:title="Taiwan" id="ABBRID0E45AE" xlink:type="simple">TW</abbrev>
                </td><td rowspan="1" colspan="1">
                  <italic>
                    <tp:taxon-name><tp:taxon-name-part taxon-name-part-type="genus" reg="Pristepyris">P.</tp:taxon-name-part><tp:taxon-name-part taxon-name-part-type="species" reg="ishigakiensis">ishigakiensis</tp:taxon-name-part></tp:taxon-name>
                  </italic>
                </td><td rowspan="1" colspan="1">M</td><td rowspan="1" colspan="1">
                  <named-content xmlns:xlink="http://www.w3.org/1999/xlink" content-type="dwc:verbatimCoordinates" xlink:type="simple">
                    <named-content content-type="geo-json" specific-use="{&#34;type&#34;:&#34;Point&#34;,&#34;coordinates&#34;:[121.550000,23.816667]}" id="NCID0E16AE" xlink:type="simple">23°49'N, 121°33'E</named-content>
                  </named-content>
                </td><td rowspan="1" colspan="1" style="color: #152959">
                  <ext-link xmlns:xlink="http://www.w3.org/1999/xlink" ext-link-type="gen" xlink:href="LC705074" xlink:type="simple">LC705074</ext-link>
                </td><td rowspan="1" colspan="1" style="color: #152959">
                  <ext-link xmlns:xlink="http://www.w3.org/1999/xlink" ext-link-type="gen" xlink:href="LC704960" xlink:type="simple">LC704960</ext-link>
                </td></tr><tr><td rowspan="1" colspan="1">JT200820_03</td><td rowspan="1" colspan="1">
                  <abbrev xmlns:xlink="http://www.w3.org/1999/xlink" xlink:title="Japan" id="ABBRID0E3AAG" xlink:type="simple">JP</abbrev>
                </td><td rowspan="1" colspan="1">
                  <italic>
                    <tp:taxon-name><tp:taxon-name-part taxon-name-part-type="genus" reg="Pristepyris">P.</tp:taxon-name-part><tp:taxon-name-part taxon-name-part-type="species" reg="japonicus">japonicus</tp:taxon-name-part></tp:taxon-name>
                  </italic>
                </td><td rowspan="1" colspan="1">M</td><td rowspan="1" colspan="1">
                  <named-content xmlns:xlink="http://www.w3.org/1999/xlink" content-type="dwc:verbatimCoordinates" xlink:type="simple">
                    <named-content content-type="geo-json" specific-use="{&#34;type&#34;:&#34;Point&#34;,&#34;coordinates&#34;:[128.000000,26.566667]}" id="NCID0EZBAG" xlink:type="simple">26°34'N, 128°00'E</named-content>
                  </named-content>
                </td><td rowspan="1" colspan="1" style="color: #152959">
                  <ext-link xmlns:xlink="http://www.w3.org/1999/xlink" ext-link-type="gen" xlink:href="LC705077" xlink:type="simple">LC705077</ext-link>
                </td><td rowspan="1" colspan="1" style="color: #152959">
                  <ext-link xmlns:xlink="http://www.w3.org/1999/xlink" ext-link-type="gen" xlink:href="LC704963" xlink:type="simple">LC704963</ext-link>
                </td></tr><tr><td rowspan="1" colspan="1">TP170606_13</td><td rowspan="1" colspan="1">
                  <abbrev xmlns:xlink="http://www.w3.org/1999/xlink" xlink:title="Taiwan" id="ABBRID0E1CAG" xlink:type="simple">TW</abbrev>
                </td><td rowspan="1" colspan="1"><italic><tp:taxon-name><tp:taxon-name-part taxon-name-part-type="genus" reg="Pristepyris">P.</tp:taxon-name-part><tp:taxon-name-part taxon-name-part-type="species" reg="seqalu">seqalu</tp:taxon-name-part></tp:taxon-name></italic> sp. nov.</td><td rowspan="1" colspan="1">M</td><td rowspan="1" colspan="1">
                  <named-content xmlns:xlink="http://www.w3.org/1999/xlink" content-type="dwc:verbatimCoordinates" xlink:type="simple">
                    <named-content content-type="geo-json" specific-use="{&#34;type&#34;:&#34;Point&#34;,&#34;coordinates&#34;:[120.800000,22.133333]}" id="NCID0EXDAG" xlink:type="simple">22°08'N, 120°48'E</named-content>
                  </named-content>
                </td><td rowspan="1" colspan="1" style="color: #152959">
                  <ext-link xmlns:xlink="http://www.w3.org/1999/xlink" ext-link-type="gen" xlink:href="LC705062" xlink:type="simple">LC705062</ext-link>
                </td><td rowspan="1" colspan="1" style="color: #152959">
                  <ext-link xmlns:xlink="http://www.w3.org/1999/xlink" ext-link-type="gen" xlink:href="LC704964" xlink:type="simple">LC704964</ext-link>
                </td></tr><tr><td rowspan="1" colspan="1">TP170606_26</td><td rowspan="1" colspan="1">
                  <abbrev xmlns:xlink="http://www.w3.org/1999/xlink" xlink:title="Taiwan" id="ABBRID0EYEAG" xlink:type="simple">TW</abbrev>
                </td><td rowspan="1" colspan="1"><italic><tp:taxon-name><tp:taxon-name-part taxon-name-part-type="genus" reg="Pristepyris">P.</tp:taxon-name-part><tp:taxon-name-part taxon-name-part-type="species" reg="seqalu">seqalu</tp:taxon-name-part></tp:taxon-name></italic> sp. nov.</td><td rowspan="1" colspan="1">M</td><td rowspan="1" colspan="1">
                  <named-content xmlns:xlink="http://www.w3.org/1999/xlink" content-type="dwc:verbatimCoordinates" xlink:type="simple">
                    <named-content content-type="geo-json" specific-use="{&#34;type&#34;:&#34;Point&#34;,&#34;coordinates&#34;:[120.800000,22.133333]}" id="NCID0EVFAG" xlink:type="simple">22°08'N, 120°48'E</named-content>
                  </named-content>
                </td><td rowspan="1" colspan="1" style="color: #152959">
                  <ext-link xmlns:xlink="http://www.w3.org/1999/xlink" ext-link-type="gen" xlink:href="LC705063" xlink:type="simple">LC705063</ext-link>
                </td><td rowspan="1" colspan="1" style="color: #152959">
                  <ext-link xmlns:xlink="http://www.w3.org/1999/xlink" ext-link-type="gen" xlink:href="LC704949" xlink:type="simple">LC704949</ext-link>
                </td></tr><tr><td rowspan="1" colspan="1">TN170427_01</td><td rowspan="1" colspan="1">
                  <abbrev xmlns:xlink="http://www.w3.org/1999/xlink" xlink:title="Taiwan" id="ABBRID0EWGAG" xlink:type="simple">TW</abbrev>
                </td><td rowspan="1" colspan="1">
                  <italic>
                    <tp:taxon-name><tp:taxon-name-part taxon-name-part-type="genus" reg="Pristepyris">P.</tp:taxon-name-part><tp:taxon-name-part taxon-name-part-type="species" reg="zhejiangenisis">zhejiangenisis</tp:taxon-name-part></tp:taxon-name>
                  </italic>
                </td><td rowspan="1" colspan="1">F</td><td rowspan="1" colspan="1"/><td rowspan="1" colspan="1" style="color: #152959">
                  <ext-link xmlns:xlink="http://www.w3.org/1999/xlink" ext-link-type="gen" xlink:href="LC705084" xlink:type="simple">LC705084</ext-link>
                </td><td rowspan="1" colspan="1" style="color: #152959">
                  <ext-link xmlns:xlink="http://www.w3.org/1999/xlink" ext-link-type="gen" xlink:href="LC704971" xlink:type="simple">LC704971</ext-link>
                </td></tr><tr><td rowspan="1" colspan="1">TNT171019_04</td><td rowspan="1" colspan="1">
                  <abbrev xmlns:xlink="http://www.w3.org/1999/xlink" xlink:title="Taiwan" id="ABBRID0ELIAG" xlink:type="simple">TW</abbrev>
                </td><td rowspan="1" colspan="1">
                  <italic>
                    <tp:taxon-name><tp:taxon-name-part taxon-name-part-type="genus" reg="Pristepyris">P.</tp:taxon-name-part><tp:taxon-name-part taxon-name-part-type="species" reg="zhejiangenisis">zhejiangenisis</tp:taxon-name-part></tp:taxon-name>
                  </italic>
                </td><td rowspan="1" colspan="1">M</td><td rowspan="1" colspan="1">
                  <named-content xmlns:xlink="http://www.w3.org/1999/xlink" content-type="dwc:verbatimCoordinates" xlink:type="simple">
                    <named-content content-type="geo-json" specific-use="{&#34;type&#34;:&#34;Point&#34;,&#34;coordinates&#34;:[121.550000,24.850000]}" id="NCID0EIJAG" xlink:type="simple">24°51'N, 121°33'E</named-content>
                  </named-content>
                </td><td rowspan="1" colspan="1" style="color: #152959">
                  <ext-link xmlns:xlink="http://www.w3.org/1999/xlink" ext-link-type="gen" xlink:href="LC706441" xlink:type="simple">LC706441</ext-link>
                </td><td rowspan="1" colspan="1" style="color: #152959">
                  <ext-link xmlns:xlink="http://www.w3.org/1999/xlink" ext-link-type="gen" xlink:href="LC704972" xlink:type="simple">LC704972</ext-link>
                </td></tr><tr><td rowspan="1" colspan="1">TNT180504_01</td><td rowspan="1" colspan="1">
                  <abbrev xmlns:xlink="http://www.w3.org/1999/xlink" xlink:title="Taiwan" id="ABBRID0EJKAG" xlink:type="simple">TW</abbrev>
                </td><td rowspan="1" colspan="1">
                  <italic>
                    <tp:taxon-name><tp:taxon-name-part taxon-name-part-type="genus" reg="Pristepyris">P.</tp:taxon-name-part><tp:taxon-name-part taxon-name-part-type="species" reg="zhejiangenisis">zhejiangenisis</tp:taxon-name-part></tp:taxon-name>
                  </italic>
                </td><td rowspan="1" colspan="1">M</td><td rowspan="1" colspan="1">
                  <named-content xmlns:xlink="http://www.w3.org/1999/xlink" content-type="dwc:verbatimCoordinates" xlink:type="simple">
                    <named-content content-type="geo-json" specific-use="{&#34;type&#34;:&#34;Point&#34;,&#34;coordinates&#34;:[121.550000,24.850000]}" id="NCID0EGLAG" xlink:type="simple">24°51'N, 121°33'E</named-content>
                  </named-content>
                </td><td rowspan="1" colspan="1" style="color: #152959">
                  <ext-link xmlns:xlink="http://www.w3.org/1999/xlink" ext-link-type="gen" xlink:href="LC491436" xlink:type="simple">LC491436</ext-link>
                </td><td rowspan="1" colspan="1" style="color: #152959">
                  <ext-link xmlns:xlink="http://www.w3.org/1999/xlink" ext-link-type="gen" xlink:href="LC490571" xlink:type="simple">LC490571</ext-link>
                </td></tr><tr><td rowspan="1" colspan="1">TN190315_24</td><td rowspan="1" colspan="1">
                  <abbrev xmlns:xlink="http://www.w3.org/1999/xlink" xlink:title="Taiwan" id="ABBRID0EHMAG" xlink:type="simple">TW</abbrev>
                </td><td rowspan="1" colspan="1">
                  <italic>
                    <tp:taxon-name><tp:taxon-name-part taxon-name-part-type="genus" reg="Pristepyris">P.</tp:taxon-name-part><tp:taxon-name-part taxon-name-part-type="species" reg="zhejiangenisis">zhejiangenisis</tp:taxon-name-part></tp:taxon-name>
                  </italic>
                </td><td rowspan="1" colspan="1">M</td><td rowspan="1" colspan="1">
                  <named-content xmlns:xlink="http://www.w3.org/1999/xlink" content-type="dwc:verbatimCoordinates" xlink:type="simple">
                    <named-content content-type="geo-json" specific-use="{&#34;type&#34;:&#34;Point&#34;,&#34;coordinates&#34;:[120.933333,23.850000]}" id="NCID0EENAG" xlink:type="simple">23°51'N, 120°56'E</named-content>
                  </named-content>
                </td><td rowspan="1" colspan="1" style="color: #152959">
                  <ext-link xmlns:xlink="http://www.w3.org/1999/xlink" ext-link-type="gen" xlink:href="LC704973" xlink:type="simple">LC704973</ext-link>
                </td><td rowspan="1" colspan="1" style="color: #152959">
                  <ext-link xmlns:xlink="http://www.w3.org/1999/xlink" ext-link-type="gen" xlink:href="LC704973" xlink:type="simple">LC704973</ext-link>
                </td></tr><tr><td rowspan="1" colspan="1">JM190717_31</td><td rowspan="1" colspan="1">
                  <abbrev xmlns:xlink="http://www.w3.org/1999/xlink" xlink:title="Japan" id="ABBRID0EFOAG" xlink:type="simple">JP</abbrev>
                </td><td rowspan="1" colspan="1">
                  <italic>
                    <tp:taxon-name><tp:taxon-name-part taxon-name-part-type="genus" reg="Pristepyris">P.</tp:taxon-name-part><tp:taxon-name-part taxon-name-part-type="species" reg="zhejiangenisis">zhejiangenisis</tp:taxon-name-part></tp:taxon-name>
                  </italic>
                </td><td rowspan="1" colspan="1">M</td><td rowspan="1" colspan="1">
                  <named-content xmlns:xlink="http://www.w3.org/1999/xlink" content-type="dwc:verbatimCoordinates" xlink:type="simple">
                    <named-content content-type="geo-json" specific-use="{&#34;type&#34;:&#34;Point&#34;,&#34;coordinates&#34;:[125.216667,24.816667]}" id="NCID0ECPAG" xlink:type="simple">24°49'N, 125°13'E</named-content>
                  </named-content>
                </td><td rowspan="1" colspan="1" style="color: #152959">
                  <ext-link xmlns:xlink="http://www.w3.org/1999/xlink" ext-link-type="gen" xlink:href="LC705070" xlink:type="simple">LC705070</ext-link>
                </td><td rowspan="1" colspan="1" style="color: #152959">
                  <ext-link xmlns:xlink="http://www.w3.org/1999/xlink" ext-link-type="gen" xlink:href="LC704966" xlink:type="simple">LC704966</ext-link>
                </td></tr><tr><td rowspan="1" colspan="1">JM190717_32</td><td rowspan="1" colspan="1">
                  <abbrev xmlns:xlink="http://www.w3.org/1999/xlink" xlink:title="Japan" id="ABBRID0EDQAG" xlink:type="simple">JP</abbrev>
                </td><td rowspan="1" colspan="1">
                  <italic>
                    <tp:taxon-name><tp:taxon-name-part taxon-name-part-type="genus" reg="Pristepyris">P.</tp:taxon-name-part><tp:taxon-name-part taxon-name-part-type="species" reg="zhejiangenisis">zhejiangenisis</tp:taxon-name-part></tp:taxon-name>
                  </italic>
                </td><td rowspan="1" colspan="1">M</td><td rowspan="1" colspan="1">
                  <named-content xmlns:xlink="http://www.w3.org/1999/xlink" content-type="dwc:verbatimCoordinates" xlink:type="simple">
                    <named-content content-type="geo-json" specific-use="{&#34;type&#34;:&#34;Point&#34;,&#34;coordinates&#34;:[125.216667,24.816667]}" id="NCID0EARAG" xlink:type="simple">24°49'N, 125°13'E</named-content>
                  </named-content>
                </td><td rowspan="1" colspan="1" style="color: #152959">
                  <ext-link xmlns:xlink="http://www.w3.org/1999/xlink" ext-link-type="gen" xlink:href="LC705067" xlink:type="simple">LC705067</ext-link>
                </td><td rowspan="1" colspan="1" style="color: #152959">
                  <ext-link xmlns:xlink="http://www.w3.org/1999/xlink" ext-link-type="gen" xlink:href="LC704967" xlink:type="simple">LC704967</ext-link>
                </td></tr><tr><td rowspan="1" colspan="1">JM190717_37</td><td rowspan="1" colspan="1">
                  <abbrev xmlns:xlink="http://www.w3.org/1999/xlink" xlink:title="Japan" id="ABBRID0EBSAG" xlink:type="simple">JP</abbrev>
                </td><td rowspan="1" colspan="1">
                  <italic>
                    <tp:taxon-name><tp:taxon-name-part taxon-name-part-type="genus" reg="Pristepyris">P.</tp:taxon-name-part><tp:taxon-name-part taxon-name-part-type="species" reg="zhejiangenisis">zhejiangenisis</tp:taxon-name-part></tp:taxon-name>
                  </italic>
                </td><td rowspan="1" colspan="1">M</td><td rowspan="1" colspan="1">
                  <named-content xmlns:xlink="http://www.w3.org/1999/xlink" content-type="dwc:verbatimCoordinates" xlink:type="simple">
                    <named-content content-type="geo-json" specific-use="{&#34;type&#34;:&#34;Point&#34;,&#34;coordinates&#34;:[125.216667,24.816667]}" id="NCID0E5SAG" xlink:type="simple">24°49'N, 125°13'E</named-content>
                  </named-content>
                </td><td rowspan="1" colspan="1" style="color: #152959">
                  <ext-link xmlns:xlink="http://www.w3.org/1999/xlink" ext-link-type="gen" xlink:href="LC705082" xlink:type="simple">LC705082</ext-link>
                </td><td rowspan="1" colspan="1" style="color: #152959">
                  <ext-link xmlns:xlink="http://www.w3.org/1999/xlink" ext-link-type="gen" xlink:href="LC704969" xlink:type="simple">LC704969</ext-link>
                </td></tr><tr><td rowspan="1" colspan="1">JM190717_38</td><td rowspan="1" colspan="1">
                  <abbrev xmlns:xlink="http://www.w3.org/1999/xlink" xlink:title="Japan" id="ABBRID0E6TAG" xlink:type="simple">JP</abbrev>
                </td><td rowspan="1" colspan="1">
                  <italic>
                    <tp:taxon-name><tp:taxon-name-part taxon-name-part-type="genus" reg="Pristepyris">P.</tp:taxon-name-part><tp:taxon-name-part taxon-name-part-type="species" reg="zhejiangenisis">zhejiangenisis</tp:taxon-name-part></tp:taxon-name>
                  </italic>
                </td><td rowspan="1" colspan="1">M</td><td rowspan="1" colspan="1">
                  <named-content xmlns:xlink="http://www.w3.org/1999/xlink" content-type="dwc:verbatimCoordinates" xlink:type="simple">
                    <named-content content-type="geo-json" specific-use="{&#34;type&#34;:&#34;Point&#34;,&#34;coordinates&#34;:[125.216667,24.816667]}" id="NCID0E3UAG" xlink:type="simple">24°49'N, 125°13'E</named-content>
                  </named-content>
                </td><td rowspan="1" colspan="1" style="color: #152959">
                  <ext-link xmlns:xlink="http://www.w3.org/1999/xlink" ext-link-type="gen" xlink:href="LC705083" xlink:type="simple">LC705083</ext-link>
                </td><td rowspan="1" colspan="1" style="color: #152959">
                  <ext-link xmlns:xlink="http://www.w3.org/1999/xlink" ext-link-type="gen" xlink:href="LC704970" xlink:type="simple">LC704970</ext-link>
                </td></tr><tr><td rowspan="3" colspan="1">JIR190717_47</td><td rowspan="1" colspan="1">
                  <abbrev xmlns:xlink="http://www.w3.org/1999/xlink" xlink:title="Japan" id="ABBRID0E4VAG" xlink:type="simple">JP</abbrev>
                </td><td rowspan="1" colspan="1">
                  <italic>
                    <tp:taxon-name><tp:taxon-name-part taxon-name-part-type="genus" reg="Pristepyris">P.</tp:taxon-name-part><tp:taxon-name-part taxon-name-part-type="species" reg="zhejiangenisis">zhejiangenisis</tp:taxon-name-part></tp:taxon-name>
                  </italic>
                </td><td rowspan="1" colspan="1">M</td><td rowspan="3" colspan="1">
                  <named-content xmlns:xlink="http://www.w3.org/1999/xlink" content-type="dwc:verbatimCoordinates" xlink:type="simple">
                    <named-content content-type="geo-json" specific-use="{&#34;type&#34;:&#34;Point&#34;,&#34;coordinates&#34;:[123.800000,24.383333]}" id="NCID0E1WAG" xlink:type="simple">24°23'N, 123°48'E</named-content>
                  </named-content>
                </td><td rowspan="1" colspan="1" style="color: #152959">
                  <ext-link xmlns:xlink="http://www.w3.org/1999/xlink" ext-link-type="gen" xlink:href="LC705078" xlink:type="simple">LC705078</ext-link>
                </td><td rowspan="1" colspan="1" style="color: #152959">
                  <ext-link xmlns:xlink="http://www.w3.org/1999/xlink" ext-link-type="gen" xlink:href="LC704965" xlink:type="simple">LC704965</ext-link>
                </td></tr><tr><td rowspan="1" colspan="1">
                  <abbrev xmlns:xlink="http://www.w3.org/1999/xlink" xlink:title="Thailand" id="ABBRID0EYXAG" xlink:type="simple">TH</abbrev>
                </td><td rowspan="1" colspan="1"><italic><tp:taxon-name><tp:taxon-name-part taxon-name-part-type="genus" reg="Pristepyris">P.</tp:taxon-name-part></tp:taxon-name></italic> sp. 2 (IA)</td><td rowspan="1" colspan="1">M</td><td rowspan="1" colspan="1" style="color: #152959">
                  <ext-link xmlns:xlink="http://www.w3.org/1999/xlink" ext-link-type="gen" xlink:href="MG760740" xlink:type="simple">MG760740</ext-link>
                </td><td rowspan="1" colspan="1" style="color: #152959">
                  <ext-link xmlns:xlink="http://www.w3.org/1999/xlink" ext-link-type="gen" xlink:href="MG760791" xlink:type="simple">MG760791</ext-link>
                </td></tr><tr><td rowspan="1" colspan="1">
                  <abbrev xmlns:xlink="http://www.w3.org/1999/xlink" xlink:title="Thailand" id="ABBRID0EDZAG" xlink:type="simple">TH</abbrev>
                </td><td rowspan="1" colspan="1"><italic><tp:taxon-name><tp:taxon-name-part taxon-name-part-type="genus" reg="Pristepyris">P.</tp:taxon-name-part></tp:taxon-name></italic> sp. 3 (IA)</td><td rowspan="1" colspan="1">M</td><td rowspan="1" colspan="1" style="color: #152959">
                  <ext-link xmlns:xlink="http://www.w3.org/1999/xlink" ext-link-type="gen" xlink:href="MG760739" xlink:type="simple">MG760739</ext-link>
                </td><td rowspan="1" colspan="1" style="color: #152959">
                  <ext-link xmlns:xlink="http://www.w3.org/1999/xlink" ext-link-type="gen" xlink:href="MG760790" xlink:type="simple">MG760790</ext-link>
                </td></tr><tr><td rowspan="1" colspan="7">
                  <bold>
                    <italic>
                      <tp:taxon-name><tp:taxon-name-part taxon-name-part-type="genus" reg="Acrenesia">Acrenesia</tp:taxon-name-part></tp:taxon-name>
                    </italic>
                  </bold>
                </td></tr><tr><td rowspan="1" colspan="1"/><td rowspan="1" colspan="1">
                  <abbrev xmlns:xlink="http://www.w3.org/1999/xlink" xlink:title="Brazil" id="ABBRID0EA2AG" xlink:type="simple">BR</abbrev>
                </td><td rowspan="1" colspan="1"><italic><tp:taxon-name><tp:taxon-name-part taxon-name-part-type="genus" reg="Acrenesia">A.</tp:taxon-name-part></tp:taxon-name></italic> sp. 10 (IA)</td><td rowspan="1" colspan="1">M</td><td rowspan="1" colspan="1"/><td rowspan="1" colspan="1" style="color: #152959">
                  <ext-link xmlns:xlink="http://www.w3.org/1999/xlink" ext-link-type="gen" xlink:href="MG760753" xlink:type="simple">MG760753</ext-link>
                </td><td rowspan="1" colspan="1" style="color: #152959">
                  <ext-link xmlns:xlink="http://www.w3.org/1999/xlink" ext-link-type="gen" xlink:href="MG760804" xlink:type="simple">MG760804</ext-link>
                </td></tr><tr><td rowspan="1" colspan="1"/><td rowspan="1" colspan="1">
                  <abbrev xmlns:xlink="http://www.w3.org/1999/xlink" xlink:title="Brazil" id="ABBRID0ER3AG" xlink:type="simple">BR</abbrev>
                </td><td rowspan="1" colspan="1"><italic><tp:taxon-name><tp:taxon-name-part taxon-name-part-type="genus" reg="Acrenesia">A.</tp:taxon-name-part></tp:taxon-name></italic> sp. 11 (IA)</td><td rowspan="1" colspan="1">M</td><td rowspan="1" colspan="1"/><td rowspan="1" colspan="1" style="color: #152959">
                  <ext-link xmlns:xlink="http://www.w3.org/1999/xlink" ext-link-type="gen" xlink:href="MG760754" xlink:type="simple">MG760754</ext-link>
                </td><td rowspan="1" colspan="1" style="color: #152959">
                  <ext-link xmlns:xlink="http://www.w3.org/1999/xlink" ext-link-type="gen" xlink:href="MG760805" xlink:type="simple">MG760805</ext-link>
                </td></tr><tr><td rowspan="1" colspan="1"/><td rowspan="1" colspan="1">
                  <abbrev xmlns:xlink="http://www.w3.org/1999/xlink" xlink:title="Brazil" id="ABBRID0EC5AG" xlink:type="simple">BR</abbrev>
                </td><td rowspan="1" colspan="1"><italic><tp:taxon-name><tp:taxon-name-part taxon-name-part-type="genus" reg="Acrenesia">A.</tp:taxon-name-part></tp:taxon-name></italic> sp. 12 (IA)</td><td rowspan="1" colspan="1">M</td><td rowspan="1" colspan="1"/><td rowspan="1" colspan="1" style="color: #152959">
                  <ext-link xmlns:xlink="http://www.w3.org/1999/xlink" ext-link-type="gen" xlink:href="MG760755" xlink:type="simple">MG760755</ext-link>
                </td><td rowspan="1" colspan="1" style="color: #152959">
                  <ext-link xmlns:xlink="http://www.w3.org/1999/xlink" ext-link-type="gen" xlink:href="MG760806" xlink:type="simple">MG760806</ext-link>
                </td></tr><tr><td rowspan="2" colspan="1"/><td rowspan="1" colspan="1">
                  <abbrev xmlns:xlink="http://www.w3.org/1999/xlink" xlink:title="Brazil" id="ABBRID0ET6AG" xlink:type="simple">BR</abbrev>
                </td><td rowspan="1" colspan="1"><italic><tp:taxon-name><tp:taxon-name-part taxon-name-part-type="genus" reg="Acrenesia">A.</tp:taxon-name-part></tp:taxon-name></italic> sp. 13 (IA)</td><td rowspan="1" colspan="1">M</td><td rowspan="2" colspan="1"/><td rowspan="1" colspan="1" style="color: #152959">
                  <ext-link xmlns:xlink="http://www.w3.org/1999/xlink" ext-link-type="gen" xlink:href="MG760756" xlink:type="simple">MG760756</ext-link>
                </td><td rowspan="1" colspan="1" style="color: #152959">
                  <ext-link xmlns:xlink="http://www.w3.org/1999/xlink" ext-link-type="gen" xlink:href="MG760807" xlink:type="simple">MG760807</ext-link>
                </td></tr><tr><td rowspan="1" colspan="1">
                  <abbrev xmlns:xlink="http://www.w3.org/1999/xlink" xlink:title="Brazil" id="ABBRID0EBBBG" xlink:type="simple">BR</abbrev>
                </td><td rowspan="1" colspan="1"><italic><tp:taxon-name><tp:taxon-name-part taxon-name-part-type="genus" reg="Acrenesia">A.</tp:taxon-name-part></tp:taxon-name></italic> sp. 14 (IA)</td><td rowspan="1" colspan="1">M</td><td rowspan="1" colspan="1" style="color: #152959">
                  <ext-link xmlns:xlink="http://www.w3.org/1999/xlink" ext-link-type="gen" xlink:href="MG760757" xlink:type="simple">MG760757</ext-link>
                </td><td rowspan="1" colspan="1" style="color: #152959">
                  <ext-link xmlns:xlink="http://www.w3.org/1999/xlink" ext-link-type="gen" xlink:href="MG760808" xlink:type="simple">MG760808</ext-link>
                </td></tr><tr><td rowspan="1" colspan="7">
                  <bold>
                    <italic>
                      <tp:taxon-name><tp:taxon-name-part taxon-name-part-type="genus" reg="Apenesia">Apenesia</tp:taxon-name-part></tp:taxon-name>
                    </italic>
                  </bold>
                </td></tr><tr><td rowspan="1" colspan="1">JO180202_01</td><td rowspan="1" colspan="1">
                  <abbrev xmlns:xlink="http://www.w3.org/1999/xlink" xlink:title="Japan" id="ABBRID0E5CBG" xlink:type="simple">JP</abbrev>
                </td><td rowspan="1" colspan="1">
                  <italic>
                    <tp:taxon-name><tp:taxon-name-part taxon-name-part-type="genus" reg="Apenesia">A.</tp:taxon-name-part><tp:taxon-name-part taxon-name-part-type="species" reg="makiharai">makiharai</tp:taxon-name-part></tp:taxon-name>
                  </italic>
                </td><td rowspan="1" colspan="1">F</td><td rowspan="6" colspan="1"/><td rowspan="1" colspan="1" style="color: #152959">
                  <ext-link xmlns:xlink="http://www.w3.org/1999/xlink" ext-link-type="gen" xlink:href="LC598842" xlink:type="simple">LC598842</ext-link>
                </td><td rowspan="1" colspan="1" style="color: #152959">
                  <ext-link xmlns:xlink="http://www.w3.org/1999/xlink" ext-link-type="gen" xlink:href="LC598798" xlink:type="simple">LC598798</ext-link>
                </td></tr><tr><td rowspan="1" colspan="1">JK171031_03</td><td rowspan="1" colspan="1">
                  <abbrev xmlns:xlink="http://www.w3.org/1999/xlink" xlink:title="Japan" id="ABBRID0ETEBG" xlink:type="simple">JP</abbrev>
                </td><td rowspan="1" colspan="1">
                  <italic>
                    <tp:taxon-name><tp:taxon-name-part taxon-name-part-type="genus" reg="Apenesia">A.</tp:taxon-name-part><tp:taxon-name-part taxon-name-part-type="species" reg="makiharai">makiharai</tp:taxon-name-part></tp:taxon-name>
                  </italic>
                </td><td rowspan="1" colspan="1">F</td><td rowspan="1" colspan="1" style="color: #152959">
                  <ext-link xmlns:xlink="http://www.w3.org/1999/xlink" ext-link-type="gen" xlink:href="LC705058" xlink:type="simple">LC705058</ext-link>
                </td><td rowspan="1" colspan="1" style="color: #152959">
                  <ext-link xmlns:xlink="http://www.w3.org/1999/xlink" ext-link-type="gen" xlink:href="LC704945" xlink:type="simple">LC704945</ext-link>
                </td></tr><tr><td rowspan="4" colspan="1">JK171031_04</td><td rowspan="1" colspan="1">
                  <abbrev xmlns:xlink="http://www.w3.org/1999/xlink" xlink:title="Japan" id="ABBRID0EFGBG" xlink:type="simple">JP</abbrev>
                </td><td rowspan="1" colspan="1">
                  <italic>
                    <tp:taxon-name><tp:taxon-name-part taxon-name-part-type="genus" reg="Apenesia">A.</tp:taxon-name-part><tp:taxon-name-part taxon-name-part-type="species" reg="makiharai">makiharai</tp:taxon-name-part></tp:taxon-name>
                  </italic>
                </td><td rowspan="1" colspan="1">F</td><td rowspan="1" colspan="1" style="color: #152959">
                  <ext-link xmlns:xlink="http://www.w3.org/1999/xlink" ext-link-type="gen" xlink:href="LC705059" xlink:type="simple">LC705059</ext-link>
                </td><td rowspan="1" colspan="1" style="color: #152959">
                  <ext-link xmlns:xlink="http://www.w3.org/1999/xlink" ext-link-type="gen" xlink:href="LC704946" xlink:type="simple">LC704946</ext-link>
                </td></tr><tr><td rowspan="1" colspan="1">
                  <abbrev xmlns:xlink="http://www.w3.org/1999/xlink" xlink:title="Brazil" id="ABBRID0EUHBG" xlink:type="simple">BR</abbrev>
                </td><td rowspan="1" colspan="1"><italic><tp:taxon-name><tp:taxon-name-part taxon-name-part-type="genus" reg="Acrenesia">A.</tp:taxon-name-part><tp:taxon-name-part taxon-name-part-type="species" reg="perlonga">perlonga</tp:taxon-name-part></tp:taxon-name></italic> (IA)</td><td rowspan="1" colspan="1">M</td><td rowspan="1" colspan="1" style="color: #152959">
                  <ext-link xmlns:xlink="http://www.w3.org/1999/xlink" ext-link-type="gen" xlink:href="MG760761" xlink:type="simple">MG760761</ext-link>
                </td><td rowspan="1" colspan="1" style="color: #152959">
                  <ext-link xmlns:xlink="http://www.w3.org/1999/xlink" ext-link-type="gen" xlink:href="MG760812" xlink:type="simple">MG760812</ext-link>
                </td></tr><tr><td rowspan="1" colspan="1">
                  <abbrev xmlns:xlink="http://www.w3.org/1999/xlink" xlink:title="Papua New Guinea" id="ABBRID0EDJBG" xlink:type="simple">PNG</abbrev>
                </td><td rowspan="1" colspan="1"><italic><tp:taxon-name><tp:taxon-name-part taxon-name-part-type="genus" reg="Acrenesia">A.</tp:taxon-name-part></tp:taxon-name></italic> sp. 1 (IA)</td><td rowspan="1" colspan="1">M</td><td rowspan="1" colspan="1" style="color: #152959">
                  <ext-link xmlns:xlink="http://www.w3.org/1999/xlink" ext-link-type="gen" xlink:href="MG760759" xlink:type="simple">MG760759</ext-link>
                </td><td rowspan="1" colspan="1" style="color: #152959">
                  <ext-link xmlns:xlink="http://www.w3.org/1999/xlink" ext-link-type="gen" xlink:href="MG760810" xlink:type="simple">MG760810</ext-link>
                </td></tr><tr><td rowspan="1" colspan="1">
                  <abbrev xmlns:xlink="http://www.w3.org/1999/xlink" xlink:title="Papua New Guinea" id="ABBRID0EOKBG" xlink:type="simple">PNG</abbrev>
                </td><td rowspan="1" colspan="1"><italic><tp:taxon-name><tp:taxon-name-part taxon-name-part-type="genus" reg="Acrenesia">A.</tp:taxon-name-part></tp:taxon-name></italic> sp. 2 (IA)</td><td rowspan="1" colspan="1">M</td><td rowspan="1" colspan="1" style="color: #152959">
                  <ext-link xmlns:xlink="http://www.w3.org/1999/xlink" ext-link-type="gen" xlink:href="MG760760" xlink:type="simple">MG760760</ext-link>
                </td><td rowspan="1" colspan="1" style="color: #152959">
                  <ext-link xmlns:xlink="http://www.w3.org/1999/xlink" ext-link-type="gen" xlink:href="MG760811" xlink:type="simple">MG760811</ext-link>
                </td></tr><tr><td rowspan="1" colspan="7">
                  <bold>
                    <italic>
                      <tp:taxon-name><tp:taxon-name-part taxon-name-part-type="genus" reg="Austranesia">Austranesia</tp:taxon-name-part></tp:taxon-name>
                    </italic>
                  </bold>
                </td></tr><tr><td rowspan="3" colspan="1"/><td rowspan="1" colspan="1">
                  <abbrev xmlns:xlink="http://www.w3.org/1999/xlink" xlink:title="Australia" id="ABBRID0ELMBG" xlink:type="simple">AU</abbrev>
                </td><td rowspan="1" colspan="1"><italic><tp:taxon-name><tp:taxon-name-part taxon-name-part-type="genus" reg="Acrenesia">A.</tp:taxon-name-part></tp:taxon-name></italic> sp. 16 (IA)</td><td rowspan="1" colspan="1">M</td><td rowspan="3" colspan="1"/><td rowspan="1" colspan="1" style="color: #152959">
                  <ext-link xmlns:xlink="http://www.w3.org/1999/xlink" ext-link-type="gen" xlink:href="MG760750" xlink:type="simple">MG760750</ext-link>
                </td><td rowspan="1" colspan="1" style="color: #152959">
                  <ext-link xmlns:xlink="http://www.w3.org/1999/xlink" ext-link-type="gen" xlink:href="MG760801" xlink:type="simple">MG760801</ext-link>
                </td></tr><tr><td rowspan="1" colspan="1">
                  <abbrev xmlns:xlink="http://www.w3.org/1999/xlink" xlink:title="Australia" id="ABBRID0EZNBG" xlink:type="simple">AU</abbrev>
                </td><td rowspan="1" colspan="1"><italic><tp:taxon-name><tp:taxon-name-part taxon-name-part-type="genus" reg="Acrenesia">A.</tp:taxon-name-part></tp:taxon-name></italic> sp. 17 (IA)</td><td rowspan="1" colspan="1">M</td><td rowspan="1" colspan="1" style="color: #152959">
                  <ext-link xmlns:xlink="http://www.w3.org/1999/xlink" ext-link-type="gen" xlink:href="MG760751" xlink:type="simple">MG760751</ext-link>
                </td><td rowspan="1" colspan="1" style="color: #152959">
                  <ext-link xmlns:xlink="http://www.w3.org/1999/xlink" ext-link-type="gen" xlink:href="MG760802" xlink:type="simple">MG760802</ext-link>
                </td></tr><tr><td rowspan="1" colspan="1">
                  <abbrev xmlns:xlink="http://www.w3.org/1999/xlink" xlink:title="Australia" id="ABBRID0EEPBG" xlink:type="simple">AU</abbrev>
                </td><td rowspan="1" colspan="1"><italic><tp:taxon-name><tp:taxon-name-part taxon-name-part-type="genus" reg="Acrenesia">A.</tp:taxon-name-part></tp:taxon-name></italic> sp. 18 (IA)</td><td rowspan="1" colspan="1">M</td><td rowspan="1" colspan="1" style="color: #152959">
                  <ext-link xmlns:xlink="http://www.w3.org/1999/xlink" ext-link-type="gen" xlink:href="MG760752" xlink:type="simple">MG760752</ext-link>
                </td><td rowspan="1" colspan="1" style="color: #152959">
                  <ext-link xmlns:xlink="http://www.w3.org/1999/xlink" ext-link-type="gen" xlink:href="MG760803" xlink:type="simple">MG760803</ext-link>
                </td></tr><tr><td rowspan="1" colspan="7">
                  <bold>
                    <italic>
                      <tp:taxon-name><tp:taxon-name-part taxon-name-part-type="genus" reg="Cleistepyris">Cleistepyris</tp:taxon-name-part></tp:taxon-name>
                    </italic>
                  </bold>
                </td></tr><tr><td rowspan="3" colspan="1"/><td rowspan="1" colspan="1">
                  <abbrev xmlns:xlink="http://www.w3.org/1999/xlink" xlink:title="Brazil" id="ABBRID0EBRBG" xlink:type="simple">BR</abbrev>
                </td><td rowspan="1" colspan="1"><italic><tp:taxon-name><tp:taxon-name-part taxon-name-part-type="genus" reg="Cleistepyris">C.</tp:taxon-name-part></tp:taxon-name></italic> sp. 1 (IA)</td><td rowspan="1" colspan="1">M</td><td rowspan="3" colspan="1"/><td rowspan="1" colspan="1" style="color: #152959">
                  <ext-link xmlns:xlink="http://www.w3.org/1999/xlink" ext-link-type="gen" xlink:href="MG760774" xlink:type="simple">MG760774</ext-link>
                </td><td rowspan="1" colspan="1" style="color: #152959">
                  <ext-link xmlns:xlink="http://www.w3.org/1999/xlink" ext-link-type="gen" xlink:href="MG760830" xlink:type="simple">MG760830</ext-link>
                </td></tr><tr><td rowspan="1" colspan="1">
                  <abbrev xmlns:xlink="http://www.w3.org/1999/xlink" xlink:title="Brazil" id="ABBRID0EPSBG" xlink:type="simple">BR</abbrev>
                </td><td rowspan="1" colspan="1"><italic><tp:taxon-name><tp:taxon-name-part taxon-name-part-type="genus" reg="Cleistepyris">C.</tp:taxon-name-part></tp:taxon-name></italic> sp. 2 (IA)</td><td rowspan="1" colspan="1">M</td><td rowspan="1" colspan="1" style="color: #152959">
                  <ext-link xmlns:xlink="http://www.w3.org/1999/xlink" ext-link-type="gen" xlink:href="MG760776" xlink:type="simple">MG760776</ext-link>
                </td><td rowspan="1" colspan="1" style="color: #152959">
                  <ext-link xmlns:xlink="http://www.w3.org/1999/xlink" ext-link-type="gen" xlink:href="MG760832" xlink:type="simple">MG760832</ext-link>
                </td></tr><tr><td rowspan="1" colspan="1">
                  <abbrev xmlns:xlink="http://www.w3.org/1999/xlink" xlink:title="Brazil" id="ABBRID0E1TBG" xlink:type="simple">BR</abbrev>
                </td><td rowspan="1" colspan="1"><italic><tp:taxon-name><tp:taxon-name-part taxon-name-part-type="genus" reg="Cleistepyris">C.</tp:taxon-name-part></tp:taxon-name></italic> sp. 3 (IA)</td><td rowspan="1" colspan="1">M</td><td rowspan="1" colspan="1" style="color: #152959">
                  <ext-link xmlns:xlink="http://www.w3.org/1999/xlink" ext-link-type="gen" xlink:href="MG760780" xlink:type="simple">MG760780</ext-link>
                </td><td rowspan="1" colspan="1" style="color: #152959">
                  <ext-link xmlns:xlink="http://www.w3.org/1999/xlink" ext-link-type="gen" xlink:href="MG760836" xlink:type="simple">MG760836</ext-link>
                </td></tr><tr><td rowspan="1" colspan="7">
                  <bold>
                    <italic>
                      <tp:taxon-name><tp:taxon-name-part taxon-name-part-type="genus" reg="Dissomphalus">Dissomphalus</tp:taxon-name-part></tp:taxon-name>
                    </italic>
                  </bold>
                </td></tr><tr><td rowspan="1" colspan="1">TP170606_28</td><td rowspan="1" colspan="1">
                  <abbrev xmlns:xlink="http://www.w3.org/1999/xlink" xlink:title="Taiwan" id="ABBRID0EXVBG" xlink:type="simple">TW</abbrev>
                </td><td rowspan="1" colspan="1">
                  <italic>
                    <tp:taxon-name><tp:taxon-name-part taxon-name-part-type="genus" reg="Dissomphalus">D.</tp:taxon-name-part><tp:taxon-name-part taxon-name-part-type="species" reg="wusheanus">wusheanus</tp:taxon-name-part></tp:taxon-name>
                  </italic>
                </td><td rowspan="1" colspan="1">M</td><td rowspan="1" colspan="1">
                  <named-content xmlns:xlink="http://www.w3.org/1999/xlink" content-type="dwc:verbatimCoordinates" xlink:type="simple">
                    <named-content content-type="geo-json" specific-use="{&#34;type&#34;:&#34;Point&#34;,&#34;coordinates&#34;:[120.800000,22.133333]}" id="NCID0EUWBG" xlink:type="simple">22°08'N, 120°48'E</named-content>
                  </named-content>
                </td><td rowspan="1" colspan="1" style="color: #152959">
                  <ext-link xmlns:xlink="http://www.w3.org/1999/xlink" ext-link-type="gen" xlink:href="LC704947" xlink:type="simple">LC704947</ext-link>
                </td><td rowspan="1" colspan="1" style="color: #152959">
                  <ext-link xmlns:xlink="http://www.w3.org/1999/xlink" ext-link-type="gen" xlink:href="LC704947" xlink:type="simple">LC704947</ext-link>
                </td></tr><tr><td rowspan="3" colspan="1">TP170606_30</td><td rowspan="1" colspan="1">
                  <abbrev xmlns:xlink="http://www.w3.org/1999/xlink" xlink:title="Taiwan" id="ABBRID0EVXBG" xlink:type="simple">TW</abbrev>
                </td><td rowspan="1" colspan="1">
                  <italic>
                    <tp:taxon-name><tp:taxon-name-part taxon-name-part-type="genus" reg="Dissomphalus">D.</tp:taxon-name-part><tp:taxon-name-part taxon-name-part-type="species" reg="wusheanus">wusheanus</tp:taxon-name-part></tp:taxon-name>
                  </italic>
                </td><td rowspan="1" colspan="1">M</td><td rowspan="3" colspan="1">
                  <named-content xmlns:xlink="http://www.w3.org/1999/xlink" content-type="dwc:verbatimCoordinates" xlink:type="simple">
                    <named-content content-type="geo-json" specific-use="{&#34;type&#34;:&#34;Point&#34;,&#34;coordinates&#34;:[120.800000,22.133333]}" id="NCID0ESYBG" xlink:type="simple">22°08'N, 120°48'E</named-content>
                  </named-content>
                </td><td rowspan="1" colspan="1" style="color: #152959">
                  <ext-link xmlns:xlink="http://www.w3.org/1999/xlink" ext-link-type="gen" xlink:href="LC704950" xlink:type="simple">LC704950</ext-link>
                </td><td rowspan="1" colspan="1" style="color: #152959">
                  <ext-link xmlns:xlink="http://www.w3.org/1999/xlink" ext-link-type="gen" xlink:href="LC704950" xlink:type="simple">LC704950</ext-link>
                </td></tr><tr><td rowspan="1" colspan="1">
                  <abbrev xmlns:xlink="http://www.w3.org/1999/xlink" xlink:title="Nigeria" id="ABBRID0EQZBG" xlink:type="simple">NI</abbrev>
                </td><td rowspan="1" colspan="1"><italic><tp:taxon-name><tp:taxon-name-part taxon-name-part-type="genus" reg="Dissomphalus">D.</tp:taxon-name-part></tp:taxon-name></italic> sp. 2 (IA)</td><td rowspan="1" colspan="1">M</td><td rowspan="1" colspan="1" style="color: #152959">
                  <ext-link xmlns:xlink="http://www.w3.org/1999/xlink" ext-link-type="gen" xlink:href="MG760768" xlink:type="simple">MG760768</ext-link>
                </td><td rowspan="1" colspan="1" style="color: #152959">
                  <ext-link xmlns:xlink="http://www.w3.org/1999/xlink" ext-link-type="gen" xlink:href="MG760821" xlink:type="simple">MG760821</ext-link>
                </td></tr><tr><td rowspan="1" colspan="1">
                  <abbrev xmlns:xlink="http://www.w3.org/1999/xlink" xlink:title="Nigeria" id="ABBRID0E21BG" xlink:type="simple">NI</abbrev>
                </td><td rowspan="1" colspan="1"><italic><tp:taxon-name><tp:taxon-name-part taxon-name-part-type="genus" reg="Dissomphalus">D.</tp:taxon-name-part></tp:taxon-name></italic> sp. 3 (IA)</td><td rowspan="1" colspan="1">M</td><td rowspan="1" colspan="1" style="color: #152959">
                  <ext-link xmlns:xlink="http://www.w3.org/1999/xlink" ext-link-type="gen" xlink:href="MG760769" xlink:type="simple">MG760769</ext-link>
                </td><td rowspan="1" colspan="1" style="color: #152959">
                  <ext-link xmlns:xlink="http://www.w3.org/1999/xlink" ext-link-type="gen" xlink:href="MG760822" xlink:type="simple">MG760822</ext-link>
                </td></tr><tr><td rowspan="1" colspan="7">
                  <bold>
                    <italic>
                      <tp:taxon-name><tp:taxon-name-part taxon-name-part-type="genus" reg="Dracunesia">Dracunesia</tp:taxon-name-part></tp:taxon-name>
                    </italic>
                  </bold>
                </td></tr><tr><td rowspan="3" colspan="1"/><td rowspan="1" colspan="1">
                  <abbrev xmlns:xlink="http://www.w3.org/1999/xlink" xlink:title="Brazil" id="ABBRID0EY3BG" xlink:type="simple">BR</abbrev>
                </td><td rowspan="1" colspan="1"><italic><tp:taxon-name><tp:taxon-name-part taxon-name-part-type="genus" reg="Dissomphalus">D.</tp:taxon-name-part></tp:taxon-name></italic> sp. 19 (IA)</td><td rowspan="1" colspan="1">M</td><td rowspan="3" colspan="1"/><td rowspan="1" colspan="1" style="color: #152959">
                  <ext-link xmlns:xlink="http://www.w3.org/1999/xlink" ext-link-type="gen" xlink:href="MG760747" xlink:type="simple">MG760747</ext-link>
                </td><td rowspan="1" colspan="1" style="color: #152959">
                  <ext-link xmlns:xlink="http://www.w3.org/1999/xlink" ext-link-type="gen" xlink:href="MG760798" xlink:type="simple">MG760798</ext-link>
                </td></tr><tr><td rowspan="1" colspan="1">
                  <abbrev xmlns:xlink="http://www.w3.org/1999/xlink" xlink:title="Brazil" id="ABBRID0EG5BG" xlink:type="simple">BR</abbrev>
                </td><td rowspan="1" colspan="1"><italic><tp:taxon-name><tp:taxon-name-part taxon-name-part-type="genus" reg="Dissomphalus">D.</tp:taxon-name-part></tp:taxon-name></italic> sp. 21 (IA)</td><td rowspan="1" colspan="1">M</td><td rowspan="1" colspan="1" style="color: #152959">
                  <ext-link xmlns:xlink="http://www.w3.org/1999/xlink" ext-link-type="gen" xlink:href="MG760748" xlink:type="simple">MG760748</ext-link>
                </td><td rowspan="1" colspan="1" style="color: #152959">
                  <ext-link xmlns:xlink="http://www.w3.org/1999/xlink" ext-link-type="gen" xlink:href="MG760799" xlink:type="simple">MG760799</ext-link>
                </td></tr><tr><td rowspan="1" colspan="1">
                  <abbrev xmlns:xlink="http://www.w3.org/1999/xlink" xlink:title="Brazil" id="ABBRID0ER6BG" xlink:type="simple">BR</abbrev>
                </td><td rowspan="1" colspan="1"><italic><tp:taxon-name><tp:taxon-name-part taxon-name-part-type="genus" reg="Dissomphalus">D.</tp:taxon-name-part></tp:taxon-name></italic> sp. 22 (IA)</td><td rowspan="1" colspan="1">M</td><td rowspan="1" colspan="1" style="color: #152959">
                  <ext-link xmlns:xlink="http://www.w3.org/1999/xlink" ext-link-type="gen" xlink:href="MG760749" xlink:type="simple">MG760749</ext-link>
                </td><td rowspan="1" colspan="1" style="color: #152959">
                  <ext-link xmlns:xlink="http://www.w3.org/1999/xlink" ext-link-type="gen" xlink:href="MG760800" xlink:type="simple">MG760800</ext-link>
                </td></tr><tr><td rowspan="1" colspan="7">
                  <bold>
                    <italic>
                      <tp:taxon-name><tp:taxon-name-part taxon-name-part-type="genus" reg="Eleganesia">Eleganesia</tp:taxon-name-part></tp:taxon-name>
                    </italic>
                  </bold>
                </td></tr><tr><td rowspan="1" colspan="1">TN160725_25</td><td rowspan="1" colspan="1">
                  <abbrev xmlns:xlink="http://www.w3.org/1999/xlink" xlink:title="Taiwan" id="ABBRID0EPBAI" xlink:type="simple">TW</abbrev>
                </td><td rowspan="1" colspan="1">
                  <italic>
                    <tp:taxon-name><tp:taxon-name-part taxon-name-part-type="genus" reg="Eleganesia">E.</tp:taxon-name-part><tp:taxon-name-part taxon-name-part-type="species" reg="chitouensis">chitouensis</tp:taxon-name-part></tp:taxon-name>
                  </italic>
                </td><td rowspan="1" colspan="1">M</td><td rowspan="1" colspan="1">
                  <named-content xmlns:xlink="http://www.w3.org/1999/xlink" content-type="dwc:verbatimCoordinates" xlink:type="simple">
                    <named-content content-type="geo-json" specific-use="{&#34;type&#34;:&#34;Point&#34;,&#34;coordinates&#34;:[121.016667,24.083333]}" id="NCID0EMCAI" xlink:type="simple">24°05'N, 121°01'E</named-content>
                  </named-content>
                </td><td rowspan="1" colspan="1" style="color: #152959">
                  <ext-link xmlns:xlink="http://www.w3.org/1999/xlink" ext-link-type="gen" xlink:href="LC598843" xlink:type="simple">LC598843</ext-link>
                </td><td rowspan="1" colspan="1" style="color: #152959">
                  <ext-link xmlns:xlink="http://www.w3.org/1999/xlink" ext-link-type="gen" xlink:href="LC598799" xlink:type="simple">LC598799</ext-link>
                </td></tr><tr><td rowspan="1" colspan="1">TP170606_25</td><td rowspan="1" colspan="1">
                  <abbrev xmlns:xlink="http://www.w3.org/1999/xlink" xlink:title="Taiwan" id="ABBRID0ENDAI" xlink:type="simple">TW</abbrev>
                </td><td rowspan="1" colspan="1">
                  <italic>
                    <tp:taxon-name><tp:taxon-name-part taxon-name-part-type="genus" reg="Eleganesia">E.</tp:taxon-name-part><tp:taxon-name-part taxon-name-part-type="species" reg="chitouensis">chitouensis</tp:taxon-name-part></tp:taxon-name>
                  </italic>
                </td><td rowspan="1" colspan="1">M</td><td rowspan="1" colspan="1">
                  <named-content xmlns:xlink="http://www.w3.org/1999/xlink" content-type="dwc:verbatimCoordinates" xlink:type="simple">
                    <named-content content-type="geo-json" specific-use="{&#34;type&#34;:&#34;Point&#34;,&#34;coordinates&#34;:[120.783333,22.116667]}" id="NCID0EKEAI" xlink:type="simple">22°07'N, 120°47'E</named-content>
                  </named-content>
                </td><td rowspan="1" colspan="1" style="color: #152959">
                  <ext-link xmlns:xlink="http://www.w3.org/1999/xlink" ext-link-type="gen" xlink:href="LC598846" xlink:type="simple">LC598846</ext-link>
                </td><td rowspan="1" colspan="1" style="color: #152959">
                  <ext-link xmlns:xlink="http://www.w3.org/1999/xlink" ext-link-type="gen" xlink:href="LC598800" xlink:type="simple">LC598800</ext-link>
                </td></tr><tr><td rowspan="1" colspan="1">TN181022_01</td><td rowspan="1" colspan="1">
                  <abbrev xmlns:xlink="http://www.w3.org/1999/xlink" xlink:title="Taiwan" id="ABBRID0ELFAI" xlink:type="simple">TW</abbrev>
                </td><td rowspan="1" colspan="1">
                  <italic>
                    <tp:taxon-name><tp:taxon-name-part taxon-name-part-type="genus" reg="Eleganesia">E.</tp:taxon-name-part><tp:taxon-name-part taxon-name-part-type="species" reg="meifuiae">meifuiae</tp:taxon-name-part></tp:taxon-name>
                  </italic>
                </td><td rowspan="1" colspan="1">M</td><td rowspan="1" colspan="1">
                  <named-content xmlns:xlink="http://www.w3.org/1999/xlink" content-type="dwc:verbatimCoordinates" xlink:type="simple">
                    <named-content content-type="geo-json" specific-use="{&#34;type&#34;:&#34;Point&#34;,&#34;coordinates&#34;:[121.166667,24.083333]}" id="NCID0EIGAI" xlink:type="simple">24°05'N, 121°10'E</named-content>
                  </named-content>
                </td><td rowspan="1" colspan="1" style="color: #152959">
                  <ext-link xmlns:xlink="http://www.w3.org/1999/xlink" ext-link-type="gen" xlink:href="LC598862" xlink:type="simple">LC598862</ext-link>
                </td><td rowspan="1" colspan="1" style="color: #152959">
                  <ext-link xmlns:xlink="http://www.w3.org/1999/xlink" ext-link-type="gen" xlink:href="LC598807" xlink:type="simple">LC598807</ext-link>
                </td></tr><tr><td rowspan="1" colspan="1">JO170808_05</td><td rowspan="1" colspan="1">
                  <abbrev xmlns:xlink="http://www.w3.org/1999/xlink" xlink:title="Japan" id="ABBRID0EJHAI" xlink:type="simple">JP</abbrev>
                </td><td rowspan="1" colspan="1"><italic><tp:taxon-name><tp:taxon-name-part taxon-name-part-type="genus" reg="Eleganesia">E.</tp:taxon-name-part><tp:taxon-name-part taxon-name-part-type="species" reg="minuta">minuta</tp:taxon-name-part></tp:taxon-name></italic> comb. nov</td><td rowspan="1" colspan="1">M</td><td rowspan="1" colspan="1">
                  <named-content xmlns:xlink="http://www.w3.org/1999/xlink" content-type="dwc:verbatimCoordinates" xlink:type="simple">
                    <named-content content-type="geo-json" specific-use="{&#34;type&#34;:&#34;Point&#34;,&#34;coordinates&#34;:[128.000000,26.566667]}" id="NCID0EGIAI" xlink:type="simple">26°34'N, 128°00'E</named-content>
                  </named-content>
                </td><td rowspan="1" colspan="1" style="color: #152959">
                  <ext-link xmlns:xlink="http://www.w3.org/1999/xlink" ext-link-type="gen" xlink:href="LC705098" xlink:type="simple">LC705098</ext-link>
                </td><td rowspan="1" colspan="1" style="color: #152959">
                  <ext-link xmlns:xlink="http://www.w3.org/1999/xlink" ext-link-type="gen" xlink:href="LC704986" xlink:type="simple">LC704986</ext-link>
                </td></tr><tr><td rowspan="1" colspan="1">JA170808_13</td><td rowspan="1" colspan="1">
                  <abbrev xmlns:xlink="http://www.w3.org/1999/xlink" xlink:title="Japan" id="ABBRID0EHJAI" xlink:type="simple">JP</abbrev>
                </td><td rowspan="1" colspan="1"><italic><tp:taxon-name><tp:taxon-name-part taxon-name-part-type="genus" reg="Eleganesia">E.</tp:taxon-name-part><tp:taxon-name-part taxon-name-part-type="species" reg="minuta">minuta</tp:taxon-name-part></tp:taxon-name></italic> comb. nov</td><td rowspan="1" colspan="1">M</td><td rowspan="1" colspan="1">
                  <named-content xmlns:xlink="http://www.w3.org/1999/xlink" content-type="dwc:verbatimCoordinates" xlink:type="simple">
                    <named-content content-type="geo-json" specific-use="{&#34;type&#34;:&#34;Point&#34;,&#34;coordinates&#34;:[129.316667,28.266667]}" id="NCID0EEKAI" xlink:type="simple">28°16'N, 129°19'E</named-content>
                  </named-content>
                </td><td rowspan="1" colspan="1" style="color: #152959">
                  <ext-link xmlns:xlink="http://www.w3.org/1999/xlink" ext-link-type="gen" xlink:href="LC705092" xlink:type="simple">LC705092</ext-link>
                </td><td rowspan="1" colspan="1" style="color: #152959">
                  <ext-link xmlns:xlink="http://www.w3.org/1999/xlink" ext-link-type="gen" xlink:href="LC704980" xlink:type="simple">LC704980</ext-link>
                </td></tr><tr><td rowspan="1" colspan="1">JI170808_28</td><td rowspan="1" colspan="1">
                  <abbrev xmlns:xlink="http://www.w3.org/1999/xlink" xlink:title="Japan" id="ABBRID0EFLAI" xlink:type="simple">JP</abbrev>
                </td><td rowspan="1" colspan="1"><italic><tp:taxon-name><tp:taxon-name-part taxon-name-part-type="genus" reg="Eleganesia">E.</tp:taxon-name-part><tp:taxon-name-part taxon-name-part-type="species" reg="minuta">minuta</tp:taxon-name-part></tp:taxon-name></italic> comb. nov</td><td rowspan="1" colspan="1">M</td><td rowspan="1" colspan="1">
                  <named-content xmlns:xlink="http://www.w3.org/1999/xlink" content-type="dwc:verbatimCoordinates" xlink:type="simple">
                    <named-content content-type="geo-json" specific-use="{&#34;type&#34;:&#34;Point&#34;,&#34;coordinates&#34;:[124.083333,24.433333]}" id="NCID0ECMAI" xlink:type="simple">24°26'N, 124°05'E</named-content>
                  </named-content>
                </td><td rowspan="1" colspan="1" style="color: #152959">
                  <ext-link xmlns:xlink="http://www.w3.org/1999/xlink" ext-link-type="gen" xlink:href="LC705093" xlink:type="simple">LC705093</ext-link>
                </td><td rowspan="1" colspan="1" style="color: #152959">
                  <ext-link xmlns:xlink="http://www.w3.org/1999/xlink" ext-link-type="gen" xlink:href="LC704981" xlink:type="simple">LC704981</ext-link>
                </td></tr><tr><td rowspan="1" colspan="1">JI170808_35</td><td rowspan="1" colspan="1">
                  <abbrev xmlns:xlink="http://www.w3.org/1999/xlink" xlink:title="Japan" id="ABBRID0EDNAI" xlink:type="simple">JP</abbrev>
                </td><td rowspan="1" colspan="1"><italic><tp:taxon-name><tp:taxon-name-part taxon-name-part-type="genus" reg="Eleganesia">E.</tp:taxon-name-part><tp:taxon-name-part taxon-name-part-type="species" reg="minuta">minuta</tp:taxon-name-part></tp:taxon-name></italic> comb. nov</td><td rowspan="1" colspan="1">M</td><td rowspan="1" colspan="1">
                  <named-content xmlns:xlink="http://www.w3.org/1999/xlink" content-type="dwc:verbatimCoordinates" xlink:type="simple">
                    <named-content content-type="geo-json" specific-use="{&#34;type&#34;:&#34;Point&#34;,&#34;coordinates&#34;:[124.083333,24.433333]}" id="NCID0EAOAI" xlink:type="simple">24°26'N, 124°05'E</named-content>
                  </named-content>
                </td><td rowspan="1" colspan="1" style="color: #152959">
                  <ext-link xmlns:xlink="http://www.w3.org/1999/xlink" ext-link-type="gen" xlink:href="LC705099" xlink:type="simple">LC705099</ext-link>
                </td><td rowspan="1" colspan="1" style="color: #152959">
                  <ext-link xmlns:xlink="http://www.w3.org/1999/xlink" ext-link-type="gen" xlink:href="LC704987" xlink:type="simple">LC704987</ext-link>
                </td></tr><tr><td rowspan="1" colspan="1">TNT180629_11</td><td rowspan="1" colspan="1">
                  <abbrev xmlns:xlink="http://www.w3.org/1999/xlink" xlink:title="Taiwan" id="ABBRID0EBPAI" xlink:type="simple">TW</abbrev>
                </td><td rowspan="1" colspan="1"><italic><tp:taxon-name><tp:taxon-name-part taxon-name-part-type="genus" reg="Eleganesia">E.</tp:taxon-name-part><tp:taxon-name-part taxon-name-part-type="species" reg="minuta">minuta</tp:taxon-name-part></tp:taxon-name></italic> comb. nov</td><td rowspan="1" colspan="1">M</td><td rowspan="1" colspan="1">
                  <named-content xmlns:xlink="http://www.w3.org/1999/xlink" content-type="dwc:verbatimCoordinates" xlink:type="simple">
                    <named-content content-type="geo-json" specific-use="{&#34;type&#34;:&#34;Point&#34;,&#34;coordinates&#34;:[121.500000,24.900000]}" id="NCID0E5PAI" xlink:type="simple">24°54'N, 121°30'E</named-content>
                  </named-content>
                </td><td rowspan="1" colspan="1" style="color: #152959">
                  <ext-link xmlns:xlink="http://www.w3.org/1999/xlink" ext-link-type="gen" xlink:href="LC705103" xlink:type="simple">LC705103</ext-link>
                </td><td rowspan="1" colspan="1" style="color: #152959">
                  <ext-link xmlns:xlink="http://www.w3.org/1999/xlink" ext-link-type="gen" xlink:href="LC704991" xlink:type="simple">LC704991</ext-link>
                </td></tr><tr><td rowspan="1" colspan="1">TNT180706_01</td><td rowspan="1" colspan="1">
                  <abbrev xmlns:xlink="http://www.w3.org/1999/xlink" xlink:title="Taiwan" id="ABBRID0E6QAI" xlink:type="simple">TW</abbrev>
                </td><td rowspan="1" colspan="1"><italic><tp:taxon-name><tp:taxon-name-part taxon-name-part-type="genus" reg="Eleganesia">E.</tp:taxon-name-part><tp:taxon-name-part taxon-name-part-type="species" reg="minuta">minuta</tp:taxon-name-part></tp:taxon-name></italic> comb. nov</td><td rowspan="1" colspan="1">M</td><td rowspan="1" colspan="1">
                  <named-content xmlns:xlink="http://www.w3.org/1999/xlink" content-type="dwc:verbatimCoordinates" xlink:type="simple">
                    <named-content content-type="geo-json" specific-use="{&#34;type&#34;:&#34;Point&#34;,&#34;coordinates&#34;:[121.566667,24.883333]}" id="NCID0E3RAI" xlink:type="simple">24°53'N, 121°34'E</named-content>
                  </named-content>
                </td><td rowspan="1" colspan="1" style="color: #152959">
                  <ext-link xmlns:xlink="http://www.w3.org/1999/xlink" ext-link-type="gen" xlink:href="LC705104" xlink:type="simple">LC705104</ext-link>
                </td><td rowspan="1" colspan="1" style="color: #152959">
                  <ext-link xmlns:xlink="http://www.w3.org/1999/xlink" ext-link-type="gen" xlink:href="LC704992" xlink:type="simple">LC704992</ext-link>
                </td></tr><tr><td rowspan="1" colspan="1">TNT180706_06</td><td rowspan="1" colspan="1">
                  <abbrev xmlns:xlink="http://www.w3.org/1999/xlink" xlink:title="Taiwan" id="ABBRID0E4SAI" xlink:type="simple">TW</abbrev>
                </td><td rowspan="1" colspan="1"><italic><tp:taxon-name><tp:taxon-name-part taxon-name-part-type="genus" reg="Eleganesia">E.</tp:taxon-name-part><tp:taxon-name-part taxon-name-part-type="species" reg="minuta">minuta</tp:taxon-name-part></tp:taxon-name></italic> comb. nov</td><td rowspan="1" colspan="1">M</td><td rowspan="1" colspan="1">
                  <named-content xmlns:xlink="http://www.w3.org/1999/xlink" content-type="dwc:verbatimCoordinates" xlink:type="simple">
                    <named-content content-type="geo-json" specific-use="{&#34;type&#34;:&#34;Point&#34;,&#34;coordinates&#34;:[121.566667,24.883333]}" id="NCID0E1TAI" xlink:type="simple">24°53'N, 121°34'E</named-content>
                  </named-content>
                </td><td rowspan="1" colspan="1" style="color: #152959">
                  <ext-link xmlns:xlink="http://www.w3.org/1999/xlink" ext-link-type="gen" xlink:href="LC705105" xlink:type="simple">LC705105</ext-link>
                </td><td rowspan="1" colspan="1" style="color: #152959">
                  <ext-link xmlns:xlink="http://www.w3.org/1999/xlink" ext-link-type="gen" xlink:href="LC704993" xlink:type="simple">LC704993</ext-link>
                </td></tr><tr><td rowspan="1" colspan="1">TNT180706_07</td><td rowspan="1" colspan="1">
                  <abbrev xmlns:xlink="http://www.w3.org/1999/xlink" xlink:title="Taiwan" id="ABBRID0E2UAI" xlink:type="simple">TW</abbrev>
                </td><td rowspan="1" colspan="1"><italic><tp:taxon-name><tp:taxon-name-part taxon-name-part-type="genus" reg="Eleganesia">E.</tp:taxon-name-part><tp:taxon-name-part taxon-name-part-type="species" reg="minuta">minuta</tp:taxon-name-part></tp:taxon-name></italic> comb. nov</td><td rowspan="1" colspan="1">M</td><td rowspan="1" colspan="1">
                  <named-content xmlns:xlink="http://www.w3.org/1999/xlink" content-type="dwc:verbatimCoordinates" xlink:type="simple">
                    <named-content content-type="geo-json" specific-use="{&#34;type&#34;:&#34;Point&#34;,&#34;coordinates&#34;:[121.566667,24.883333]}" id="NCID0EYVAI" xlink:type="simple">24°53'N, 121°34'E</named-content>
                  </named-content>
                </td><td rowspan="1" colspan="1" style="color: #152959">
                  <ext-link xmlns:xlink="http://www.w3.org/1999/xlink" ext-link-type="gen" xlink:href="LC705106" xlink:type="simple">LC705106</ext-link>
                </td><td rowspan="1" colspan="1" style="color: #152959">
                  <ext-link xmlns:xlink="http://www.w3.org/1999/xlink" ext-link-type="gen" xlink:href="LC704994" xlink:type="simple">LC704994</ext-link>
                </td></tr><tr><td rowspan="1" colspan="1">TNT180706_08</td><td rowspan="1" colspan="1">
                  <abbrev xmlns:xlink="http://www.w3.org/1999/xlink" xlink:title="Taiwan" id="ABBRID0EZWAI" xlink:type="simple">TW</abbrev>
                </td><td rowspan="1" colspan="1"><italic><tp:taxon-name><tp:taxon-name-part taxon-name-part-type="genus" reg="Eleganesia">E.</tp:taxon-name-part><tp:taxon-name-part taxon-name-part-type="species" reg="minuta">minuta</tp:taxon-name-part></tp:taxon-name></italic> comb. nov</td><td rowspan="1" colspan="1">M</td><td rowspan="1" colspan="1">
                  <named-content xmlns:xlink="http://www.w3.org/1999/xlink" content-type="dwc:verbatimCoordinates" xlink:type="simple">
                    <named-content content-type="geo-json" specific-use="{&#34;type&#34;:&#34;Point&#34;,&#34;coordinates&#34;:[121.566667,24.883333]}" id="NCID0EWXAI" xlink:type="simple">24°53'N, 121°34'E</named-content>
                  </named-content>
                </td><td rowspan="1" colspan="1" style="color: #152959">
                  <ext-link xmlns:xlink="http://www.w3.org/1999/xlink" ext-link-type="gen" xlink:href="LC705107" xlink:type="simple">LC705107</ext-link>
                </td><td rowspan="1" colspan="1" style="color: #152959">
                  <ext-link xmlns:xlink="http://www.w3.org/1999/xlink" ext-link-type="gen" xlink:href="LC704995" xlink:type="simple">LC704995</ext-link>
                </td></tr><tr><td rowspan="1" colspan="1">TN181022_47</td><td rowspan="1" colspan="1">
                  <abbrev xmlns:xlink="http://www.w3.org/1999/xlink" xlink:title="Taiwan" id="ABBRID0EXYAI" xlink:type="simple">TW</abbrev>
                </td><td rowspan="1" colspan="1"><italic><tp:taxon-name><tp:taxon-name-part taxon-name-part-type="genus" reg="Eleganesia">E.</tp:taxon-name-part><tp:taxon-name-part taxon-name-part-type="species" reg="minuta">minuta</tp:taxon-name-part></tp:taxon-name></italic> comb. nov</td><td rowspan="1" colspan="1">M</td><td rowspan="1" colspan="1">
                  <named-content xmlns:xlink="http://www.w3.org/1999/xlink" content-type="dwc:verbatimCoordinates" xlink:type="simple">
                    <named-content content-type="geo-json" specific-use="{&#34;type&#34;:&#34;Point&#34;,&#34;coordinates&#34;:[120.933333,23.850000]}" id="NCID0EUZAI" xlink:type="simple">23°51'N, 120°56'E</named-content>
                  </named-content>
                </td><td rowspan="1" colspan="1" style="color: #152959">
                  <ext-link xmlns:xlink="http://www.w3.org/1999/xlink" ext-link-type="gen" xlink:href="LC705102" xlink:type="simple">LC705102</ext-link>
                </td><td rowspan="1" colspan="1" style="color: #152959">
                  <ext-link xmlns:xlink="http://www.w3.org/1999/xlink" ext-link-type="gen" xlink:href="LC704990" xlink:type="simple">LC704990</ext-link>
                </td></tr><tr><td rowspan="1" colspan="1">JO190717_15</td><td rowspan="1" colspan="1">
                  <abbrev xmlns:xlink="http://www.w3.org/1999/xlink" xlink:title="Japan" id="ABBRID0EV1AI" xlink:type="simple">JP</abbrev>
                </td><td rowspan="1" colspan="1"><italic><tp:taxon-name><tp:taxon-name-part taxon-name-part-type="genus" reg="Eleganesia">E.</tp:taxon-name-part><tp:taxon-name-part taxon-name-part-type="species" reg="minuta">minuta</tp:taxon-name-part></tp:taxon-name></italic> comb. nov</td><td rowspan="1" colspan="1">M</td><td rowspan="1" colspan="1">
                  <named-content xmlns:xlink="http://www.w3.org/1999/xlink" content-type="dwc:verbatimCoordinates" xlink:type="simple">
                    <named-content content-type="geo-json" specific-use="{&#34;type&#34;:&#34;Point&#34;,&#34;coordinates&#34;:[128.200000,26.750000]}" id="NCID0ES2AI" xlink:type="simple">26°45'N, 128°12'E</named-content>
                  </named-content>
                </td><td rowspan="1" colspan="1" style="color: #152959">
                  <ext-link xmlns:xlink="http://www.w3.org/1999/xlink" ext-link-type="gen" xlink:href="LC705100" xlink:type="simple">LC705100</ext-link>
                </td><td rowspan="1" colspan="1" style="color: #152959">
                  <ext-link xmlns:xlink="http://www.w3.org/1999/xlink" ext-link-type="gen" xlink:href="LC704988" xlink:type="simple">LC704988</ext-link>
                </td></tr><tr><td rowspan="1" colspan="1">JIR190717_49</td><td rowspan="1" colspan="1">
                  <abbrev xmlns:xlink="http://www.w3.org/1999/xlink" xlink:title="Japan" id="ABBRID0ET3AI" xlink:type="simple">JP</abbrev>
                </td><td rowspan="1" colspan="1"><italic><tp:taxon-name><tp:taxon-name-part taxon-name-part-type="genus" reg="Eleganesia">E.</tp:taxon-name-part><tp:taxon-name-part taxon-name-part-type="species" reg="minuta">minuta</tp:taxon-name-part></tp:taxon-name></italic> comb. nov</td><td rowspan="1" colspan="1">M</td><td rowspan="1" colspan="1">
                  <named-content xmlns:xlink="http://www.w3.org/1999/xlink" content-type="dwc:verbatimCoordinates" xlink:type="simple">
                    <named-content content-type="geo-json" specific-use="{&#34;type&#34;:&#34;Point&#34;,&#34;coordinates&#34;:[123.800000,24.383333]}" id="NCID0EQ4AI" xlink:type="simple">24°23'N, 123°48'E</named-content>
                  </named-content>
                </td><td rowspan="1" colspan="1" style="color: #152959">
                  <ext-link xmlns:xlink="http://www.w3.org/1999/xlink" ext-link-type="gen" xlink:href="LC704985" xlink:type="simple">LC704985</ext-link>
                </td><td rowspan="1" colspan="1" style="color: #152959">
                  <ext-link xmlns:xlink="http://www.w3.org/1999/xlink" ext-link-type="gen" xlink:href="LC704985" xlink:type="simple">LC704985</ext-link>
                </td></tr><tr><td rowspan="1" colspan="1">JIR190717_54</td><td rowspan="1" colspan="1">
                  <abbrev xmlns:xlink="http://www.w3.org/1999/xlink" xlink:title="Japan" id="ABBRID0ER5AI" xlink:type="simple">JP</abbrev>
                </td><td rowspan="1" colspan="1"><italic><tp:taxon-name><tp:taxon-name-part taxon-name-part-type="genus" reg="Eleganesia">E.</tp:taxon-name-part><tp:taxon-name-part taxon-name-part-type="species" reg="minuta">minuta</tp:taxon-name-part></tp:taxon-name></italic> comb. nov</td><td rowspan="1" colspan="1">M</td><td rowspan="1" colspan="1">
                  <named-content xmlns:xlink="http://www.w3.org/1999/xlink" content-type="dwc:verbatimCoordinates" xlink:type="simple">
                    <named-content content-type="geo-json" specific-use="{&#34;type&#34;:&#34;Point&#34;,&#34;coordinates&#34;:[123.800000,24.383333]}" id="NCID0EO6AI" xlink:type="simple">24°23'N, 123°48'E</named-content>
                  </named-content>
                </td><td rowspan="1" colspan="1" style="color: #152959">
                  <ext-link xmlns:xlink="http://www.w3.org/1999/xlink" ext-link-type="gen" xlink:href="LC705094" xlink:type="simple">LC705094</ext-link>
                </td><td rowspan="1" colspan="1" style="color: #152959">
                  <ext-link xmlns:xlink="http://www.w3.org/1999/xlink" ext-link-type="gen" xlink:href="LC704982" xlink:type="simple">LC704982</ext-link>
                </td></tr><tr><td rowspan="1" colspan="1">JT200820_05</td><td rowspan="1" colspan="1">
                  <abbrev xmlns:xlink="http://www.w3.org/1999/xlink" xlink:title="Japan" id="ABBRID0EPABI" xlink:type="simple">JP</abbrev>
                </td><td rowspan="1" colspan="1"><italic><tp:taxon-name><tp:taxon-name-part taxon-name-part-type="genus" reg="Eleganesia">E.</tp:taxon-name-part><tp:taxon-name-part taxon-name-part-type="species" reg="minuta">minuta</tp:taxon-name-part></tp:taxon-name></italic> comb. nov</td><td rowspan="1" colspan="1">M</td><td rowspan="1" colspan="1">
                  <named-content xmlns:xlink="http://www.w3.org/1999/xlink" content-type="dwc:verbatimCoordinates" xlink:type="simple">
                    <named-content content-type="geo-json" specific-use="{&#34;type&#34;:&#34;Point&#34;,&#34;coordinates&#34;:[128.000000,26.566667]}" id="NCID0EMBBI" xlink:type="simple">26°34'N, 128°00'E</named-content>
                  </named-content>
                </td><td rowspan="1" colspan="1" style="color: #152959">
                  <ext-link xmlns:xlink="http://www.w3.org/1999/xlink" ext-link-type="gen" xlink:href="LC705101" xlink:type="simple">LC705101</ext-link>
                </td><td rowspan="1" colspan="1" style="color: #152959">
                  <ext-link xmlns:xlink="http://www.w3.org/1999/xlink" ext-link-type="gen" xlink:href="LC704989" xlink:type="simple">LC704989</ext-link>
                </td></tr><tr><td rowspan="1" colspan="1">JK210921_05</td><td rowspan="1" colspan="1">
                  <abbrev xmlns:xlink="http://www.w3.org/1999/xlink" xlink:title="Japan" id="ABBRID0ENCBI" xlink:type="simple">JP</abbrev>
                </td><td rowspan="1" colspan="1"><italic><tp:taxon-name><tp:taxon-name-part taxon-name-part-type="genus" reg="Eleganesia">E.</tp:taxon-name-part><tp:taxon-name-part taxon-name-part-type="species" reg="minuta">minuta</tp:taxon-name-part></tp:taxon-name></italic> comb. nov</td><td rowspan="1" colspan="1">M</td><td rowspan="1" colspan="1">
                  <named-content xmlns:xlink="http://www.w3.org/1999/xlink" content-type="dwc:verbatimCoordinates" xlink:type="simple">
                    <named-content content-type="geo-json" specific-use="{&#34;type&#34;:&#34;Point&#34;,&#34;coordinates&#34;:[130.416667,30.300000]}" id="NCID0EKDBI" xlink:type="simple">30°18'N, 130°25'E</named-content>
                  </named-content>
                </td><td rowspan="1" colspan="1" style="color: #152959">
                  <ext-link xmlns:xlink="http://www.w3.org/1999/xlink" ext-link-type="gen" xlink:href="LC705095" xlink:type="simple">LC705095</ext-link>
                </td><td rowspan="1" colspan="1" style="color: #152959">
                  <ext-link xmlns:xlink="http://www.w3.org/1999/xlink" ext-link-type="gen" xlink:href="LC704983" xlink:type="simple">LC704983</ext-link>
                </td></tr><tr><td rowspan="1" colspan="1">JK210921_07</td><td rowspan="1" colspan="1">
                  <abbrev xmlns:xlink="http://www.w3.org/1999/xlink" xlink:title="Japan" id="ABBRID0ELEBI" xlink:type="simple">JP</abbrev>
                </td><td rowspan="1" colspan="1"><italic><tp:taxon-name><tp:taxon-name-part taxon-name-part-type="genus" reg="Eleganesia">E.</tp:taxon-name-part><tp:taxon-name-part taxon-name-part-type="species" reg="minuta">minuta</tp:taxon-name-part></tp:taxon-name></italic> comb. nov</td><td rowspan="1" colspan="1">M</td><td rowspan="1" colspan="1">
                  <named-content xmlns:xlink="http://www.w3.org/1999/xlink" content-type="dwc:verbatimCoordinates" xlink:type="simple">
                    <named-content content-type="geo-json" specific-use="{&#34;type&#34;:&#34;Point&#34;,&#34;coordinates&#34;:[130.416667,30.300000]}" id="NCID0EIFBI" xlink:type="simple">30°18'N, 130°25'E</named-content>
                  </named-content>
                </td><td rowspan="1" colspan="1" style="color: #152959">
                  <ext-link xmlns:xlink="http://www.w3.org/1999/xlink" ext-link-type="gen" xlink:href="LC705096" xlink:type="simple">LC705096</ext-link>
                </td><td rowspan="1" colspan="1" style="color: #152959">
                  <ext-link xmlns:xlink="http://www.w3.org/1999/xlink" ext-link-type="gen" xlink:href="LC704984" xlink:type="simple">LC704984</ext-link>
                </td></tr><tr><td rowspan="1" colspan="1">TN190315_26</td><td rowspan="1" colspan="1">
                  <abbrev xmlns:xlink="http://www.w3.org/1999/xlink" xlink:title="Taiwan" id="ABBRID0EJGBI" xlink:type="simple">TW</abbrev>
                </td><td rowspan="1" colspan="1">
                  <italic>
                    <tp:taxon-name><tp:taxon-name-part taxon-name-part-type="genus" reg="Eleganesia">E.</tp:taxon-name-part><tp:taxon-name-part taxon-name-part-type="species" reg="takasago">takasago</tp:taxon-name-part></tp:taxon-name>
                  </italic>
                </td><td rowspan="1" colspan="1">M</td><td rowspan="1" colspan="1">
                  <named-content xmlns:xlink="http://www.w3.org/1999/xlink" content-type="dwc:verbatimCoordinates" xlink:type="simple">
                    <named-content content-type="geo-json" specific-use="{&#34;type&#34;:&#34;Point&#34;,&#34;coordinates&#34;:[120.916667,23.866667]}" id="NCID0EGHBI" xlink:type="simple">23°52'N, 120°55'E</named-content>
                  </named-content>
                </td><td rowspan="1" colspan="1" style="color: #152959">
                  <ext-link xmlns:xlink="http://www.w3.org/1999/xlink" ext-link-type="gen" xlink:href="LC598834" xlink:type="simple">LC598834</ext-link>
                </td><td rowspan="1" colspan="1" style="color: #152959">
                  <ext-link xmlns:xlink="http://www.w3.org/1999/xlink" ext-link-type="gen" xlink:href="LC598874" xlink:type="simple">LC598874</ext-link>
                </td></tr><tr><td rowspan="1" colspan="1">TP170606_C2</td><td rowspan="1" colspan="1">
                  <abbrev xmlns:xlink="http://www.w3.org/1999/xlink" xlink:title="Taiwan" id="ABBRID0EHIBI" xlink:type="simple">TW</abbrev>
                </td><td rowspan="1" colspan="1">
                  <italic>
                    <tp:taxon-name><tp:taxon-name-part taxon-name-part-type="genus" reg="Eleganesia">E.</tp:taxon-name-part><tp:taxon-name-part taxon-name-part-type="species" reg="takasago">takasago</tp:taxon-name-part></tp:taxon-name>
                  </italic>
                </td><td rowspan="1" colspan="1">F</td><td rowspan="1" colspan="1">
                  <named-content xmlns:xlink="http://www.w3.org/1999/xlink" content-type="dwc:verbatimCoordinates" xlink:type="simple">
                    <named-content content-type="geo-json" specific-use="{&#34;type&#34;:&#34;Point&#34;,&#34;coordinates&#34;:[120.800000,22.116667]}" id="NCID0EEJBI" xlink:type="simple">22°07'N, 120°48'E</named-content>
                  </named-content>
                </td><td rowspan="1" colspan="1" style="color: #152959">
                  <ext-link xmlns:xlink="http://www.w3.org/1999/xlink" ext-link-type="gen" xlink:href="LC598838" xlink:type="simple">LC598838</ext-link>
                </td><td rowspan="1" colspan="1" style="color: #152959">
                  <ext-link xmlns:xlink="http://www.w3.org/1999/xlink" ext-link-type="gen" xlink:href="LC598876" xlink:type="simple">LC598876</ext-link>
                </td></tr><tr><td rowspan="1" colspan="1">TT191007_09</td><td rowspan="1" colspan="1">
                  <abbrev xmlns:xlink="http://www.w3.org/1999/xlink" xlink:title="Taiwan" id="ABBRID0EFKBI" xlink:type="simple">TW</abbrev>
                </td><td rowspan="1" colspan="1">
                  <italic>
                    <tp:taxon-name><tp:taxon-name-part taxon-name-part-type="genus" reg="Eleganesia">E.</tp:taxon-name-part><tp:taxon-name-part taxon-name-part-type="species" reg="takasago">takasago</tp:taxon-name-part></tp:taxon-name>
                  </italic>
                </td><td rowspan="1" colspan="1">M</td><td rowspan="1" colspan="1">
                  <named-content xmlns:xlink="http://www.w3.org/1999/xlink" content-type="dwc:verbatimCoordinates" xlink:type="simple">
                    <named-content content-type="geo-json" specific-use="{&#34;type&#34;:&#34;Point&#34;,&#34;coordinates&#34;:[121.533333,25.083333]}" id="NCID0ECLBI" xlink:type="simple">25°05'N, 121°32'E</named-content>
                  </named-content>
                </td><td rowspan="1" colspan="1" style="color: #152959">
                  <ext-link xmlns:xlink="http://www.w3.org/1999/xlink" ext-link-type="gen" xlink:href="LC598839" xlink:type="simple">LC598839</ext-link>
                </td><td rowspan="1" colspan="1" style="color: #152959">
                  <ext-link xmlns:xlink="http://www.w3.org/1999/xlink" ext-link-type="gen" xlink:href="LC598877" xlink:type="simple">LC598877</ext-link>
                </td></tr><tr><td rowspan="1" colspan="1">JT200820_02</td><td rowspan="1" colspan="1">
                  <abbrev xmlns:xlink="http://www.w3.org/1999/xlink" xlink:title="Taiwan" id="ABBRID0EDMBI" xlink:type="simple">TW</abbrev>
                </td><td rowspan="1" colspan="1">
                  <italic>
                    <tp:taxon-name><tp:taxon-name-part taxon-name-part-type="genus" reg="Eleganesia">E.</tp:taxon-name-part><tp:taxon-name-part taxon-name-part-type="species" reg="elegans">elegans</tp:taxon-name-part></tp:taxon-name>
                  </italic>
                </td><td rowspan="1" colspan="1">M</td><td rowspan="1" colspan="1">
                  <named-content xmlns:xlink="http://www.w3.org/1999/xlink" content-type="dwc:verbatimCoordinates" xlink:type="simple">
                    <named-content content-type="geo-json" specific-use="{&#34;type&#34;:&#34;Point&#34;,&#34;coordinates&#34;:[139.383333,35.616667]}" id="NCID0EANBI" xlink:type="simple">35°37'N, 139°23'E</named-content>
                  </named-content>
                </td><td rowspan="1" colspan="1" style="color: #152959">
                  <ext-link xmlns:xlink="http://www.w3.org/1999/xlink" ext-link-type="gen" xlink:href="LC598803" xlink:type="simple">LC598803</ext-link>
                </td><td rowspan="1" colspan="1" style="color: #152959">
                  <ext-link xmlns:xlink="http://www.w3.org/1999/xlink" ext-link-type="gen" xlink:href="LC598857" xlink:type="simple">LC598857</ext-link>
                </td></tr><tr><td rowspan="1" colspan="1">JM190717_46</td><td rowspan="1" colspan="1">
                  <abbrev xmlns:xlink="http://www.w3.org/1999/xlink" xlink:title="Japan" id="ABBRID0EBOBI" xlink:type="simple">JP</abbrev>
                </td><td rowspan="1" colspan="1">
                  <italic>
                    <tp:taxon-name><tp:taxon-name-part taxon-name-part-type="genus" reg="Eleganesia">E.</tp:taxon-name-part><tp:taxon-name-part taxon-name-part-type="species" reg="kijimuna">kijimuna</tp:taxon-name-part></tp:taxon-name>
                  </italic>
                </td><td rowspan="1" colspan="1">M</td><td rowspan="1" colspan="1">
                  <named-content xmlns:xlink="http://www.w3.org/1999/xlink" content-type="dwc:verbatimCoordinates" xlink:type="simple">
                    <named-content content-type="geo-json" specific-use="{&#34;type&#34;:&#34;Point&#34;,&#34;coordinates&#34;:[125.300000,24.916667]}" id="NCID0E5OBI" xlink:type="simple">24°55'N, 125°18'E</named-content>
                  </named-content>
                </td><td rowspan="1" colspan="1" style="color: #152959">
                  <ext-link xmlns:xlink="http://www.w3.org/1999/xlink" ext-link-type="gen" xlink:href="LC598819" xlink:type="simple">LC598819</ext-link>
                </td><td rowspan="1" colspan="1" style="color: #152959">
                  <ext-link xmlns:xlink="http://www.w3.org/1999/xlink" ext-link-type="gen" xlink:href="LC598848" xlink:type="simple">LC598848</ext-link>
                </td></tr><tr><td rowspan="1" colspan="1">JO170808_04</td><td rowspan="1" colspan="1">
                  <abbrev xmlns:xlink="http://www.w3.org/1999/xlink" xlink:title="Japan" id="ABBRID0E6PBI" xlink:type="simple">JP</abbrev>
                </td><td rowspan="1" colspan="1">
                  <italic>
                    <tp:taxon-name><tp:taxon-name-part taxon-name-part-type="genus" reg="Eleganesia">E.</tp:taxon-name-part><tp:taxon-name-part taxon-name-part-type="species" reg="kijimuna">kijimuna</tp:taxon-name-part></tp:taxon-name>
                  </italic>
                </td><td rowspan="1" colspan="1">M</td><td rowspan="1" colspan="1">
                  <named-content xmlns:xlink="http://www.w3.org/1999/xlink" content-type="dwc:verbatimCoordinates" xlink:type="simple">
                    <named-content content-type="geo-json" specific-use="{&#34;type&#34;:&#34;Point&#34;,&#34;coordinates&#34;:[128.000000,26.566667]}" id="NCID0E3QBI" xlink:type="simple">26°34'N, 128°00'E</named-content>
                  </named-content>
                </td><td rowspan="1" colspan="1" style="color: #152959">
                  <ext-link xmlns:xlink="http://www.w3.org/1999/xlink" ext-link-type="gen" xlink:href="LC598820" xlink:type="simple">LC598820</ext-link>
                </td><td rowspan="1" colspan="1" style="color: #152959">
                  <ext-link xmlns:xlink="http://www.w3.org/1999/xlink" ext-link-type="gen" xlink:href="LC598849" xlink:type="simple">LC598849</ext-link>
                </td></tr><tr><td rowspan="1" colspan="1">TP170606_14</td><td rowspan="1" colspan="1">
                  <abbrev xmlns:xlink="http://www.w3.org/1999/xlink" xlink:title="Taiwan" id="ABBRID0E4RBI" xlink:type="simple">TW</abbrev>
                </td><td rowspan="1" colspan="1">
                  <italic>
                    <tp:taxon-name><tp:taxon-name-part taxon-name-part-type="genus" reg="Eleganesia">E.</tp:taxon-name-part><tp:taxon-name-part taxon-name-part-type="species" reg="paiwan">paiwan</tp:taxon-name-part></tp:taxon-name>
                  </italic>
                </td><td rowspan="1" colspan="1">M</td><td rowspan="1" colspan="1">
                  <named-content xmlns:xlink="http://www.w3.org/1999/xlink" content-type="dwc:verbatimCoordinates" xlink:type="simple">
                    <named-content content-type="geo-json" specific-use="{&#34;type&#34;:&#34;Point&#34;,&#34;coordinates&#34;:[120.800000,22.116667]}" id="NCID0E1SBI" xlink:type="simple">22°07'N, 120°48'E</named-content>
                  </named-content>
                </td><td rowspan="1" colspan="1" style="color: #152959">
                  <ext-link xmlns:xlink="http://www.w3.org/1999/xlink" ext-link-type="gen" xlink:href="LC598818" xlink:type="simple">LC598818</ext-link>
                </td><td rowspan="1" colspan="1" style="color: #152959">
                  <ext-link xmlns:xlink="http://www.w3.org/1999/xlink" ext-link-type="gen" xlink:href="LC598859" xlink:type="simple">LC598859</ext-link>
                </td></tr><tr><td rowspan="1" colspan="7">
                  <bold>
                    <italic>
                      <tp:taxon-name><tp:taxon-name-part taxon-name-part-type="genus" reg="Epynesia">Epynesia</tp:taxon-name-part></tp:taxon-name>
                    </italic>
                  </bold>
                </td></tr><tr><td rowspan="1" colspan="1">JO190717_22</td><td rowspan="1" colspan="1">
                  <abbrev xmlns:xlink="http://www.w3.org/1999/xlink" xlink:title="Japan" id="ABBRID0EKUBI" xlink:type="simple">JP</abbrev>
                </td><td rowspan="1" colspan="1">
                  <italic>
                    <tp:taxon-name><tp:taxon-name-part taxon-name-part-type="genus" reg="Eleganesia">E.</tp:taxon-name-part><tp:taxon-name-part taxon-name-part-type="species" reg="bishamon">bishamon</tp:taxon-name-part></tp:taxon-name>
                  </italic>
                </td><td rowspan="1" colspan="1">M</td><td rowspan="3" colspan="1">
                  <named-content xmlns:xlink="http://www.w3.org/1999/xlink" content-type="dwc:verbatimCoordinates" xlink:type="simple">
                    <named-content content-type="geo-json" specific-use="{&#34;type&#34;:&#34;Point&#34;,&#34;coordinates&#34;:[128.200000,26.750000]}" id="NCID0EHVBI" xlink:type="simple">26°45'N, 128°12'E</named-content>
                  </named-content>
                </td><td rowspan="1" colspan="1" style="color: #152959">
                  <ext-link xmlns:xlink="http://www.w3.org/1999/xlink" ext-link-type="gen" xlink:href="LC598841" xlink:type="simple">LC598841</ext-link>
                </td><td rowspan="1" colspan="1" style="color: #152959">
                  <ext-link xmlns:xlink="http://www.w3.org/1999/xlink" ext-link-type="gen" xlink:href="LC598879" xlink:type="simple">LC598879</ext-link>
                </td></tr><tr><td rowspan="1" colspan="1">TN170110_27</td><td rowspan="1" colspan="1">
                  <abbrev xmlns:xlink="http://www.w3.org/1999/xlink" xlink:title="Taiwan" id="ABBRID0EIWBI" xlink:type="simple">TW</abbrev>
                </td><td rowspan="1" colspan="1">
                  <italic>
                    <tp:taxon-name><tp:taxon-name-part taxon-name-part-type="genus" reg="Eleganesia">E.</tp:taxon-name-part><tp:taxon-name-part taxon-name-part-type="species" reg="bishamon">bishamon</tp:taxon-name-part></tp:taxon-name>
                  </italic>
                </td><td rowspan="1" colspan="1">M</td><td rowspan="1" colspan="1" style="color: #152959">
                  <ext-link xmlns:xlink="http://www.w3.org/1999/xlink" ext-link-type="gen" xlink:href="LC704952" xlink:type="simple">LC704952</ext-link>
                </td><td rowspan="1" colspan="1" style="color: #152959">
                  <ext-link xmlns:xlink="http://www.w3.org/1999/xlink" ext-link-type="gen" xlink:href="LC704952" xlink:type="simple">LC704952</ext-link>
                </td></tr><tr><td rowspan="1" colspan="1">TD200628_01</td><td rowspan="1" colspan="1">
                  <abbrev xmlns:xlink="http://www.w3.org/1999/xlink" xlink:title="Taiwan" id="ABBRID0E1XBI" xlink:type="simple">TW</abbrev>
                </td><td rowspan="1" colspan="1">
                  <italic>
                    <tp:taxon-name><tp:taxon-name-part taxon-name-part-type="genus" reg="Eleganesia">E.</tp:taxon-name-part><tp:taxon-name-part taxon-name-part-type="species" reg="bishamon">bishamon</tp:taxon-name-part></tp:taxon-name>
                  </italic>
                </td><td rowspan="1" colspan="1">F</td><td rowspan="1" colspan="1" style="color: #152959">
                  <ext-link xmlns:xlink="http://www.w3.org/1999/xlink" ext-link-type="gen" xlink:href="LC704951" xlink:type="simple">LC704951</ext-link>
                </td><td rowspan="1" colspan="1" style="color: #152959">
                  <ext-link xmlns:xlink="http://www.w3.org/1999/xlink" ext-link-type="gen" xlink:href="LC704951" xlink:type="simple">LC704951</ext-link>
                </td></tr><tr><td rowspan="1" colspan="7">
                  <bold>
                    <italic>
                      <tp:taxon-name><tp:taxon-name-part taxon-name-part-type="genus" reg="Pristocera">Pristocera</tp:taxon-name-part></tp:taxon-name>
                    </italic>
                  </bold>
                </td></tr><tr><td rowspan="1" colspan="1">TH191007_25</td><td rowspan="1" colspan="1">Taiwan</td><td rowspan="1" colspan="1">
                  <italic>
                    <tp:taxon-name><tp:taxon-name-part taxon-name-part-type="genus" reg="Pristepyris">P.</tp:taxon-name-part><tp:taxon-name-part taxon-name-part-type="species" reg="formosana">formosana</tp:taxon-name-part></tp:taxon-name>
                  </italic>
                </td><td rowspan="1" colspan="1">M</td><td rowspan="1" colspan="1">
                  <named-content xmlns:xlink="http://www.w3.org/1999/xlink" content-type="dwc:verbatimCoordinates" xlink:type="simple">
                    <named-content content-type="geo-json" specific-use="{&#34;type&#34;:&#34;Point&#34;,&#34;coordinates&#34;:[121.516667,23.933333]}" id="NCID0ET1BI" xlink:type="simple">23°56'N, 121°31'E</named-content>
                  </named-content>
                </td><td rowspan="1" colspan="1" style="color: #152959">
                  <ext-link xmlns:xlink="http://www.w3.org/1999/xlink" ext-link-type="gen" xlink:href="LC705061" xlink:type="simple">LC705061</ext-link>
                </td><td rowspan="1" colspan="1" style="color: #152959">
                  <ext-link xmlns:xlink="http://www.w3.org/1999/xlink" ext-link-type="gen" xlink:href="LC704948" xlink:type="simple">LC704948</ext-link>
                </td></tr><tr><td rowspan="1" colspan="1">TNT171019_01</td><td rowspan="1" colspan="1">Taiwan</td><td rowspan="1" colspan="1">
                  <italic>
                    <tp:taxon-name><tp:taxon-name-part taxon-name-part-type="genus" reg="Pristepyris">P.</tp:taxon-name-part><tp:taxon-name-part taxon-name-part-type="species" reg="formosana">formosana</tp:taxon-name-part></tp:taxon-name>
                  </italic>
                </td><td rowspan="1" colspan="1">M</td><td rowspan="1" colspan="1">
                  <named-content xmlns:xlink="http://www.w3.org/1999/xlink" content-type="dwc:verbatimCoordinates" xlink:type="simple">
                    <named-content content-type="geo-json" specific-use="{&#34;type&#34;:&#34;Point&#34;,&#34;coordinates&#34;:[121.550000,24.850000]}" id="NCID0EM3BI" xlink:type="simple">24°51'N, 121°33'E</named-content>
                  </named-content>
                </td><td rowspan="1" colspan="1" style="color: #152959">
                  <ext-link xmlns:xlink="http://www.w3.org/1999/xlink" ext-link-type="gen" xlink:href="LC705087" xlink:type="simple">LC705087</ext-link>
                </td><td rowspan="1" colspan="1" style="color: #152959">
                  <ext-link xmlns:xlink="http://www.w3.org/1999/xlink" ext-link-type="gen" xlink:href="LC704975" xlink:type="simple">LC704975</ext-link>
                </td></tr><tr><td rowspan="5" colspan="1">TP171019_08</td><td rowspan="1" colspan="1">
                  <abbrev xmlns:xlink="http://www.w3.org/1999/xlink" xlink:title="Taiwan" id="ABBRID0EN4BI" xlink:type="simple">TW</abbrev>
                </td><td rowspan="1" colspan="1">
                  <italic>
                    <tp:taxon-name><tp:taxon-name-part taxon-name-part-type="genus" reg="Pristepyris">P.</tp:taxon-name-part><tp:taxon-name-part taxon-name-part-type="species" reg="formosana">formosana</tp:taxon-name-part></tp:taxon-name>
                  </italic>
                </td><td rowspan="1" colspan="1">M</td><td rowspan="5" colspan="1">
                  <named-content xmlns:xlink="http://www.w3.org/1999/xlink" content-type="dwc:verbatimCoordinates" xlink:type="simple">
                    <named-content content-type="geo-json" specific-use="{&#34;type&#34;:&#34;Point&#34;,&#34;coordinates&#34;:[120.750000,22.116667]}" id="NCID0EK5BI" xlink:type="simple">22°07'N, 120°45'E</named-content>
                  </named-content>
                </td><td rowspan="1" colspan="1" style="color: #152959">
                  <ext-link xmlns:xlink="http://www.w3.org/1999/xlink" ext-link-type="gen" xlink:href="LC490570" xlink:type="simple">LC490570</ext-link>
                </td><td rowspan="1" colspan="1" style="color: #152959">
                  <ext-link xmlns:xlink="http://www.w3.org/1999/xlink" ext-link-type="gen" xlink:href="LC490572" xlink:type="simple">LC490572</ext-link>
                </td></tr><tr><td rowspan="1" colspan="1">
                  <abbrev xmlns:xlink="http://www.w3.org/1999/xlink" xlink:title="Kenya" id="ABBRID0EI6BI" xlink:type="simple">KY</abbrev>
                </td><td rowspan="1" colspan="1"><italic><tp:taxon-name><tp:taxon-name-part taxon-name-part-type="genus" reg="Pristepyris">P.</tp:taxon-name-part></tp:taxon-name></italic> sp. 1 (IA)</td><td rowspan="1" colspan="1">M</td><td rowspan="1" colspan="1" style="color: #152959">
                  <ext-link xmlns:xlink="http://www.w3.org/1999/xlink" ext-link-type="gen" xlink:href="MG760741" xlink:type="simple">MG760741</ext-link>
                </td><td rowspan="1" colspan="1" style="color: #152959">
                  <ext-link xmlns:xlink="http://www.w3.org/1999/xlink" ext-link-type="gen" xlink:href="MG760792" xlink:type="simple">MG760792</ext-link>
                </td></tr><tr><td rowspan="1" colspan="1">UAE</td><td rowspan="1" colspan="1"><italic><tp:taxon-name><tp:taxon-name-part taxon-name-part-type="genus" reg="Pristepyris">P.</tp:taxon-name-part></tp:taxon-name></italic> sp. 2 (IA)</td><td rowspan="1" colspan="1">M</td><td rowspan="1" colspan="1" style="color: #152959">
                  <ext-link xmlns:xlink="http://www.w3.org/1999/xlink" ext-link-type="gen" xlink:href="MG760772" xlink:type="simple">MG760772</ext-link>
                </td><td rowspan="1" colspan="1" style="color: #152959">
                  <ext-link xmlns:xlink="http://www.w3.org/1999/xlink" ext-link-type="gen" xlink:href="MG760825" xlink:type="simple">MG760825</ext-link>
                </td></tr><tr><td rowspan="1" colspan="1">
                  <abbrev xmlns:xlink="http://www.w3.org/1999/xlink" xlink:title="Thailand" id="ABBRID0EZBCI" xlink:type="simple">TH</abbrev>
                </td><td rowspan="1" colspan="1"><italic><tp:taxon-name><tp:taxon-name-part taxon-name-part-type="genus" reg="Pristepyris">P.</tp:taxon-name-part></tp:taxon-name></italic> sp. 3 (IA)</td><td rowspan="1" colspan="1">M</td><td rowspan="1" colspan="1" style="color: #152959">
                  <ext-link xmlns:xlink="http://www.w3.org/1999/xlink" ext-link-type="gen" xlink:href="MG760770" xlink:type="simple">MG760770</ext-link>
                </td><td rowspan="1" colspan="1" style="color: #152959">
                  <ext-link xmlns:xlink="http://www.w3.org/1999/xlink" ext-link-type="gen" xlink:href="MG760823" xlink:type="simple">MG760823</ext-link>
                </td></tr><tr><td rowspan="1" colspan="1">
                  <abbrev xmlns:xlink="http://www.w3.org/1999/xlink" xlink:title="Kenya" id="ABBRID0EEDCI" xlink:type="simple">KY</abbrev>
                </td><td rowspan="1" colspan="1"><italic><tp:taxon-name><tp:taxon-name-part taxon-name-part-type="genus" reg="Pristepyris">P.</tp:taxon-name-part></tp:taxon-name></italic> sp. 4 (IA)</td><td rowspan="1" colspan="1">M</td><td rowspan="1" colspan="1" style="color: #152959">
                  <ext-link xmlns:xlink="http://www.w3.org/1999/xlink" ext-link-type="gen" xlink:href="MG760742" xlink:type="simple">MG760742</ext-link>
                </td><td rowspan="1" colspan="1" style="color: #152959">
                  <ext-link xmlns:xlink="http://www.w3.org/1999/xlink" ext-link-type="gen" xlink:href="MG760793" xlink:type="simple">MG760793</ext-link>
                </td></tr><tr><td rowspan="1" colspan="7">
                  <bold>
                    <italic>
                      <tp:taxon-name><tp:taxon-name-part taxon-name-part-type="genus" reg="Propristocera">Propristocera</tp:taxon-name-part></tp:taxon-name>
                    </italic>
                  </bold>
                </td></tr><tr><td rowspan="1" colspan="1">JO170808_01</td><td rowspan="1" colspan="1">
                  <abbrev xmlns:xlink="http://www.w3.org/1999/xlink" xlink:title="Japan" id="ABBRID0EBFCI" xlink:type="simple">JP</abbrev>
                </td><td rowspan="1" colspan="1">
                  <italic>
                    <tp:taxon-name><tp:taxon-name-part taxon-name-part-type="genus" reg="Pristepyris">P.</tp:taxon-name-part><tp:taxon-name-part taxon-name-part-type="species" reg="okinawensis">okinawensis</tp:taxon-name-part></tp:taxon-name>
                  </italic>
                </td><td rowspan="1" colspan="1">M</td><td rowspan="1" colspan="1">
                  <named-content xmlns:xlink="http://www.w3.org/1999/xlink" content-type="dwc:verbatimCoordinates" xlink:type="simple">
                    <named-content content-type="geo-json" specific-use="{&#34;type&#34;:&#34;Point&#34;,&#34;coordinates&#34;:[128.000000,26.566667]}" id="NCID0E5FCI" xlink:type="simple">26°34'N, 128°00'E</named-content>
                  </named-content>
                </td><td rowspan="1" colspan="1" style="color: #152959">
                  <ext-link xmlns:xlink="http://www.w3.org/1999/xlink" ext-link-type="gen" xlink:href="LC479553" xlink:type="simple">LC479553</ext-link>
                </td><td rowspan="1" colspan="1" style="color: #152959">
                  <ext-link xmlns:xlink="http://www.w3.org/1999/xlink" ext-link-type="gen" xlink:href="LC480272" xlink:type="simple">LC480272</ext-link>
                </td></tr><tr><td rowspan="1" colspan="1">TN160725_9-2</td><td rowspan="1" colspan="1">
                  <abbrev xmlns:xlink="http://www.w3.org/1999/xlink" xlink:title="Taiwan" id="ABBRID0E6GCI" xlink:type="simple">TW</abbrev>
                </td><td rowspan="1" colspan="1">
                  <italic>
                    <tp:taxon-name><tp:taxon-name-part taxon-name-part-type="genus" reg="Pristepyris">P.</tp:taxon-name-part><tp:taxon-name-part taxon-name-part-type="species" reg="okinawensis">okinawensis</tp:taxon-name-part></tp:taxon-name>
                  </italic>
                </td><td rowspan="1" colspan="1">M</td><td rowspan="1" colspan="1">
                  <named-content xmlns:xlink="http://www.w3.org/1999/xlink" content-type="dwc:verbatimCoordinates" xlink:type="simple">
                    <named-content content-type="geo-json" specific-use="{&#34;type&#34;:&#34;Point&#34;,&#34;coordinates&#34;:[121.033333,24.083333]}" id="NCID0E3HCI" xlink:type="simple">24°05'N, 121°02'E</named-content>
                  </named-content>
                </td><td rowspan="1" colspan="1" style="color: #152959">
                  <ext-link xmlns:xlink="http://www.w3.org/1999/xlink" ext-link-type="gen" xlink:href="LC479556" xlink:type="simple">LC479556</ext-link>
                </td><td rowspan="1" colspan="1" style="color: #152959">
                  <ext-link xmlns:xlink="http://www.w3.org/1999/xlink" ext-link-type="gen" xlink:href="LC480275" xlink:type="simple">LC480275</ext-link>
                </td></tr><tr><td rowspan="1" colspan="1">TP170606_18</td><td rowspan="1" colspan="1">
                  <abbrev xmlns:xlink="http://www.w3.org/1999/xlink" xlink:title="Taiwan" id="ABBRID0E4ICI" xlink:type="simple">TW</abbrev>
                </td><td rowspan="1" colspan="1">
                  <italic>
                    <tp:taxon-name><tp:taxon-name-part taxon-name-part-type="genus" reg="Pristepyris">P.</tp:taxon-name-part><tp:taxon-name-part taxon-name-part-type="species" reg="okinawensis">okinawensis</tp:taxon-name-part></tp:taxon-name>
                  </italic>
                </td><td rowspan="1" colspan="1">M</td><td rowspan="1" colspan="1">
                  <named-content xmlns:xlink="http://www.w3.org/1999/xlink" content-type="dwc:verbatimCoordinates" xlink:type="simple">
                    <named-content content-type="geo-json" specific-use="{&#34;type&#34;:&#34;Point&#34;,&#34;coordinates&#34;:[121.033333,22.116667]}" id="NCID0E1JCI" xlink:type="simple">22°07'N, 121°02'E</named-content>
                  </named-content>
                </td><td rowspan="1" colspan="1" style="color: #152959">
                  <ext-link xmlns:xlink="http://www.w3.org/1999/xlink" ext-link-type="gen" xlink:href="LC479561" xlink:type="simple">LC479561</ext-link>
                </td><td rowspan="1" colspan="1" style="color: #152959">
                  <ext-link xmlns:xlink="http://www.w3.org/1999/xlink" ext-link-type="gen" xlink:href="LC480280" xlink:type="simple">LC480280</ext-link>
                </td></tr><tr><td rowspan="1" colspan="1">JI170808_19</td><td rowspan="1" colspan="1">
                  <abbrev xmlns:xlink="http://www.w3.org/1999/xlink" xlink:title="Japan" id="ABBRID0E2KCI" xlink:type="simple">JP</abbrev>
                </td><td rowspan="1" colspan="1">
                  <italic>
                    <tp:taxon-name><tp:taxon-name-part taxon-name-part-type="genus" reg="Pristepyris">P.</tp:taxon-name-part><tp:taxon-name-part taxon-name-part-type="species" reg="seediq">seediq</tp:taxon-name-part></tp:taxon-name>
                  </italic>
                </td><td rowspan="1" colspan="1">M</td><td rowspan="1" colspan="1">
                  <named-content xmlns:xlink="http://www.w3.org/1999/xlink" content-type="dwc:verbatimCoordinates" xlink:type="simple">
                    <named-content content-type="geo-json" specific-use="{&#34;type&#34;:&#34;Point&#34;,&#34;coordinates&#34;:[124.083333,24.433333]}" id="NCID0EYLCI" xlink:type="simple">24°26'N, 124°05'E</named-content>
                  </named-content>
                </td><td rowspan="1" colspan="1" style="color: #152959">
                  <ext-link xmlns:xlink="http://www.w3.org/1999/xlink" ext-link-type="gen" xlink:href="LC479571" xlink:type="simple">LC479571</ext-link>
                </td><td rowspan="1" colspan="1" style="color: #152959">
                  <ext-link xmlns:xlink="http://www.w3.org/1999/xlink" ext-link-type="gen" xlink:href="LC480290" xlink:type="simple">LC480290</ext-link>
                </td></tr><tr><td rowspan="1" colspan="1">TNT180706_02</td><td rowspan="1" colspan="1">
                  <abbrev xmlns:xlink="http://www.w3.org/1999/xlink" xlink:title="Taiwan" id="ABBRID0EZMCI" xlink:type="simple">TW</abbrev>
                </td><td rowspan="1" colspan="1">
                  <italic>
                    <tp:taxon-name><tp:taxon-name-part taxon-name-part-type="genus" reg="Pristepyris">P.</tp:taxon-name-part><tp:taxon-name-part taxon-name-part-type="species" reg="seediq">seediq</tp:taxon-name-part></tp:taxon-name>
                  </italic>
                </td><td rowspan="1" colspan="1">M</td><td rowspan="1" colspan="1">
                  <named-content xmlns:xlink="http://www.w3.org/1999/xlink" content-type="dwc:verbatimCoordinates" xlink:type="simple">
                    <named-content content-type="geo-json" specific-use="{&#34;type&#34;:&#34;Point&#34;,&#34;coordinates&#34;:[121.566667,24.866667]}" id="NCID0EWNCI" xlink:type="simple">24°52'N, 121°34'E</named-content>
                  </named-content>
                </td><td rowspan="1" colspan="1" style="color: #152959">
                  <ext-link xmlns:xlink="http://www.w3.org/1999/xlink" ext-link-type="gen" xlink:href="LC479579" xlink:type="simple">LC479579</ext-link>
                </td><td rowspan="1" colspan="1" style="color: #152959">
                  <ext-link xmlns:xlink="http://www.w3.org/1999/xlink" ext-link-type="gen" xlink:href="LC480298" xlink:type="simple">LC480298</ext-link>
                </td></tr><tr><td rowspan="1" colspan="1">TN160725_01</td><td rowspan="1" colspan="1">
                  <abbrev xmlns:xlink="http://www.w3.org/1999/xlink" xlink:title="Taiwan" id="ABBRID0EXOCI" xlink:type="simple">TW</abbrev>
                </td><td rowspan="1" colspan="1">
                  <italic>
                    <tp:taxon-name><tp:taxon-name-part taxon-name-part-type="genus" reg="Pristepyris">P.</tp:taxon-name-part><tp:taxon-name-part taxon-name-part-type="species" reg="seediq">seediq</tp:taxon-name-part></tp:taxon-name>
                  </italic>
                </td><td rowspan="1" colspan="1">M</td><td rowspan="1" colspan="1">
                  <named-content xmlns:xlink="http://www.w3.org/1999/xlink" content-type="dwc:verbatimCoordinates" xlink:type="simple">
                    <named-content content-type="geo-json" specific-use="{&#34;type&#34;:&#34;Point&#34;,&#34;coordinates&#34;:[121.033333,24.083333]}" id="NCID0EUPCI" xlink:type="simple">24°05'N, 121°02'E</named-content>
                  </named-content>
                </td><td rowspan="1" colspan="1" style="color: #152959">
                  <ext-link xmlns:xlink="http://www.w3.org/1999/xlink" ext-link-type="gen" xlink:href="LC479576" xlink:type="simple">LC479576</ext-link>
                </td><td rowspan="1" colspan="1" style="color: #152959">
                  <ext-link xmlns:xlink="http://www.w3.org/1999/xlink" ext-link-type="gen" xlink:href="LC480295" xlink:type="simple">LC480295</ext-link>
                </td></tr><tr><td rowspan="1" colspan="1">TP170606_32</td><td rowspan="1" colspan="1">
                  <abbrev xmlns:xlink="http://www.w3.org/1999/xlink" xlink:title="Taiwan" id="ABBRID0EVQCI" xlink:type="simple">TW</abbrev>
                </td><td rowspan="1" colspan="1">
                  <italic>
                    <tp:taxon-name><tp:taxon-name-part taxon-name-part-type="genus" reg="Pristepyris">P.</tp:taxon-name-part><tp:taxon-name-part taxon-name-part-type="species" reg="seediq">seediq</tp:taxon-name-part></tp:taxon-name>
                  </italic>
                </td><td rowspan="1" colspan="1">M</td><td rowspan="1" colspan="1">
                  <named-content xmlns:xlink="http://www.w3.org/1999/xlink" content-type="dwc:verbatimCoordinates" xlink:type="simple">
                    <named-content content-type="geo-json" specific-use="{&#34;type&#34;:&#34;Point&#34;,&#34;coordinates&#34;:[120.783333,22.116667]}" id="NCID0ESRCI" xlink:type="simple">22°07'N, 120°47'E</named-content>
                  </named-content>
                </td><td rowspan="1" colspan="1" style="color: #152959">
                  <ext-link xmlns:xlink="http://www.w3.org/1999/xlink" ext-link-type="gen" xlink:href="LC479582" xlink:type="simple">LC479582</ext-link>
                </td><td rowspan="1" colspan="1" style="color: #152959">
                  <ext-link xmlns:xlink="http://www.w3.org/1999/xlink" ext-link-type="gen" xlink:href="LC480301" xlink:type="simple">LC480301</ext-link>
                </td></tr><tr><td rowspan="1" colspan="1">JA170808_14</td><td rowspan="1" colspan="1">
                  <abbrev xmlns:xlink="http://www.w3.org/1999/xlink" xlink:title="Japan" id="ABBRID0ETSCI" xlink:type="simple">JP</abbrev>
                </td><td rowspan="1" colspan="1">
                  <italic>
                    <tp:taxon-name><tp:taxon-name-part taxon-name-part-type="genus" reg="Pristepyris">P.</tp:taxon-name-part><tp:taxon-name-part taxon-name-part-type="species" reg="pingtungensis">pingtungensis</tp:taxon-name-part></tp:taxon-name>
                  </italic>
                </td><td rowspan="1" colspan="1">M</td><td rowspan="1" colspan="1">
                  <named-content xmlns:xlink="http://www.w3.org/1999/xlink" content-type="dwc:verbatimCoordinates" xlink:type="simple">
                    <named-content content-type="geo-json" specific-use="{&#34;type&#34;:&#34;Point&#34;,&#34;coordinates&#34;:[129.316667,28.266667]}" id="NCID0EQTCI" xlink:type="simple">28°16'N, 129°19'E</named-content>
                  </named-content>
                </td><td rowspan="1" colspan="1" style="color: #152959">
                  <ext-link xmlns:xlink="http://www.w3.org/1999/xlink" ext-link-type="gen" xlink:href="LC479543" xlink:type="simple">LC479543</ext-link>
                </td><td rowspan="1" colspan="1" style="color: #152959">
                  <ext-link xmlns:xlink="http://www.w3.org/1999/xlink" ext-link-type="gen" xlink:href="LC480262" xlink:type="simple">LC480262</ext-link>
                </td></tr><tr><td rowspan="1" colspan="1">JI170808_17</td><td rowspan="1" colspan="1">
                  <abbrev xmlns:xlink="http://www.w3.org/1999/xlink" xlink:title="Japan" id="ABBRID0ERUCI" xlink:type="simple">JP</abbrev>
                </td><td rowspan="1" colspan="1">
                  <italic>
                    <tp:taxon-name><tp:taxon-name-part taxon-name-part-type="genus" reg="Pristepyris">P.</tp:taxon-name-part><tp:taxon-name-part taxon-name-part-type="species" reg="pingtungensis">pingtungensis</tp:taxon-name-part></tp:taxon-name>
                  </italic>
                </td><td rowspan="1" colspan="1">M</td><td rowspan="1" colspan="1">
                  <named-content xmlns:xlink="http://www.w3.org/1999/xlink" content-type="dwc:verbatimCoordinates" xlink:type="simple">
                    <named-content content-type="geo-json" specific-use="{&#34;type&#34;:&#34;Point&#34;,&#34;coordinates&#34;:[124.083333,24.433333]}" id="NCID0EOVCI" xlink:type="simple">24°26'N, 124°05'E</named-content>
                  </named-content>
                </td><td rowspan="1" colspan="1" style="color: #152959">
                  <ext-link xmlns:xlink="http://www.w3.org/1999/xlink" ext-link-type="gen" xlink:href="LC479544" xlink:type="simple">LC479544</ext-link>
                </td><td rowspan="1" colspan="1" style="color: #152959">
                  <ext-link xmlns:xlink="http://www.w3.org/1999/xlink" ext-link-type="gen" xlink:href="LC480263" xlink:type="simple">LC480263</ext-link>
                </td></tr><tr><td rowspan="1" colspan="1">TH191007_38</td><td rowspan="1" colspan="1">
                  <abbrev xmlns:xlink="http://www.w3.org/1999/xlink" xlink:title="Taiwan" id="ABBRID0EPWCI" xlink:type="simple">TW</abbrev>
                </td><td rowspan="1" colspan="1">
                  <italic>
                    <tp:taxon-name><tp:taxon-name-part taxon-name-part-type="genus" reg="Pristepyris">P.</tp:taxon-name-part><tp:taxon-name-part taxon-name-part-type="species" reg="pingtungensis">pingtungensis</tp:taxon-name-part></tp:taxon-name>
                  </italic>
                </td><td rowspan="1" colspan="1">M</td><td rowspan="1" colspan="1">
                  <named-content xmlns:xlink="http://www.w3.org/1999/xlink" content-type="dwc:verbatimCoordinates" xlink:type="simple">
                    <named-content content-type="geo-json" specific-use="{&#34;type&#34;:&#34;Point&#34;,&#34;coordinates&#34;:[121.533333,24.016667]}" id="NCID0EMXCI" xlink:type="simple">24°01'N, 121°32'E</named-content>
                  </named-content>
                </td><td rowspan="1" colspan="1" style="color: #152959">
                  <ext-link xmlns:xlink="http://www.w3.org/1999/xlink" ext-link-type="gen" xlink:href="LC705088" xlink:type="simple">LC705088</ext-link>
                </td><td rowspan="1" colspan="1" style="color: #152959">
                  <ext-link xmlns:xlink="http://www.w3.org/1999/xlink" ext-link-type="gen" xlink:href="LC704976" xlink:type="simple">LC704976</ext-link>
                </td></tr><tr><td rowspan="1" colspan="1">TN160725_7-2</td><td rowspan="1" colspan="1">
                  <abbrev xmlns:xlink="http://www.w3.org/1999/xlink" xlink:title="Taiwan" id="ABBRID0ENYCI" xlink:type="simple">TW</abbrev>
                </td><td rowspan="1" colspan="1">
                  <italic>
                    <tp:taxon-name><tp:taxon-name-part taxon-name-part-type="genus" reg="Pristepyris">P.</tp:taxon-name-part><tp:taxon-name-part taxon-name-part-type="species" reg="pingtungensis">pingtungensis</tp:taxon-name-part></tp:taxon-name>
                  </italic>
                </td><td rowspan="1" colspan="1">M</td><td rowspan="1" colspan="1">
                  <named-content xmlns:xlink="http://www.w3.org/1999/xlink" content-type="dwc:verbatimCoordinates" xlink:type="simple">
                    <named-content content-type="geo-json" specific-use="{&#34;type&#34;:&#34;Point&#34;,&#34;coordinates&#34;:[121.033333,24.083333]}" id="NCID0EKZCI" xlink:type="simple">24°05'N, 121°02'E</named-content>
                  </named-content>
                </td><td rowspan="1" colspan="1" style="color: #152959">
                  <ext-link xmlns:xlink="http://www.w3.org/1999/xlink" ext-link-type="gen" xlink:href="LC479546" xlink:type="simple">LC479546</ext-link>
                </td><td rowspan="1" colspan="1" style="color: #152959">
                  <ext-link xmlns:xlink="http://www.w3.org/1999/xlink" ext-link-type="gen" xlink:href="LC480265" xlink:type="simple">LC480265</ext-link>
                </td></tr><tr><td rowspan="1" colspan="1">TP171019_15</td><td rowspan="1" colspan="1">
                  <abbrev xmlns:xlink="http://www.w3.org/1999/xlink" xlink:title="Taiwan" id="ABBRID0EL1CI" xlink:type="simple">TW</abbrev>
                </td><td rowspan="1" colspan="1">
                  <italic>
                    <tp:taxon-name><tp:taxon-name-part taxon-name-part-type="genus" reg="Pristepyris">P.</tp:taxon-name-part><tp:taxon-name-part taxon-name-part-type="species" reg="pingtungensis">pingtungensis</tp:taxon-name-part></tp:taxon-name>
                  </italic>
                </td><td rowspan="1" colspan="1">M</td><td rowspan="1" colspan="1">
                  <named-content xmlns:xlink="http://www.w3.org/1999/xlink" content-type="dwc:verbatimCoordinates" xlink:type="simple">
                    <named-content content-type="geo-json" specific-use="{&#34;type&#34;:&#34;Point&#34;,&#34;coordinates&#34;:[120.750000,22.116667]}" id="NCID0EI2CI" xlink:type="simple">22°07'N, 120°45'E</named-content>
                  </named-content>
                </td><td rowspan="1" colspan="1" style="color: #152959">
                  <ext-link xmlns:xlink="http://www.w3.org/1999/xlink" ext-link-type="gen" xlink:href="LC479552" xlink:type="simple">LC479552</ext-link>
                </td><td rowspan="1" colspan="1" style="color: #152959">
                  <ext-link xmlns:xlink="http://www.w3.org/1999/xlink" ext-link-type="gen" xlink:href="LC480271" xlink:type="simple">LC480271</ext-link>
                </td></tr><tr><td rowspan="1" colspan="7">
                  <bold>
                    <italic>
                      <tp:taxon-name><tp:taxon-name-part taxon-name-part-type="genus" reg="Protisobrachium">Protisobrachium</tp:taxon-name-part></tp:taxon-name>
                    </italic>
                  </bold>
                </td></tr><tr><td rowspan="1" colspan="1"/><td rowspan="1" colspan="1">
                  <abbrev xmlns:xlink="http://www.w3.org/1999/xlink" xlink:title="Madagascar" id="ABBRID0EY3CI" xlink:type="simple">MA</abbrev>
                </td><td rowspan="1" colspan="1"><italic><tp:taxon-name><tp:taxon-name-part taxon-name-part-type="genus" reg="Pristepyris">P.</tp:taxon-name-part></tp:taxon-name></italic> sp. 2</td><td rowspan="1" colspan="1">M</td><td rowspan="1" colspan="1"/><td rowspan="1" colspan="1" style="color: #152959">
                  <ext-link xmlns:xlink="http://www.w3.org/1999/xlink" ext-link-type="gen" xlink:href="MG760767" xlink:type="simple">MG760767</ext-link>
                </td><td rowspan="1" colspan="1" style="color: #152959">
                  <ext-link xmlns:xlink="http://www.w3.org/1999/xlink" ext-link-type="gen" xlink:href="MG760820" xlink:type="simple">MG760820</ext-link>
                </td></tr><tr><td rowspan="1" colspan="7">
                  <bold>
                    <italic>
                      <tp:taxon-name><tp:taxon-name-part taxon-name-part-type="genus" reg="Pseudisobrachium">Pseudisobrachium</tp:taxon-name-part></tp:taxon-name>
                    </italic>
                  </bold>
                </td></tr><tr><td rowspan="1" colspan="1">JI170808_27</td><td rowspan="1" colspan="1">
                  <abbrev xmlns:xlink="http://www.w3.org/1999/xlink" xlink:title="Japan" id="ABBRID0EY5CI" xlink:type="simple">JP</abbrev>
                </td><td rowspan="1" colspan="1">
                  <italic>
                    <tp:taxon-name><tp:taxon-name-part taxon-name-part-type="genus" reg="Pristepyris">P.</tp:taxon-name-part><tp:taxon-name-part taxon-name-part-type="species" reg="ryukyunum">ryukyunum</tp:taxon-name-part></tp:taxon-name>
                  </italic>
                </td><td rowspan="1" colspan="1">M</td><td rowspan="1" colspan="1">
                  <named-content xmlns:xlink="http://www.w3.org/1999/xlink" content-type="dwc:verbatimCoordinates" xlink:type="simple">
                    <named-content content-type="geo-json" specific-use="{&#34;type&#34;:&#34;Point&#34;,&#34;coordinates&#34;:[124.100000,24.433333]}" id="NCID0EV6CI" xlink:type="simple">24°26'N, 124°06'E</named-content>
                  </named-content>
                </td><td rowspan="1" colspan="1" style="color: #152959">
                  <ext-link xmlns:xlink="http://www.w3.org/1999/xlink" ext-link-type="gen" xlink:href="LC705091" xlink:type="simple">LC705091</ext-link>
                </td><td rowspan="1" colspan="1" style="color: #152959">
                  <ext-link xmlns:xlink="http://www.w3.org/1999/xlink" ext-link-type="gen" xlink:href="LC704977" xlink:type="simple">LC704977</ext-link>
                </td></tr><tr><td rowspan="1" colspan="1">TN170110_22</td><td rowspan="1" colspan="1">
                  <abbrev xmlns:xlink="http://www.w3.org/1999/xlink" xlink:title="Taiwan" id="ABBRID0EWADI" xlink:type="simple">TW</abbrev>
                </td><td rowspan="1" colspan="1">
                  <italic>
                    <tp:taxon-name><tp:taxon-name-part taxon-name-part-type="genus" reg="Pristepyris">P.</tp:taxon-name-part><tp:taxon-name-part taxon-name-part-type="species" reg="ryukyunum">ryukyunum</tp:taxon-name-part></tp:taxon-name>
                  </italic>
                </td><td rowspan="1" colspan="1">M</td><td rowspan="1" colspan="1">
                  <named-content xmlns:xlink="http://www.w3.org/1999/xlink" content-type="dwc:verbatimCoordinates" xlink:type="simple">
                    <named-content content-type="geo-json" specific-use="{&#34;type&#34;:&#34;Point&#34;,&#34;coordinates&#34;:[121.166667,24.033333]}" id="NCID0ETBDI" xlink:type="simple">24°02'N, 121°10'E</named-content>
                  </named-content>
                </td><td rowspan="1" colspan="1" style="color: #152959">
                  <ext-link xmlns:xlink="http://www.w3.org/1999/xlink" ext-link-type="gen" xlink:href="LC705090" xlink:type="simple">LC705090</ext-link>
                </td><td rowspan="1" colspan="1" style="color: #152959">
                  <ext-link xmlns:xlink="http://www.w3.org/1999/xlink" ext-link-type="gen" xlink:href="LC704978" xlink:type="simple">LC704978</ext-link>
                </td></tr><tr><td rowspan="4" colspan="1">TT191007_01</td><td rowspan="1" colspan="1">
                  <abbrev xmlns:xlink="http://www.w3.org/1999/xlink" xlink:title="Taiwan" id="ABBRID0EUCDI" xlink:type="simple">TW</abbrev>
                </td><td rowspan="1" colspan="1">
                  <italic>
                    <tp:taxon-name><tp:taxon-name-part taxon-name-part-type="genus" reg="Pristepyris">P.</tp:taxon-name-part><tp:taxon-name-part taxon-name-part-type="species" reg="ryukyunum">ryukyunum</tp:taxon-name-part></tp:taxon-name>
                  </italic>
                </td><td rowspan="1" colspan="1">M</td><td rowspan="4" colspan="1">
                  <named-content xmlns:xlink="http://www.w3.org/1999/xlink" content-type="dwc:verbatimCoordinates" xlink:type="simple">
                    <named-content content-type="geo-json" specific-use="{&#34;type&#34;:&#34;Point&#34;,&#34;coordinates&#34;:[121.600000,25.083333]}" id="NCID0ERDDI" xlink:type="simple">25°05'N, 121°36'E</named-content>
                  </named-content>
                </td><td rowspan="1" colspan="1" style="color: #152959">
                  <ext-link xmlns:xlink="http://www.w3.org/1999/xlink" ext-link-type="gen" xlink:href="LC705089" xlink:type="simple">LC705089</ext-link>
                </td><td rowspan="1" colspan="1" style="color: #152959">
                  <ext-link xmlns:xlink="http://www.w3.org/1999/xlink" ext-link-type="gen" xlink:href="LC704979" xlink:type="simple">LC704979</ext-link>
                </td></tr><tr><td rowspan="1" colspan="1">
                  <abbrev xmlns:xlink="http://www.w3.org/1999/xlink" xlink:title="Brazil" id="ABBRID0EPEDI" xlink:type="simple">BR</abbrev>
                </td><td rowspan="1" colspan="1"><italic><tp:taxon-name><tp:taxon-name-part taxon-name-part-type="genus" reg="Pristepyris">P.</tp:taxon-name-part></tp:taxon-name></italic> sp. 1 (IA)</td><td rowspan="1" colspan="1">M</td><td rowspan="1" colspan="1" style="color: #152959">
                  <ext-link xmlns:xlink="http://www.w3.org/1999/xlink" ext-link-type="gen" xlink:href="MG760787" xlink:type="simple">MG760787</ext-link>
                </td><td rowspan="1" colspan="1" style="color: #152959">
                  <ext-link xmlns:xlink="http://www.w3.org/1999/xlink" ext-link-type="gen" xlink:href="MG760843" xlink:type="simple">MG760843</ext-link>
                </td></tr><tr><td rowspan="1" colspan="1">
                  <abbrev xmlns:xlink="http://www.w3.org/1999/xlink" xlink:title="Brazil" id="ABBRID0E1FDI" xlink:type="simple">BR</abbrev>
                </td><td rowspan="1" colspan="1"><italic><tp:taxon-name><tp:taxon-name-part taxon-name-part-type="genus" reg="Pristepyris">P.</tp:taxon-name-part></tp:taxon-name></italic> sp. 2 (IA)</td><td rowspan="1" colspan="1">F</td><td rowspan="1" colspan="1" style="color: #152959">
                  <ext-link xmlns:xlink="http://www.w3.org/1999/xlink" ext-link-type="gen" xlink:href="MG760788" xlink:type="simple">MG760788</ext-link>
                </td><td rowspan="1" colspan="1" style="color: #152959">
                  <ext-link xmlns:xlink="http://www.w3.org/1999/xlink" ext-link-type="gen" xlink:href="MG760844" xlink:type="simple">MG760844</ext-link>
                </td></tr><tr><td rowspan="1" colspan="1">USA</td><td rowspan="1" colspan="1"><italic><tp:taxon-name><tp:taxon-name-part taxon-name-part-type="genus" reg="Pristepyris">P.</tp:taxon-name-part></tp:taxon-name></italic> sp. 3 (IA)</td><td rowspan="1" colspan="1">M</td><td rowspan="1" colspan="1" style="color: #152959">
                  <ext-link xmlns:xlink="http://www.w3.org/1999/xlink" ext-link-type="gen" xlink:href="MG760789" xlink:type="simple">MG760789</ext-link>
                </td><td rowspan="1" colspan="1" style="color: #152959">
                  <ext-link xmlns:xlink="http://www.w3.org/1999/xlink" ext-link-type="gen" xlink:href="MG760845" xlink:type="simple">MG760845</ext-link>
                </td></tr><tr><td rowspan="1" colspan="7">
                  <bold>
                    <italic>
                      <tp:taxon-name><tp:taxon-name-part taxon-name-part-type="genus" reg="Trichiscus">Trichiscus</tp:taxon-name-part></tp:taxon-name>
                    </italic>
                  </bold>
                </td></tr><tr><td rowspan="2" colspan="1"/><td rowspan="1" colspan="1">
                  <abbrev xmlns:xlink="http://www.w3.org/1999/xlink" xlink:title="Kenya" id="ABBRID0E4IDI" xlink:type="simple">KY</abbrev>
                </td><td rowspan="1" colspan="1"><italic><tp:taxon-name><tp:taxon-name-part taxon-name-part-type="genus" reg="Trichiscus">T.</tp:taxon-name-part></tp:taxon-name></italic> sp. 1 (IA)</td><td rowspan="1" colspan="1">M</td><td rowspan="2" colspan="1"/><td rowspan="1" colspan="1" style="color: #152959">
                  <ext-link xmlns:xlink="http://www.w3.org/1999/xlink" ext-link-type="gen" xlink:href="MG760764" xlink:type="simple">MG760764</ext-link>
                </td><td rowspan="1" colspan="1" style="color: #152959">
                  <ext-link xmlns:xlink="http://www.w3.org/1999/xlink" ext-link-type="gen" xlink:href="MG760817" xlink:type="simple">MG760817</ext-link>
                </td></tr><tr><td rowspan="1" colspan="1">
                  <abbrev xmlns:xlink="http://www.w3.org/1999/xlink" xlink:title="Kenya" id="ABBRID0ELKDI" xlink:type="simple">KY</abbrev>
                </td><td rowspan="1" colspan="1"><italic><tp:taxon-name><tp:taxon-name-part taxon-name-part-type="genus" reg="Trichiscus">T.</tp:taxon-name-part></tp:taxon-name></italic> sp. 2 (IA)</td><td rowspan="1" colspan="1">M</td><td rowspan="1" colspan="1" style="color: #152959">
                  <ext-link xmlns:xlink="http://www.w3.org/1999/xlink" ext-link-type="gen" xlink:href="MG760765" xlink:type="simple">MG760765</ext-link>
                </td><td rowspan="1" colspan="1" style="color: #152959">
                  <ext-link xmlns:xlink="http://www.w3.org/1999/xlink" ext-link-type="gen" xlink:href="MG760818" xlink:type="simple">MG760818</ext-link>
                </td></tr><tr><td rowspan="1" colspan="7">
                  <bold>
                    <italic>
                      <tp:taxon-name><tp:taxon-name-part taxon-name-part-type="genus" reg="Holepyris">Holepyris</tp:taxon-name-part></tp:taxon-name>
                    </italic>
                  </bold>
                </td></tr><tr><td rowspan="1" colspan="1">JT200820_11</td><td rowspan="1" colspan="1">
                  <abbrev xmlns:xlink="http://www.w3.org/1999/xlink" xlink:title="Japan" id="ABBRID0EIMDI" xlink:type="simple">JP</abbrev>
                </td><td rowspan="1" colspan="1">
                  <italic>
                    <tp:taxon-name><tp:taxon-name-part taxon-name-part-type="genus" reg="Holepyris">H.</tp:taxon-name-part><tp:taxon-name-part taxon-name-part-type="species" reg="benten">benten</tp:taxon-name-part></tp:taxon-name>
                  </italic>
                </td><td rowspan="1" colspan="1">M</td><td rowspan="1" colspan="1">
                  <named-content xmlns:xlink="http://www.w3.org/1999/xlink" content-type="dwc:verbatimCoordinates" xlink:type="simple">
                    <named-content content-type="geo-json" specific-use="{&#34;type&#34;:&#34;Point&#34;,&#34;coordinates&#34;:[128.000000,26.566667]}" id="NCID0EFNDI" xlink:type="simple">26°34'N, 128°00'E</named-content>
                  </named-content>
                </td><td rowspan="1" colspan="1" style="color: #152959">
                  <ext-link xmlns:xlink="http://www.w3.org/1999/xlink" ext-link-type="gen" xlink:href="LC705108" xlink:type="simple">LC705108</ext-link>
                </td><td rowspan="1" colspan="1" style="color: #152959">
                  <ext-link xmlns:xlink="http://www.w3.org/1999/xlink" ext-link-type="gen" xlink:href="LC704996" xlink:type="simple">LC704996</ext-link>
                </td></tr><tr><td rowspan="1" colspan="7">
                  <bold>
                    <italic>
                      <tp:taxon-name><tp:taxon-name-part taxon-name-part-type="genus" reg="Sclerodermus">Sclerodermus</tp:taxon-name-part></tp:taxon-name>
                    </italic>
                  </bold>
                </td></tr><tr><td rowspan="1" colspan="1">JK171103_01</td><td rowspan="1" colspan="1">
                  <abbrev xmlns:xlink="http://www.w3.org/1999/xlink" xlink:title="Japan" id="ABBRID0EVODI" xlink:type="simple">JP</abbrev>
                </td><td rowspan="1" colspan="1"><italic><tp:taxon-name><tp:taxon-name-part taxon-name-part-type="genus" reg="Sclerodermus">Sclerodermus</tp:taxon-name-part></tp:taxon-name></italic> sp.</td><td rowspan="1" colspan="1">F</td><td rowspan="1" colspan="1"/><td rowspan="1" colspan="1" style="color: #152959">
                  <ext-link xmlns:xlink="http://www.w3.org/1999/xlink" ext-link-type="gen" xlink:href="LC705109" xlink:type="simple">LC705109</ext-link>
                </td><td rowspan="1" colspan="1" style="color: #152959">
                  <ext-link xmlns:xlink="http://www.w3.org/1999/xlink" ext-link-type="gen" xlink:href="LC704997" xlink:type="simple">LC704997</ext-link>
                </td></tr></tbody></table></table-wrap><app id="app1"><title>﻿Appendix 1</title><p>Updated key to Taiwanese and Ryukyuan species of the genus <italic><tp:taxon-name><tp:taxon-name-part taxon-name-part-type="genus" reg="Eleganesia">Eleganesia</tp:taxon-name-part></tp:taxon-name></italic>, based on male morphology</p><p>The following key is partly modified from <xref ref-type="bibr" rid="B23">Liao et al. (2021)</xref> in order to involve <italic><tp:taxon-name><tp:taxon-name-part taxon-name-part-type="genus" reg="Eleganesia">E.</tp:taxon-name-part><tp:taxon-name-part taxon-name-part-type="species" reg="minuta">minuta</tp:taxon-name-part></tp:taxon-name></italic> comb. nov.</p><table-wrap content-type="key" position="anchor" orientation="portrait"><table id="TID0E1ZBG" rules="all"><tbody><tr><td rowspan="1" colspan="1">1</td><td rowspan="1" colspan="1">Mandible with 4 teeth</td><td rowspan="1" colspan="1">
                  <bold>2</bold>
                </td></tr><tr><td rowspan="1" colspan="1">–</td><td rowspan="1" colspan="1">Mandible with 5 teeth</td><td rowspan="1" colspan="1">
                  <bold>7</bold>
                </td></tr><tr><td rowspan="1" colspan="1">2</td><td rowspan="1" colspan="1">Dorsolateral face of metapectal-propodeal complex smooth and shining, inner membrane of hypopygium without anterior margin</td><td rowspan="1" colspan="1">
                  <bold><italic><tp:taxon-name><tp:taxon-name-part taxon-name-part-type="genus" reg="Eleganesia">E.</tp:taxon-name-part><tp:taxon-name-part taxon-name-part-type="species" reg="minuta">minuta</tp:taxon-name-part></tp:taxon-name></italic> (Yasumatsu, 1955) comb. nov.</bold>
                </td></tr><tr><td rowspan="1" colspan="1">–</td><td rowspan="1" colspan="1">Dorsolateral face of metapectal-propodeal complex rugose, inner membrane of hypopygium with anterior margin</td><td rowspan="1" colspan="1">
                  <bold>3</bold>
                </td></tr><tr><td rowspan="1" colspan="1">3</td><td rowspan="1" colspan="1">Dorsal face of head and dorsal pronotal area with foveolae of which interspaces are imbricate</td><td rowspan="1" colspan="1">
                  <bold><italic><tp:taxon-name><tp:taxon-name-part taxon-name-part-type="genus" reg="Eleganesia">E.</tp:taxon-name-part><tp:taxon-name-part taxon-name-part-type="species" reg="liukueiensis">liukueiensis</tp:taxon-name-part></tp:taxon-name></italic> (Terayama, 1996)</bold>
                </td></tr><tr><td rowspan="1" colspan="1">–</td><td rowspan="1" colspan="1">Dorsal face of head and dorsal of pronotum with foveolae of which interspaces are smooth</td><td rowspan="1" colspan="1">
                  <bold>4</bold>
                </td></tr><tr><td rowspan="1" colspan="1">4</td><td rowspan="1" colspan="1">Antennomere III to XII short, 2.0× as long as wide</td><td rowspan="1" colspan="1">
                  <bold><italic><tp:taxon-name><tp:taxon-name-part taxon-name-part-type="genus" reg="Eleganesia">E.</tp:taxon-name-part><tp:taxon-name-part taxon-name-part-type="species" reg="takasago">takasago</tp:taxon-name-part></tp:taxon-name></italic> (Terayama, 1996)</bold>
                </td></tr><tr><td rowspan="1" colspan="1">–</td><td rowspan="1" colspan="1">Antennomere III to XII long, more than 2.5× as long as wide</td><td rowspan="1" colspan="1">
                  <bold>5</bold>
                </td></tr><tr><td rowspan="1" colspan="1">5</td><td rowspan="1" colspan="1">Head long, <abbrev xmlns:xlink="http://www.w3.org/1999/xlink" xlink:title="head length" id="ABBRID0EK6FK" xlink:type="simple">HL</abbrev>/<abbrev xmlns:xlink="http://www.w3.org/1999/xlink" xlink:title="maximum width of head including compound eyes" id="ABBRID0EO6FK" xlink:type="simple">HW</abbrev> = 121. Compound eye with relatively long erect setae</td><td rowspan="1" colspan="1">
                  <bold>
                    <italic>
                      <tp:taxon-name><tp:taxon-name-part taxon-name-part-type="genus" reg="Eleganesia">E.</tp:taxon-name-part><tp:taxon-name-part taxon-name-part-type="species" reg="paiwan">paiwan</tp:taxon-name-part></tp:taxon-name>
                    </italic>
                    <xref ref-type="bibr" rid="B23">Liao et al., 2021</xref>
                  </bold>
                </td></tr><tr><td rowspan="1" colspan="1">–</td><td rowspan="1" colspan="1">Head relatively round, <abbrev xmlns:xlink="http://www.w3.org/1999/xlink" xlink:title="head length" id="ABBRID0EPAGK" xlink:type="simple">HL</abbrev>/<abbrev xmlns:xlink="http://www.w3.org/1999/xlink" xlink:title="maximum width of head including compound eyes" id="ABBRID0ETAGK" xlink:type="simple">HW</abbrev> less than 115. Compound eye with short erect setae</td><td rowspan="1" colspan="1">
                  <bold>6</bold>
                </td></tr><tr><td rowspan="1" colspan="1">6</td><td rowspan="1" colspan="1">Thickened region of apicomedian part of hypopygium trapezoidal. Ventral valve of aedeagus in lateral view with posteroventral projection quadrate</td><td rowspan="1" colspan="1">
                  <bold><italic><tp:taxon-name><tp:taxon-name-part taxon-name-part-type="genus" reg="Eleganesia">E.</tp:taxon-name-part><tp:taxon-name-part taxon-name-part-type="species" reg="elegans">elegans</tp:taxon-name-part></tp:taxon-name></italic> (Terayama, 1999)</bold>
                </td></tr><tr><td rowspan="1" colspan="1">–</td><td rowspan="1" colspan="1">Thickened region of apicomedian part of hypopygium triangular. Ventral valve of aedeagus in lateral view with posteroventral projection narrowly produced</td><td rowspan="1" colspan="1">
                  <bold>
                    <italic>
                      <tp:taxon-name><tp:taxon-name-part taxon-name-part-type="genus" reg="Eleganesia">E.</tp:taxon-name-part><tp:taxon-name-part taxon-name-part-type="species" reg="kijimuna">kijimuna</tp:taxon-name-part></tp:taxon-name>
                    </italic>
                    <xref ref-type="bibr" rid="B23">Liao et al., 2021</xref>
                  </bold>
                </td></tr><tr><td rowspan="1" colspan="1">7</td><td rowspan="1" colspan="1">Antennomere III to XII 2.0–2.4× as long as wide. Frons and vertex with dense and shallow foveolae of which intervals are imbricate. <abbrev xmlns:xlink="http://www.w3.org/1999/xlink" xlink:title="length of the metapectal-propodeal complex, measured from the junction of the transverse anterior carina and median carina to the posteriormost of the metapectal-propodeal complex" id="ABBRID0E1CGK" xlink:type="simple">LP</abbrev>/<abbrev xmlns:xlink="http://www.w3.org/1999/xlink" xlink:title="width of the metapectal-propodeal complex, measured along the transverse line passing the anteriormost points of the propodeal spiracles" id="ABBRID0E5CGK" xlink:type="simple">WP</abbrev> = 1.46–1.60. Apical margin of hypopygium broadly and evenly concave</td><td rowspan="1" colspan="1">
                  <bold><italic><tp:taxon-name><tp:taxon-name-part taxon-name-part-type="genus" reg="Eleganesia">E.</tp:taxon-name-part><tp:taxon-name-part taxon-name-part-type="species" reg="meifuiae">meifuiae</tp:taxon-name-part></tp:taxon-name></italic> (Terayama, 1996)</bold>
                </td></tr><tr><td rowspan="1" colspan="1">–</td><td rowspan="1" colspan="1">Antennomere III to XII 3.0× as long as wide. Frons and vertex with dense and deep foveolae of which intervals are smooth and shining. <abbrev xmlns:xlink="http://www.w3.org/1999/xlink" xlink:title="length of the metapectal-propodeal complex, measured from the junction of the transverse anterior carina and median carina to the posteriormost of the metapectal-propodeal complex" id="ABBRID0E3DGK" xlink:type="simple">LP</abbrev>/<abbrev xmlns:xlink="http://www.w3.org/1999/xlink" xlink:title="width of the metapectal-propodeal complex, measured along the transverse line passing the anteriormost points of the propodeal spiracles" id="ABBRID0EAEGK" xlink:type="simple">WP</abbrev> = 1.30–1.45. Apical margin of hypopygium with a median angular projection</td><td rowspan="1" colspan="1">
                  <bold><italic><tp:taxon-name><tp:taxon-name-part taxon-name-part-type="genus" reg="Eleganesia">E.</tp:taxon-name-part><tp:taxon-name-part taxon-name-part-type="species" reg="chitouensis">chitouensis</tp:taxon-name-part></tp:taxon-name></italic> (Terayama, 1996)</bold>
                </td></tr></tbody></table></table-wrap></app><fig id="F3" position="float" orientation="portrait"><object-id xmlns:xlink="http://www.w3.org/1999/xlink" content-type="doi" xlink:type="simple">10.3897/zookeys.1102.84953.figure3</object-id><object-id xmlns:xlink="http://www.w3.org/1999/xlink" content-type="arpha" xlink:type="simple">27A9410D-0FD4-565E-BCB6-EE6861102582</object-id><label>Figure 3.</label><caption><p><abbrev xmlns:xlink="http://www.w3.org/1999/xlink" xlink:title="Maximum Likelihood" id="ABBRID0ERRAK" xlink:type="simple">ML</abbrev> tree based on the 28S + <abbrev xmlns:xlink="http://www.w3.org/1999/xlink" xlink:title="Mitochondrial cytochrome oxidase subunit 1" id="ABBRID0EVRAK" xlink:type="simple">COI</abbrev> dataset (1,075 bp in length). Ultrafast bootstrap (UFB), SH-aLRT and posterior probability (pp) values are given beside the nodes. The values were omitted when UFB &lt; 95, SH-aLRT &lt; 80 and pp &lt; 0.90. Tips are labelled with specimen ID. <bold>Tokyo</bold>, Tokyo Metropolis; <bold>Yakushima</bold>, Yakushima Island; <bold>Amami</bold>, Amami-Oshima Island; <bold>Okinawa</bold>, Okinawa-Hontou Island; <bold>Irabu</bold>, Irabu–jima Island; <bold>N. Taiwan</bold>, Northern Taiwan; <bold><tp:taxon-name><tp:taxon-name-part taxon-name-part-type="genus" reg="Cleistepyris">C.</tp:taxon-name-part></tp:taxon-name> Taiwan</bold>, Central Taiwan; <bold>E. Taiwan</bold>, Eastern Taiwan; <bold>S. Taiwan</bold>, Southern Taiwan.</p></caption><graphic xmlns:xlink="http://www.w3.org/1999/xlink" xlink:href="zookeys-1102-001_article-84953__-g003.jpg" position="float" orientation="portrait" xlink:type="simple" id="oo_686031.jpg"><uri content-type="original_file" xlink:type="simple">https://binary.pensoft.net/fig/686031</uri></graphic></fig><table-wrap id="T2" position="float" orientation="portrait"><label>Table 2.</label><caption><p>The minimal interspecific distances calculated, based on the 28S and <abbrev xmlns:xlink="http://www.w3.org/1999/xlink" xlink:title="Mitochondrial cytochrome oxidase subunit 1" id="ABBRID0EHGAK" xlink:type="simple">COI</abbrev> sequence datasets. Upper diagonal shows the distance in <abbrev xmlns:xlink="http://www.w3.org/1999/xlink" xlink:title="Kimura two-parameter" id="ABBRID0ELGAK" xlink:type="simple">K2P</abbrev> model and lower diagonal shows the distance in p distance (%). N, number of specimens; max p, maximum p distance within the species; max <abbrev xmlns:xlink="http://www.w3.org/1999/xlink" xlink:title="Kimura two-parameter" id="ABBRID0EPGAK" xlink:type="simple">K2P</abbrev>, maximum distance in <abbrev xmlns:xlink="http://www.w3.org/1999/xlink" xlink:title="Kimura two-parameter" id="ABBRID0ETGAK" xlink:type="simple">K2P</abbrev> model within the species.</p></caption><table id="TID0EM2AK" rules="all"><tbody><tr><th rowspan="1" colspan="1">Datasets and Species</th><th rowspan="1" colspan="1">1</th><th rowspan="1" colspan="1">2</th><th rowspan="1" colspan="1">3</th><th rowspan="1" colspan="1">4</th></tr><tr><td rowspan="1" colspan="5">28S</td></tr><tr><td rowspan="1" colspan="1">1. <italic><tp:taxon-name><tp:taxon-name-part taxon-name-part-type="genus" reg="Pristepyris">P.</tp:taxon-name-part><tp:taxon-name-part taxon-name-part-type="species" reg="ishigakiensis">ishigakiensis</tp:taxon-name-part></tp:taxon-name></italic></td><td rowspan="2" colspan="1"/><td rowspan="2" colspan="1">0.006</td><td rowspan="2" colspan="1">0.054</td><td rowspan="2" colspan="1">0.011</td></tr><tr><td rowspan="1" colspan="1">(N = 9; max p = 0.2; max <abbrev xmlns:xlink="http://www.w3.org/1999/xlink" xlink:title="Kimura two-parameter" id="ABBRID0EPIAK" xlink:type="simple">K2P</abbrev> = 0.002)</td></tr><tr><td rowspan="1" colspan="1">2. <italic><tp:taxon-name><tp:taxon-name-part taxon-name-part-type="genus" reg="Pristepyris">P.</tp:taxon-name-part><tp:taxon-name-part taxon-name-part-type="species" reg="japonicus">japonicus</tp:taxon-name-part></tp:taxon-name></italic></td><td rowspan="2" colspan="1">0.6</td><td rowspan="2" colspan="1"/><td rowspan="2" colspan="1">0.056</td><td rowspan="2" colspan="1">0.010</td></tr><tr><td rowspan="1" colspan="1">(N = 1)</td></tr><tr><td rowspan="1" colspan="1">3. <italic><tp:taxon-name><tp:taxon-name-part taxon-name-part-type="genus" reg="Pristepyris">P.</tp:taxon-name-part><tp:taxon-name-part taxon-name-part-type="species" reg="seqalu">seqalu</tp:taxon-name-part></tp:taxon-name></italic> sp. nov.</td><td rowspan="2" colspan="1">5.1</td><td rowspan="2" colspan="1">5.2</td><td rowspan="2" colspan="1"/><td rowspan="2" colspan="1">0.047</td></tr><tr><td rowspan="1" colspan="1">(N = 2; max p = 0; max <abbrev xmlns:xlink="http://www.w3.org/1999/xlink" xlink:title="Kimura two-parameter" id="ABBRID0ETKAK" xlink:type="simple">K2P</abbrev> = 0)</td></tr><tr><td rowspan="1" colspan="1">4. <italic><tp:taxon-name><tp:taxon-name-part taxon-name-part-type="genus" reg="Pristepyris">P.</tp:taxon-name-part><tp:taxon-name-part taxon-name-part-type="species" reg="zhejiangensis">zhejiangensis</tp:taxon-name-part></tp:taxon-name></italic></td><td rowspan="2" colspan="1">1.1</td><td rowspan="2" colspan="1">0.9</td><td rowspan="2" colspan="1">4.5</td><td rowspan="2" colspan="1"/></tr><tr><td rowspan="1" colspan="1">(N = 9; max p = 0; max <abbrev xmlns:xlink="http://www.w3.org/1999/xlink" xlink:title="Kimura two-parameter" id="ABBRID0EXLAK" xlink:type="simple">K2P</abbrev> = 0)</td></tr><tr><td rowspan="1" colspan="5">
                  <abbrev xmlns:xlink="http://www.w3.org/1999/xlink" xlink:title="Mitochondrial cytochrome oxidase subunit 1" id="ABBRID0EAMAK" xlink:type="simple">COI</abbrev>
                </td></tr><tr><td rowspan="1" colspan="1">1. <italic><tp:taxon-name><tp:taxon-name-part taxon-name-part-type="genus" reg="Pristepyris">P.</tp:taxon-name-part><tp:taxon-name-part taxon-name-part-type="species" reg="ishigakiensis">ishigakiensis</tp:taxon-name-part></tp:taxon-name></italic></td><td rowspan="2" colspan="1"/><td rowspan="2" colspan="1">0.156</td><td rowspan="2" colspan="1">0.161</td><td rowspan="2" colspan="1">0.128</td></tr><tr><td rowspan="1" colspan="1">(N = 9; max p = 6.5; max <abbrev xmlns:xlink="http://www.w3.org/1999/xlink" xlink:title="Kimura two-parameter" id="ABBRID0EENAK" xlink:type="simple">K2P</abbrev> = 0.069)</td></tr><tr><td rowspan="1" colspan="1">2. <italic><tp:taxon-name><tp:taxon-name-part taxon-name-part-type="genus" reg="Pristepyris">P.</tp:taxon-name-part><tp:taxon-name-part taxon-name-part-type="species" reg="japonicus">japonicus</tp:taxon-name-part></tp:taxon-name></italic></td><td rowspan="2" colspan="1">13.7</td><td rowspan="2" colspan="1"/><td rowspan="2" colspan="1">0.155</td><td rowspan="2" colspan="1">0.132</td></tr><tr><td rowspan="1" colspan="1">(N = 1)</td></tr><tr><td rowspan="1" colspan="1">3. <italic><tp:taxon-name><tp:taxon-name-part taxon-name-part-type="genus" reg="Pristepyris">P.</tp:taxon-name-part><tp:taxon-name-part taxon-name-part-type="species" reg="seqalu">seqalu</tp:taxon-name-part></tp:taxon-name></italic> sp. nov.</td><td rowspan="2" colspan="1">14.1</td><td rowspan="2" colspan="1">13.7</td><td rowspan="2" colspan="1"/><td rowspan="2" colspan="1">0.130</td></tr><tr><td rowspan="1" colspan="1">(N = 2; max p = 0; max <abbrev xmlns:xlink="http://www.w3.org/1999/xlink" xlink:title="Kimura two-parameter" id="ABBRID0EIPAK" xlink:type="simple">K2P</abbrev> = 0)</td></tr><tr><td rowspan="1" colspan="1">4. <italic><tp:taxon-name><tp:taxon-name-part taxon-name-part-type="genus" reg="Pristepyris">P.</tp:taxon-name-part><tp:taxon-name-part taxon-name-part-type="species" reg="zhejiangensis">zhejiangensis</tp:taxon-name-part></tp:taxon-name></italic></td><td rowspan="2" colspan="1">11.8</td><td rowspan="2" colspan="1">12.3</td><td rowspan="2" colspan="1">11.7</td><td rowspan="2" colspan="1"/></tr><tr><td rowspan="1" colspan="1">(N = 9; max p = 8.4; max <abbrev xmlns:xlink="http://www.w3.org/1999/xlink" xlink:title="Kimura two-parameter" id="ABBRID0EMQAK" xlink:type="simple">K2P</abbrev> = 0.092)</td></tr></tbody></table></table-wrap></tp:treatment-sec><ref-list><ref id="B4"><mixed-citation xmlns:xlink="http://www.w3.org/1999/xlink" xlink:type="simple"><person-group><name name-style="western"><surname>Alencar</surname><given-names>IDCC</given-names></name><name name-style="western"><surname>Waichert</surname><given-names>C</given-names></name><name name-style="western"><surname>Azevedo</surname><given-names>CO</given-names></name></person-group> (<year>2018</year>) <article-title>Opening Pandora’s box of <tp:taxon-name><tp:taxon-name-part taxon-name-part-type="subfamily">Pristocerinae</tp:taxon-name-part></tp:taxon-name>: Molecular and morphological phylogenies of <italic><tp:taxon-name><tp:taxon-name-part taxon-name-part-type="genus">Apenesia</tp:taxon-name-part></tp:taxon-name></italic> (<tp:taxon-name><tp:taxon-name-part taxon-name-part-type="order">Hymenoptera</tp:taxon-name-part></tp:taxon-name>, <tp:taxon-name><tp:taxon-name-part taxon-name-part-type="family">Bethylidae</tp:taxon-name-part></tp:taxon-name>) reveal several hidden genera.</article-title><source>Systematic Entomology</source><volume>43</volume>(<issue>3</issue>): <fpage>481</fpage>–<lpage>509</lpage>. <ext-link xlink:href="10.1111/syen.12295" ext-link-type="doi" xlink:type="simple">https://doi.org/10.1111/syen.12295</ext-link></mixed-citation></ref><ref id="B8"><mixed-citation xmlns:xlink="http://www.w3.org/1999/xlink" xlink:type="simple"><person-group><name name-style="western"><surname>Azevedo</surname><given-names>CO</given-names></name><name name-style="western"><surname>Alencar</surname><given-names>IDCC</given-names></name><name name-style="western"><surname>Ramos</surname><given-names>MS</given-names></name><name name-style="western"><surname>Barbosa</surname><given-names>DN</given-names></name><name name-style="western"><surname>Colombo</surname><given-names>WD</given-names></name><name name-style="western"><surname>Vargas</surname><given-names>RJM</given-names></name><name name-style="western"><surname>Lim</surname><given-names>J</given-names></name></person-group> (<year>2018</year>) <article-title>Global guide of the flat wasps (<tp:taxon-name><tp:taxon-name-part taxon-name-part-type="order">Hymenoptera</tp:taxon-name-part></tp:taxon-name>, <tp:taxon-name><tp:taxon-name-part taxon-name-part-type="family">Bethylidae</tp:taxon-name-part></tp:taxon-name>).</article-title><source>Zootaxa</source><volume>4889</volume>(<issue>1</issue>): <fpage>1</fpage>–<lpage>294</lpage>. <ext-link xlink:href="10.11646/zootaxa.4489.1.1" ext-link-type="doi" xlink:type="simple">https://doi.org/10.11646/zootaxa.4489.1.1</ext-link></mixed-citation></ref><ref id="B37"><mixed-citation xmlns:xlink="http://www.w3.org/1999/xlink" xlink:type="simple"><person-group><name name-style="western"><surname>Yasumatsu</surname><given-names>K</given-names></name></person-group> (<year>1955</year>) <article-title>Taxonomic notes on three wireworm parasites of the genus <italic><tp:taxon-name><tp:taxon-name-part taxon-name-part-type="genus">Pristocera</tp:taxon-name-part></tp:taxon-name></italic> from the Far East (<tp:taxon-name><tp:taxon-name-part taxon-name-part-type="order">Hymenoptera</tp:taxon-name-part></tp:taxon-name>: <tp:taxon-name><tp:taxon-name-part taxon-name-part-type="superfamily">Bethyloidea</tp:taxon-name-part></tp:taxon-name>).</article-title><source>Journal of the Faculty of Agriculture, Kyushu University</source><volume>10</volume>(<issue>3</issue>): <fpage>233</fpage>–<lpage>249</lpage>. <ext-link xlink:href="10.5109/22656" ext-link-type="doi" xlink:type="simple">https://doi.org/10.5109/22656</ext-link></mixed-citation></ref><ref id="B34"><mixed-citation xmlns:xlink="http://www.w3.org/1999/xlink" xlink:type="simple"><person-group><name name-style="western"><surname>Terayama</surname><given-names>M</given-names></name></person-group> (<year>2006</year>) <source>The Insects of Japan (<tp:taxon-name><tp:taxon-name-part taxon-name-part-type="order">Hymenoptera</tp:taxon-name-part></tp:taxon-name>), Vol. 1.</source><publisher-name>Touka Shobo Co</publisher-name>, <publisher-loc>Fukuoka, Japan</publisher-loc>, <size units="page">319 pp</size>.</mixed-citation></ref><ref id="B23"><mixed-citation xmlns:xlink="http://www.w3.org/1999/xlink" xlink:type="simple"><person-group><name name-style="western"><surname>Liao</surname><given-names>H</given-names></name><name name-style="western"><surname>Terayama</surname><given-names>M</given-names></name><name name-style="western"><surname>Eguchi</surname><given-names>K</given-names></name></person-group> (<year>2021</year>) <article-title>Revision of Taiwanese and Ryukyuan species of <italic><tp:taxon-name><tp:taxon-name-part taxon-name-part-type="genus">Eleganesia</tp:taxon-name-part></tp:taxon-name></italic> Alencar &amp; Azevedo, 2018 (<tp:taxon-name><tp:taxon-name-part taxon-name-part-type="order">Hymenoptera</tp:taxon-name-part></tp:taxon-name>, <tp:taxon-name><tp:taxon-name-part taxon-name-part-type="family">Bethylidae</tp:taxon-name-part></tp:taxon-name>).</article-title><source>Zoologischer Anzeiger</source><volume>294</volume>: <fpage>62</fpage>–<lpage>79</lpage>. <ext-link xlink:href="10.1016/j.jcz.2021.07.010" ext-link-type="doi" xlink:type="simple">https://doi.org/10.1016/j.jcz.2021.07.010</ext-link></mixed-citation></ref><ref id="B24"><mixed-citation xmlns:xlink="http://www.w3.org/1999/xlink" xlink:type="simple"><person-group><name name-style="western"><surname>Lim</surname><given-names>J</given-names></name><name name-style="western"><surname>Terayama</surname><given-names>M</given-names></name><name name-style="western"><surname>Koh</surname><given-names>S</given-names></name><name name-style="western"><surname>Lee</surname><given-names>J</given-names></name><name name-style="western"><surname>Lee</surname><given-names>S</given-names></name></person-group> (<year>2011</year>) <article-title>A taxonomic review of the subfamily <tp:taxon-name><tp:taxon-name-part taxon-name-part-type="subfamily">Pristocerinae</tp:taxon-name-part></tp:taxon-name> (<tp:taxon-name><tp:taxon-name-part taxon-name-part-type="order">Hymenoptera</tp:taxon-name-part></tp:taxon-name>: <tp:taxon-name><tp:taxon-name-part taxon-name-part-type="superfamily">Chrysidoidea</tp:taxon-name-part></tp:taxon-name>: <tp:taxon-name><tp:taxon-name-part taxon-name-part-type="family">Bethylidae</tp:taxon-name-part></tp:taxon-name>) from Korea with descriptions of two new species.</article-title><source>Journal of Natural History</source><volume>45</volume>(<issue>7–8</issue>): <fpage>435</fpage>–<lpage>460</lpage>. <ext-link xlink:href="10.1080/00222933.2010.534191" ext-link-type="doi" xlink:type="simple">https://doi.org/10.1080/00222933.2010.534191</ext-link></mixed-citation></ref></ref-list></tp:taxon-treatment>
